# Supplementary material for: Discovery of putative long non-coding RNAs expressed in the eyes of Astyanax mexicanus (Actinopterygii: Characidae)
Source: Sci Rep. 2023 Jul 25;13:12051. doi: 10.1038/s41598-023-34198-5 (PMC10368750; doi:10.1038/s41598-023-34198-5)
Supplement: Supplementary file 4 — Supplementary Information 4. [file 41598_2023_34198_MOESM4_ESM.xlsx]

## Sheet: ST1-S1 Softwares Information
Softwares and tools	Version	Authors	Command line	Webpage/Galaxy Tool ID
AGAT	0.9.1	Dainat et al. 2022	agat_convert_sp_gff2gtf.pl --gff input.gff -o output.gtf
BLAST RBH	0.1.11	Camacho et al. 2009; Cock et al. 2015	blast_rbh.py input1 input2 -a nucl -t megablast -i 70.0 -c 50.0 -o output	toolshed.g2.bx.psu.edu/repos/peterjc/blast_rbh/blast_reciprocal_best_hits/0.1.11
BLAST top hit descriptions	0.1.1	Cock et al. 2013	blastxml_to_top_descr.py -f input --qseqid 1 --sseqid 2 --salltitles 25 -o output -t 3	toolshed.g2.bx.psu.edu/repos/peterjc/blastxml_to_top_descr/blastxml_to_top_descr/0.1.1
BUSCO	5.0.0	Manni et al. 2021	busco -i input -l actinopterygii_odb10-o output -m transcriptome	https://busco.ezlab.org
CD-HIT-EST	4.6	Li and Godzik 2006; Fu et al. 2012	cd-hit-est -i input -o output -c 1.0 -n 8 -T n	toolshed.g2.bx.psu.edu/repos/bebatut/cdhit/cd_hit_est/1.3
CPAT	3.0.4	Wang et al. 2013	cpat.py -x zebrafish_Hexamer.tsv -d Zebrafish_logitModel.RData -g input -o output	https://cpat.readthedocs.io/en/latest/
CPC2	Python3 1.0.1	Kang et al. 2017	CPC2.py -i input -o output	http://cpc2.gao-lab.org
EnTAP	0.10.8	Hart et al. 2020	EnTAP --runP -i input --ini entap_config.ini --threads n -d FishProteinDB.dmnd	https://entap.readthedocs.io/en/v0.10.8-beta/index.html
Expa-RNA	0.8.3	Heyne et al. 2009; Raden et al. 2018	ExpaRNA input.fa	https://rna.informatik.uni-freiburg.de/ExpaRNA/Input.jsp
fastp	0.20.1	Chen et al., 2018	fastp --thread n --report_title 'fastp report' -i input_1.fastq -o output_1.fastq -I input_2.fastq -O output_2.fastq --detect_adapter_for_pe -p -q 30 -y	toolshed.g2.bx.psu.edu/repos/iuc/fastp/fastp/0.20.1+galaxy0
fastQC	0.11.9	Andrews, 2010	fastqc inputs -o output_dir	https://www.bioinformatics.babraham.ac.uk/projects/fastqc/
FEELnc	0.2	Wucher et al. 2017	FEELnc_classifier.pl -i input.gtf -a genome_gtf > output.txt	https://github.com/tderrien/FEELnc
GMAP	2021-12-17	Wu and Watanabe 2005	gmap -O -d reference_genome -D output_dir -f 2 -n 1 --nofails input.fasta	http://research-pub.gene.com/gmap/
Infernal	1.1.4	Nawrocki and Eddy 2013	cmscan --tblout output --fmt 2 --cut_ga --rfam --nohmmonly --clanin Rfam.clanin Rfam.cm input	http://eddylab.org/infernal/
MultiQC	1.11	Ewels et al., 2016	multiqc inputs	https://multiqc.info
NCBI BLAST+ blastn	2.10.1	Camacho et al. 2009; Cock et al. 2015	blastn -query input -db blastdb -task blastn -evalue 1e-05 -out output -outfmt 6 std sallseqid score nident positive gaps ppos qframe sframe qseq sseq qlen slen salltitles -num_threads n -strand both -dust yes -perc_identity '50.0' -cov_hsp_perc '25.0'	toolshed.g2.bx.psu.edu/repos/devteam/ncbi_blast_plus/ncbi_blastn_wrapper/2.10.1+galaxy0
PLEK	1.2	Li et al. 2014	PLEK.py -fasta input -out output -thread n --minlength 1	http://202.200.112.245/plek/
RNAmining	1.0.4	Ramos et al. 2021	rnamining.py -f input -p coding_prediction -organism_name Danio_rerio -output_folder output	https://rnamining.integrativebioinformatics.me
rnaQUAST	2.2.1	Bushamanova et al. 2021	rnaQUAST.py --threads n --transcripts input -ss -r reference_genome --gtf reference_genome --disable_infer_genes --min_alignment '50' --blat --lower_threshold 50 --upper_threshold 95 -o output	https://github.com/ablab/rnaquast
RNAsamba	0.2.5	Camargo et al. 2020	rnasamba classify output.tsv input partial_length_weights.hdf5	https://apcamargo.github.io/RNAsamba/
Trinity	2.9.1	Haas et al., 2013	Trinity --no_version_check --left input_1 --right input_2 --seqType fq --min_contig_length 200 --min_kmer_cov 1 --CPU n --max_memory n --bflyHeapSpaceMax n --bfly_opts -V 10 --stderr	toolshed.g2.bx.psu.edu/repos/iuc/trinity/trinity/2.9.1+galaxy1

## Sheet: ST1-S2 Ensembl assemblies
Assemblies	Species	ncRNA-count	lncRNA-lincRNA-count
Salmo_salar.Ssal_v3.1	Salmo salar	37429	28609
Cyprinus_carpio_carpio.Cypcar_WagV4.0	Cyprinus carpio	16536	14916
Cyprinus_carpio_hebaored.Hebao_red_carp_1.0	Cyprinus carpio	9931	8957
Cyprinus_carpio_germanmirror.German_Mirror_carp_1.0	Cyprinus carpio	9000	8099
Oncorhynchus_tshawytscha.Otsh_v1.0	Oncorhynchus tshawytscha	7704	6290
Sinocyclocheilus_grahami.SAMN03320097.WGS_v1.1	Sinocyclocheilus grahami	6320	4125
Astyanax_mexicanus_pachon.Astyanax_mexicanus-1.0.2	Astyanax mexicanus	4500	4101
Oreochromis_niloticus.O_niloticus_UMD_NMBU	Oreochromis niloticus	6269	3874
Carassius_auratus.ASM336829v1	Carassius auratus	7509	3866
Clupea_harengus.Ch_v2.0.2	Clupea harengus	4572	3779
Gadus_morhua.gadMor3.0	Gadus morhua	6397	3755
Sinocyclocheilus_anshuiensis.SAMN03320099.WGS_v1.1	Sinocyclocheilus anshuiensis	5875	3693
Oncorhynchus_kisutch.Okis_V2	Oncorhynchus kisutch	7575	3425
Betta_splendens.fBetSpl5.2	Betta splendens	4690	3405
Scleropages_formosus.fSclFor1.1	Scleropages formosus	3904	3357
Oncorhynchus_mykiss.USDA_OmykA_1.1	Oncorhynchus mykiss	16287	3096
Gouania_willdenowi.fGouWil2.1	Gouania willdenowi	3637	2464
Cyprinus_carpio_huanghe.Hunaghe_carp_2.0	Cyprinus carpio	3310	2384
Salmo_trutta.fSalTru1.1	Salmo trutta	5243	2380
Sparus_aurata.fSpaAur1.1	Sparus aurata	3051	2318
Cottoperca_gobio.fCotGob3.1	Cottoperca gobio	3419	2313
Denticeps_clupeoides.fDenClu1.1	Denticeps clupeoides	8304	2089
Takifugu_rubripes.fTakRub1.2	Takifugu rubripes	2681	1670
Parambassis_ranga.fParRan2.1	Parambassis ranga	2541	1574
Oryzias_javanicus.OJAV_1.1	Oryzias javanicus	2072	1517
Esox_lucius.Eluc_v4	Esox lucius	6897	1507
Scophthalmus_maximus.ASM1334776v1	Scophthalmus maximus	13487	1437
Oryzias_sinensis.ASM858656v1	Oryzias sinensis	1802	1421
Neogobius_melanostomus.RGoby_Basel_V2	Neogobius melanostomus	3181	1342
Nothobranchius_furzeri.Nfu_20140520	Nothobranchius furzeri	1671	1313
Dicentrarchus_labrax.dlabrax2021	Dicentrarchus labrax	2158	1104
Sander_lucioperca.SLUC_FBN_1	Sander lucioperca	1402	593
Anabas_testudineus.fAnaTes1.2	Anabas testudineus	1262	590
Mastacembelus_armatus.fMasArm1.2	Mastacembelus armatus	931	462
Salarias_fasciatus.fSalaFa1.1	Salarias fasciatus	1196	355
Oreochromis_aureus.ASM587006v1	Oreochromis aureus	1215	276
Sphaeramia_orbicularis.fSphaOr1.1	Sphaeramia orbicularis	993	263
Cyclopterus_lumpus.fCycLum1.pri	Cyclopterus lumpus	1424	255
Echeneis_naucrates.fEcheNa1.1	Echeneis naucrates	1016	239
Myripristis_murdjan.fMyrMur1.1	Myripristis murdjan	871	193
Sinocyclocheilus_rhinocerous.SAMN03320098_v1.1	Sinocyclocheilus rhinocerous	2200	129
Acanthochromis_polyacanthus.ASM210954v1	Acanthochromis polyacanthus	509	0
Amphilophus_citrinellus.Midas_v5	Amphilophus citrinellus	782	0
Amphiprion_ocellaris.AmpOce1.0	Amphiprion ocellaris	1144	0
Amphiprion_percula.Nemo_v1	Amphiprion percula	875	0
Astatotilapia_calliptera.fAstCal1.2	Astatotilapia calliptera	939	0
Astyanax_mexicanus.Astyanax_mexicanus-2.0	Astyanax mexicanus	680	0
Callorhinchus_milii.Callorhinchus_milii-6.1.3	Callorhinchus milii	380	0
Cynoglossus_semilaevis.Cse_v1.0	Cynoglossus semilaevis	412	0
Cyprinodon_variegatus.C_variegatus-1.0	Cyprinodon variegatus	404	0
Danio_rerio.GRCz11	Danio rerio	8115	0
Electrophorus_electricus.Ee_SOAP_WITH_SSPACE	Electrophorus electricus	304	0
Eptatretus_burgeri.Eburgeri_3.2	Eptatretus burgeri	1089	0
Erpetoichthys_calabaricus.fErpCal1.1	Erpetoichthys calabaricus	670	0
Fundulus_heteroclitus.Fundulus_heteroclitus-3.0.2	Fundulus heteroclitus	372	0
Gambusia_affinis.ASM309773v1	Gambusia affinis	306	0
Gasterosteus_aculeatus.BROADS1	Gasterosteus aculeatus	1617	0
Haplochromis_burtoni.AstBur1.0	Haplochromis burtoni	781	0
Hippocampus_comes.H_comes_QL1_v1	Hippocampus comes	353	0
Hucho_hucho.ASM331708v1	Hucho hucho	2215	0
Ictalurus_punctatus.IpCoco_1.2	Ictalurus punctatus	1431	0
Kryptolebias_marmoratus.ASM164957v1	Kryptolebias marmoratus	347	0
Labrus_bergylta.BallGen_V1	Labrus bergylta	1650	0
Larimichthys_crocea.L_crocea_2.0	Larimichthys crocea	771	0
Lates_calcarifer.ASB_HGAPassembly_v1	Lates calcarifer	1306	0
Latimeria_chalumnae.LatCha1	Latimeria chalumnae	2918	0
Lepisosteus_oculatus.LepOcu1	Lepisosteus oculatus	5362	0
Maylandia_zebra.M_zebra_UMD2a	Maylandia zebra	1386	0
Mola_mola.ASM169857v1	Mola mola	444	0
Monopterus_albus.M_albus_1.0	Monopterus albus	527	0
Neolamprologus_brichardi.NeoBri1.0	Neolamprologus brichardi	776	0
Oryzias_latipes_hni.ASM223471v1	Oryzias latipes hni	528	0
Oryzias_latipes_hsok.ASM223469v1	Oryzias latipes hsok	499	0
Oryzias_latipes.ASM223467v1	Oryzias latipes	716	0
Oryzias_melastigma.Om_v0.7.RACA	Oryzias melastigma	450	0
Paramormyrops_kingsleyae.PKINGS_0.1	Paramormyrops kingsleyae	860	0
Periophthalmus_magnuspinnatus.PM.fa	Periophthalmus magnuspinnatus	1901	0
Petromyzon_marinus.Pmarinus_7.0	Petromyzon marinus	2652	0
Poecilia_formosa.PoeFor_5.1.2	Poecilia formosa	679	0
Poecilia_latipinna.P_latipinna-1.0	Poecilia latipinna	355	0
Poecilia_mexicana.P_mexicana-1.0	Poecilia mexicana	359	0
Poecilia_reticulata.Guppy_female_1.0_MT	Poecilia reticulata	358	0
Pundamilia_nyererei.PunNye1.0	Pundamilia nyererei	744	0
Pygocentrus_nattereri.Pygocentrus_nattereri-1.0.2	Pygocentrus nattereri	3319	0
Seriola_dumerili.Sdu_1.0	Seriola dumerili	526	0
Seriola_lalandi_dorsalis.Sedor1	Seriola lalandi dorsalis	865	0
Stegastes_partitus.Stegastes_partitus-1.0.2	Stegastes partitus	461	0
Tetraodon_nigroviridis.TETRAODON8	Tetraodon nigroviridis	813	0
Xiphophorus_couchianus.Xiphophorus_couchianus-4.0.1	Xiphophorus couchianus	303	0
Xiphophorus_maculatus.X_maculatus-5.0-male	Xiphophorus maculatus	397	0

## Sheet: ST1-S3 Candidates genes
Gene	Ensembl ID	Authors
AIFM1	ENSAMXG00000006808	McGaugh et al. 2014
alcamb	ENSAMXG00000002938	Warren et al. 2021
arl6ip1	ENSAMXG00000034332	Warren et al. 2021
atf4a	ENSAMXG00000033167	Warren et al. 2021
atoh7	ENSAMXG00000025967	Warren et al. 2021
b9d2	ENSAMXG00000038790	Warren et al. 2021
bag3	ENSAMXG00000004732	Warren et al. 2021
bcas2	ENSAMXG00000012276	Hinaux et al. 2013
bcl6aa	ENSAMXG00000004743	Warren et al. 2021
bcor	ENSAMXG00000004699	McGaugh et al. 2014
boc	ENSAMXG00000014704	Warren et al. 2021
btk	ENSAMXG00000002336	Stahl e Gross 2017
ca6	ENSAMXG00000031060	Warren et al. 2021
capsl1a	ENSAMXG00000001341	Hinaux et al. 2013; Hinaux et al. 2014
cbsa	ENSAMXG00000008046	Ma et al. 2020
cdk5r2a	ENSAMXG00000026091	Warren et al. 2021
chata	ENSAMXG00000012130	Warren et al. 2021
chodl	ENSAMXG00000014033	Warren et al. 2021
cipcb	ENSAMXG00000037668	Warren et al. 2021
clocka	ENSAMXG00000005565	Warren et al. 2021
cnga3a	ENSAMXG00000035630	Warren et al. 2021
coro1a	ENSAMXG00000008438	Warren et al. 2021
crxa	ENSAMXG00000001577	O'Quinn et al. 2013; McGaugh et al. 2014; Stahl e Gross 2017; Gore et al. 2018; Warren et al. 2021
cryaba	ENSAMXG00000009792	Warren et al. 2021
cryabb	ENSAMXG00000007337	O'Quinn et al. 2013
cryba1b	ENSAMXG00000035067	Warren et al. 2021
cryba2a	ENSAMXG00000002203	Warren et al. 2021
crybb1	ENSAMXG00000038565	Gore et al. 2018
crybb1c	ENSAMXG00000017742	Behrens 1998; Hinaux et al. 2014; Ma et al. 2015; Gore et al. 2018
crybgx	ENSAMXG00000006190	Behrens 1998; Hinaux et al. 2014; Ma et al. 2015
crygm4	ENSAMXG00000007868	Stahl e Gross 2017
crygm5	ENSAMXG00000039661	Behrens 1998; Hinaux et al. 2014; Ma et al. 2015
cxcl12a	ENSAMXG00000037212	Warren et al. 2021
desmb	ENSAMXG00000002143	Warren et al. 2021
dlat	ENSAMXG00000036655	Warren et al. 2021
dmbx1b	ENSAMXG00000012711	Warren et al. 2021
dnmt3bb.2	ENSAMXG00000043242	Warren et al. 2021
dtl	ENSAMXG00000024533	Warren et al. 2021
dusp26	ENSAMXG00000005462	Warren et al. 2021
efnb1	ENSAMXG00000041759	Warren et al. 2021
emc3	ENSAMXG00000030172	Warren et al. 2021
eno3	ENSAMXG00000043495	Hinaux et al. 2013; Hinaux et al. 2014
etv5b	ENSAMXG00000032420	Warren et al. 2021
extl3	ENSAMXG00000018645	Warren et al. 2021
fgf8	ENSAMXG00000034070	Protas et al. 2008; Gross et al. 2008; Potin et al. 2011; Warren et al. 2021
fkbp3	ENSAMXG00000035810	Hinaux et al. 2013;
flr	ENSAMXG00000013648	Warren et al. 2021
fscn2b	ENSAMXG00000016048	O'Quinn et al. 2013
ghrl	ENSAMXG00000002173	Warren et al. 2021
gli1	ENSAMXG00000041979	Warren et al. 2021
gmds	ENSAMXG00000006177	Warren et al. 2021
gnb3a	ENSAMXG00000019064	Gore et al. 2018
gnrh2	ENSAMXG00000014101	Warren et al. 2021
hif1ab	ENSAMXG00000019342	Warren et al. 2021
hsp90a	ENSAMXG00000020572	Protas et al. 2008; Gross et al. 2008
htr1b	ENSAMXG00000024961	Warren et al. 2021
htr2cl2	ENSAMXG00000030762	Warren et al. 2021
id2b	ENSAMXG00000004758	Warren et al. 2021
idh2	ENSAMXG00000007438	Protas et al. 2008; Gross et al. 2008
igf1rb	ENSAMXG00000021415	Warren et al. 2021
il7r	ENSAMXG00000038525	Warren et al. 2021
Impg1a	ENSAMXG00000010672	Stahl e Gross 2017; Warren et al. 2021
insm1a	ENSAMXG00000037688	Warren et al. 2021
ints7	ENSAMXG00000024534	Warren et al. 2021
ipo13	ENSAMXG00000005200	Warren et al. 2021
isl1	ENSAMXG00000032758	O'Quinn et al. 2013
jag2b	ENSAMXG00000020545	Warren et al. 2021
kcna2a	ENSAMXG00000024820	Warren et al. 2021
kcnc3a	ENSAMXG00000011025	Warren et al. 2021
kif3b	ENSAMXG00000002528	Warren et al. 2021
kita	ENSAMXG00000002687	Protas et al. 2008; Gross et al. 2008
klhl40b	ENSAMXG00000014873	Warren et al. 2021
lama4	ENSAMXG00000014261	Warren et al. 2021
lhx1	ENSAMXG00000038705	O'Quinn et al. 2013
lhx2	ENSAMXG00000035303	Potin et al. 2011; O'Quinn et al. 2013
lhx5	ENSAMXG00000035790	Warren et al. 2021
lim2	ENSAMXG00000004364	Stahl e Gross 2017
lim2.3	ENSAMXG00000003038	Warren et al. 2021
marcksa	ENSAMXG00000034538	Warren et al. 2021
mcm3	ENSAMXG00000009797	Warren et al. 2021
mfrp	ENSAMXG00000010190	Warren et al. 2021
mipa	ENSAMXG00000034729	Protas et al. 2008; Gross et al. 2008; Stahl e Gross 2017
mtmr14	ENSAMXG00000033707	Warren et al. 2021
mycbp	ENSAMXG00000030728	Hinaux et al. 2013; Hinaux et al. 2014
napbb	ENSAMXG00000034361	Warren et al. 2021
ndufv2	ENSAMXG00000032899	Hinaux et al. 2013; Hinaux et al. 2014
nek2	ENSAMXG00000024536	Warren et al. 2021
nfil3-5	ENSAMXG00000025528	Warren et al. 2021
nhsl1b	ENSAMXG00000002111	Warren et al. 2021
ninl	ENSAMXG00000001987	Warren et al. 2021
nmu	ENSAMXG00000031528	Warren et al. 2021
novel	ENSAMXG00000026077	Warren et al. 2021
novel	ENSAMXG00000029859	Warren et al. 2021
novel	ENSAMXG00000001701	Warren et al. 2021
novel	ENSAMXG00000041726	Warren et al. 2021
npas2	ENSAMXG00000006915	Warren et al. 2021
nrxn2a	ENSAMXG00000037597	Warren et al. 2021
olfm2a	ENSAMXG00000036496	McGaugh et al. 2014
opn1lw1	ENSAMXG00000006368	Gore et al. 2018
opn5	ENSAMXG00000010179	Warren et al. 2021
opn7a	ENSAMXG00000040803	Warren et al. 2021
opn8a	ENSAMXG00000030048	Warren et al. 2021
opn8b	ENSAMXG00000032634	Warren et al. 2021
otpa	ENSAMXG00000005573	Warren et al. 2021
otx1	ENSAMXG00000011543	Protas et al. 2008; Gross et al. 2008
otx2	ENSAMXG00000042417	McGaugh et al. 2014
paics	ENSAMXG00000005419	Warren et al. 2021
pde6g	ENSAMXG00000032621	O'Quinn et al. 2013
pde6ha	ENSAMXG00000011446	Warren et al. 2021
pitx2	ENSAMXG00000036432	Atukoralab e Franz-Odendaala 2018
pitx3	ENSAMXG00000029072	McGaugh et al. 2014; Warren et al. 2021
prox1a	ENSAMXG00000011717	McGaugh et al. 2014
prph2a	ENSAMXG00000030506	O'Quinn et al. 2013
prph2lb	ENSAMXG00000042064	Warren et al. 2021
ptpra	ENSAMXG00000014133	Warren et al. 2021
rasgef1b	ENSAMXG00000019929	O'Quinn et al. 2013
rb1	ENSAMXG00000005363	Warren et al. 2021
rgra	ENSAMXG00000042717	Warren et al. 2021
rgs4	ENSAMXG00000035622	Warren et al. 2021
rhogb	ENSAMXG00000040141	Warren et al. 2021
rhogc	ENSAMXG00000036821	Warren et al. 2021
rom1	ENSAMXG00000035932	Protas et al. 2008; Gross et al. 2008; O'Quinn et al. 2013
rp2	ENSAMXG00000012578	Warren et al. 2021
rpgrip1	ENSAMXG00000004873	Warren et al. 2021
rpl13	ENSAMXG00000006495	Hinaux et al. 2013; Hinaux et al. 2014
rrs1	ENSAMXG00000037893	Hinaux et al. 2013; Hinaux et al. 2014
rtn4a	ENSAMXG00000031725	Warren et al. 2021
rx3	ENSAMXG00000037380	McGaugh et al. 2014; Warren et al. 2021
sap130a	ENSAMXG00000004665	Warren et al. 2021
sb:cb1081	ENSAMXG00000018298	Stahl e Gross 2017
scinla	ENSAMXG00000016819	Warren et al. 2021
sec13	ENSAMXG00000004356	Hinaux et al. 2013; Hinaux et al. 2014
setd5	ENSAMXG00000016290	Warren et al. 2021
sfrp5	ENSAMXG00000035696	Warren et al. 2021
sh3pxd2b	ENSAMXG00000016359	Warren et al. 2021
shisa2	ENSAMXG00000032367	McGaugh et al. 2014
shisa6	ENSAMXG00000015689	Stahl e Gross 2017
shroom2	ENSAMXG00000042977	Gross et al. 2008
si:dkey-6b12.5	ENSAMXG00000006642	Warren et al. 2021
six3	ENSAMXG00000004283	Protas et al. 2008; Gross et al. 2008
six3b	ENSAMXG00000000070	O'Quinn et al. 2013
six6b	ENSAMXG00000034914	Warren et al. 2021
six7	ENSAMXG00000015883	Stahl e Gross 2017
slc35b2	ENSAMXG00000034080	Warren et al. 2021
smarca4a	ENSAMXG00000021023	Warren et al. 2021
sox1	ENSAMXG00000035402	O'Quinn et al. 2013
sox11b	ENSAMXG00000001703	Warren et al. 2021
sox2	ENSAMXG00000026046	Behrens 1998; Hinaux et al. 2014; Ma et al. 2015
tardbp	ENSAMXG00000039549	Warren et al. 2021
tbx2a	ENSAMXG00000032727	O'Quinn et al. 2013; McGaugh et al. 2014;
tbx5b	ENSAMXG00000038165	Warren et al. 2021
tfap2a	ENSAMXG00000029409	Warren et al. 2021
tfe3a	ENSAMXG00000038236	Protas et al. 2008; Gross et al. 2008
tmtops2a	ENSAMXG00000038316	Warren et al. 2021
tmtopsb	ENSAMXG00000016913	Warren et al. 2021
tnnc2	ENSAMXG00000012860	Warren et al. 2021
trpm7	ENSAMXG00000040086	Protas et al. 2008; Gross et al. 2008
ttc26	ENSAMXG00000009984	Warren et al. 2021
tulp1a	ENSAMXG00000005179	O'Quinn et al. 2013
unc119.2	ENSAMXG00000009999	Warren et al. 2021
unc119b	ENSAMXG00000024390	Warren et al. 2021
vapb	ENSAMXG00000039940	Warren et al. 2021
vps18	ENSAMXG00000017253	Warren et al. 2021
vsx1	ENSAMXG00000011442	Stahl e Gross 2017
vsx2	ENSAMXG00000011659	Stahl e Gross 2017
whrna	ENSAMXG00000010561	Warren et al. 2021
zc4h2	ENSAMXG00000043510	Warren et al. 2021
zdhhc16a	ENSAMXG00000002308	Warren et al. 2021
znf513a	ENSAMXG00000033985	Warren et al. 2021
znf644b	ENSAMXG00000025156	Warren et al. 2021

## Sheet: ST1-S4 General Statistics
Statistics	Cave		Surface
	SRR6456919	SRR6456920	SRR6456921	SRR6456922
Raw reads	178,682,000	152,354,892	185,809,258	197,626,438
High-quality reads	174,731,916	148,191,644	181,220,752	192,198,568
	Trinity Statistics
	Unigenes	Isoforms	Unigenes	Isoforms
Total Transcripts	169.466	270.293	162.995	244.721
N50	1.184	2.06	1.285	2.052
Median contig length (bp)	360	478	356	442
Average contig length (bp)	702.46	1,028.44	719.57	991.61
Total assembled bases	119,043,435	277,979,592	117,286,468	242,667,658
CG%	43.89%		44.43%
BUSCO
Actinopterygii_odb10	Count	%	Count	%
Complete BUSCOs (C)	2.84	78.0	2.911	80.0
Complete and single-copy BUSCOs (S)	987	27.1	1.831	50.3
Complete and duplicated BUSCOs (D)	1.853	50.9	1.08	29.7
Fragmented BUSCOs (F)	258	7.1	253	7.0
Missing BUSCOs (M)	542	14.9	476	13.0
Total BUSCO groups searched	3.64		3.64
Functional Annotation
Functional Annotation	Count	%	Count	%
FishProteinDB	105.85	39.19	96.1	39.27
EggNOG	99.135	36.67	89.231	33.01
GO - Biological process	65.711	24.31	59.55	24.33
GO - Molecular function	64.798	23.97	58.979	24.10
GO - Celular component	49.158	18.19	44.097	18.02
Protein domains	93.052	34.43	83.772	34.23
KEGG terms	29.684	10.98	26.763	10.94
Infernal	739	0.27	699	0.28
Coding Potential Tools
Transcripts >= 200bp	270.264		244.695
Coding Potential >= 200bp	Coding	Non-coding	Coding	Non-coding
CPAT	50.578	219.686	45.863	198.832
CPC2	40.917	229.347	37.194	207.501
PLEK	44.71	225.554	38.485	206.21
RNAmining	10.331	259.933	9.659	235.036
RNAsamba	56.525	213.739	50.871	193.824

## Sheet: ST1-S5 RBH
Cave id	Surface id	Cave length	Surface length	Cave qcovhsp	Surface qcovhsp	length	pident	bitscore
DN28025_c1_g1_i1	DN3999_c2_g2_i2	608	545	89	99	544	99449	989
DN30197_c0_g1_i1	DN21034_c0_g1_i1	1108	1172	100	94	1109	98918	1975
DN30199_c0_g1_i1	DN1054_c10_g1_i1	1669	2097	97	77	1611	99565	2935
DN144_c0_g1_i16	DN181_c0_g1_i15	260	369	100	73	268	94403	405
DN144_c0_g1_i1	DN181_c0_g1_i8	429	318	71	96	310	95806	492
DN106_c0_g1_i15	DN1364_c11_g1_i1	684	572	77	92	529	99433	961
DN106_c2_g1_i4	DN5072_c0_g2_i1	565	539	88	92	499	98196	870
DN154_c5_g1_i1	DN9861_c0_g3_i1	710	807	99	88	710	99296	1282
DN154_c6_g1_i2	DN2435_c0_g3_i6	270	257	82	86	221	99548	403
DN194_c0_g1_i1	DN362_c4_g1_i1	394	505	95	74	373	99196	673
DN184_c0_g1_i8	DN8162_c0_g1_i5	1352	1172	80	94	1102	96007	1772
DN184_c0_g4_i2	DN8853_c0_g1_i2	1123	1289	81	71	915	99781	1679
DN184_c1_g1_i1	DN2465_c0_g1_i1	576	618	99	93	576	99479	1046
DN184_c3_g1_i1	DN3443_c0_g1_i1	701	547	78	100	547	99452	994
DN151_c2_g4_i1	DN2291_c0_g1_i7	1392	1695	90	74	1250	99920	2303
DN151_c4_g1_i1	DN1031_c8_g1_i1	443	461	100	94	438	97748	761
DN193_c3_g1_i1	DN1824_c3_g1_i1	1470	1704	99	85	1469	96869	2431
DN193_c4_g1_i1	DN221_c4_g2_i1	1228	1187	92	96	1135	99031	2034
DN143_c0_g1_i3	DN4504_c7_g1_i1	1339	1172	88	100	1178	98896	2097
DN143_c1_g3_i1	DN8142_c0_g3_i2	326	247	75	99	247	95547	394
DN143_c2_g1_i2	DN7431_c1_g1_i4	1072	1037	97	100	1040	99038	1862
DN143_c7_g1_i1	DN577_c30_g1_i1	1381	1427	100	98	1398	97783	2392
DN143_c13_g1_i1	DN499_c7_g2_i1	1018	983	82	85	834	99400	1513
DN143_c13_g2_i1	DN643_c1_g1_i6	1195	1544	99	77	1182	98900	2109
DN196_c2_g1_i4	DN4112_c0_g2_i4	1450	1522	100	95	1451	99655	2651
DN139_c1_g1_i7	DN2404_c4_g1_i9	597	841	100	71	597	96985	1002
DN139_c2_g1_i1	DN1037_c2_g1_i1	450	595	100	73	450	94000	665
DN198_c1_g1_i9	DN8916_c0_g3_i1	214	232	99	91	211	94787	327
DN198_c8_g1_i1	DN312_c1_g4_i1	847	777	85	92	718	98886	1277
DN125_c0_g3_i6	DN16907_c0_g1_i1	666	582	81	93	543	96133	885
DN125_c1_g1_i1	DN426_c23_g1_i1	251	327	99	76	251	96414	411
DN125_c1_g4_i3	DN426_c9_g1_i1	321	313	92	98	306	96078	488
DN125_c1_g4_i2	DN266_c1_g1_i5	1411	1514	80	75	1133	99559	2063
DN125_c4_g1_i1	DN862_c0_g1_i5	457	539	99	81	459	82789	383
DN164_c1_g1_i1	DN14470_c0_g1_i1	1491	1532	100	97	1493	99062	2671
DN164_c1_g2_i1	DN1492_c1_g1_i1	1227	1077	85	97	1047	99045	1875
DN164_c1_g3_i1	DN121_c8_g1_i1	614	517	79	94	486	99794	893
DN135_c1_g1_i1	DN180_c37_g1_i1	969	748	76	99	740	97162	1240
DN140_c3_g1_i1	DN6140_c4_g1_i3	784	802	99	98	782	99488	1423
DN178_c0_g1_i4	DN600_c3_g1_i2	203	223	77	70	157	100000	291
DN189_c1_g1_i4	DN178_c8_g1_i1	1160	1196	100	97	1160	99224	2091
DN189_c1_g2_i1	DN662_c3_g1_i1	288	342	100	84	290	96552	475
DN189_c13_g1_i1	DN2396_c16_g1_i1	259	237	95	100	245	95510	385
DN189_c23_g1_i1	DN4999_c0_g4_i1	219	210	88	91	192	98958	344
DN121_c1_g1_i1	DN16700_c0_g1_i1	1131	849	75	100	853	98007	1471
DN121_c7_g1_i1	DN4227_c0_g1_i1	957	976	99	97	946	99154	1701
DN182_c1_g1_i1	DN630_c0_g3_i4	774	683	87	94	668	96125	1074
DN119_c5_g1_i1	DN391_c18_g1_i1	330	266	82	99	269	97770	459
DN133_c1_g2_i1	DN22_c0_g1_i1	1299	1329	99	97	1296	99228	2335
DN133_c12_g1_i2	DN170_c9_g1_i1	1836	1773	97	100	1782	97983	3083
DN133_c12_g2_i1	DN10710_c0_g3_i2	1098	1319	99	85	1115	98027	1921
DN133_c15_g1_i1	DN2097_c0_g2_i1	1068	1221	97	85	1038	98940	1849
DN131_c7_g1_i3	DN404_c8_g1_i1	1505	1392	91	99	1376	99491	2499
DN131_c13_g1_i1	DN1990_c2_g1_i1	567	725	93	72	527	97343	889
DN114_c3_g2_i2	DN4246_c0_g1_i1	657	794	99	83	656	98780	1166
DN114_c7_g1_i4	DN3831_c3_g2_i4	1133	1122	81	81	913	99452	1659
DN114_c8_g1_i1	DN1055_c3_g2_i1	1358	1357	99	99	1354	99114	2429
DN114_c11_g2_i1	DN2721_c0_g2_i1	1182	1185	96	95	1135	97533	1929
DN114_c16_g1_i4	DN106_c1_g1_i4	255	288	100	88	255	94118	387
DN114_c16_g2_i2	DN76_c21_g1_i1	247	305	95	77	234	99145	422
DN105_c2_g1_i1	DN81927_c0_g1_i1	491	400	78	95	383	99217	688
DN105_c3_g1_i1	DN1517_c2_g1_i10	698	514	75	99	522	97510	883
DN180_c0_g3_i1	DN1200_c4_g1_i1	1999	1794	90	100	1807	98838	3208
DN169_c3_g2_i1	DN1055_c1_g2_i1	748	753	99	98	746	98928	1328
DN126_c1_g2_i2	DN6438_c0_g1_i1	419	527	99	78	415	98554	732
DN145_c1_g1_i1	DN1110_c2_g1_i1	812	819	99	99	810	99383	1469
DN145_c1_g2_i1	DN100241_c0_g1_i1	644	657	78	76	501	99601	915
DN145_c6_g1_i2	DN1174_c3_g1_i1	881	649	74	100	651	99693	1190
DN145_c6_g3_i1	DN1174_c13_g1_i1	477	462	89	91	424	98113	736
DN145_c12_g1_i1	DN1110_c0_g2_i1	1581	1331	83	99	1328	98569	2331
DN163_c0_g1_i1	DN14518_c4_g1_i1	575	503	87	99	502	99602	915
DN163_c2_g2_i2	DN67_c19_g1_i1	908	1215	100	75	908	99559	1653
DN163_c4_g2_i1	DN1504_c0_g3_i1	250	266	100	94	250	100000	462
DN163_c14_g1_i1	DN824_c11_g2_i1	766	795	99	96	767	99218	1382
DN163_c17_g1_i1	DN50375_c0_g1_i1	321	235	73	100	235	98298	411
DN163_c18_g1_i2	DN188_c33_g1_i1	1487	1473	99	99	1472	99117	2641
DN160_c1_g1_i4	DN985_c0_g1_i12	367	499	100	74	367	100000	678
DN102_c1_g1_i2	DN162_c2_g2_i4	927	943	100	100	945	97672	1605
DN102_c11_g1_i1	DN6900_c1_g1_i1	486	366	75	100	367	96185	595
DN102_c14_g1_i3	DN3145_c0_g2_i1	1442	1294	87	99	1286	97201	2148
DN102_c18_g1_i1	DN10299_c0_g3_i1	307	245	70	85	209	91204	292
DN166_c0_g1_i4	DN6115_c0_g1_i9	5405	4437	82	100	4437	99279	8008
DN166_c1_g1_i1	DN31342_c0_g1_i2	705	534	70	93	496	99194	894
DN181_c2_g1_i8	DN2252_c0_g1_i1	1573	2033	100	77	1576	98858	2802
DN181_c6_g1_i1	DN241_c9_g1_i1	242	228	83	89	202	100000	374
DN181_c11_g1_i1	DN2193_c14_g1_i3	479	349	71	98	344	91279	464
DN195_c0_g2_i1	DN360_c0_g4_i1	360	318	89	100	320	99375	579
DN183_c5_g1_i1	DN3112_c1_g5_i1	1130	1165	98	95	1109	98831	1975
DN183_c10_g1_i1	DN5732_c0_g1_i28	328	246	73	100	243	91057	331
DN183_c10_g1_i13	DN5732_c0_g1_i33	389	314	78	96	304	92182	429
DN183_c13_g1_i2	DN82655_c0_g1_i1	570	515	89	99	508	99213	917
DN183_c14_g1_i1	DN1029_c1_g4_i1	757	741	97	99	736	98370	1288
DN183_c20_g1_i1	DN1491_c7_g1_i1	531	510	92	96	494	98178	857
DN183_c31_g1_i1	DN396_c8_g1_i1	478	495	91	90	445	96629	730
DN107_c1_g1_i3	DN702_c2_g3_i3	382	333	88	99	336	98214	582
DN107_c2_g2_i2	DN5885_c0_g1_i3	1132	1228	95	87	1084	97694	1851
DN107_c3_g3_i1	DN3799_c1_g1_i1	1680	1434	85	99	1433	99163	2577
DN107_c6_g1_i1	DN995_c2_g1_i1	886	912	99	97	885	98531	1554
DN107_c13_g1_i1	DN6935_c1_g2_i2	361	344	77	82	282	91135	377
DN118_c3_g1_i1	DN110_c2_g2_i1	564	602	100	94	568	97535	963
DN118_c4_g1_i2	DN141_c2_g1_i2	1459	1604	100	91	1464	99249	2636
DN197_c4_g1_i6	DN8_c3_g1_i3	392	548	97	72	397	94207	586
DN197_c4_g1_i4	DN496_c1_g1_i1	1551	1732	99	89	1552	98776	2752
DN128_c2_g1_i1	DN11812_c3_g1_i1	487	663	99	74	490	97755	839
DN191_c1_g1_i1	DN42_c2_g3_i1	1104	1353	100	82	1113	98562	1958
DN191_c7_g1_i1	DN6474_c0_g2_i1	988	1295	97	74	960	99479	1744
DN136_c0_g3_i1	DN762_c0_g1_i15	287	342	99	87	297	91919	405
DN127_c0_g1_i7	DN2061_c1_g1_i1	619	471	76	100	472	99153	846
DN109_c1_g1_i2	DN243_c1_g3_i1	816	828	100	98	816	98529	1434
DN109_c2_g1_i1	DN2315_c3_g2_i1	405	412	95	92	386	97150	645
DN109_c4_g1_i10	DN851_c4_g1_i16	444	453	86	84	382	94241	580
DN109_c24_g1_i1	DN231_c14_g1_i1	747	858	99	86	736	99592	1343
DN109_c33_g1_i1	DN269_c27_g1_i1	229	297	99	76	227	100000	420
DN142_c0_g1_i1	DN118393_c0_g1_i1	571	613	99	92	570	98772	1007
DN142_c1_g1_i8	DN577_c0_g3_i2	3160	3151	99	100	3153	99461	5725
DN171_c4_g3_i1	DN791_c0_g2_i1	690	669	98	99	676	97781	1155
DN171_c5_g4_i1	DN1322_c4_g1_i1	475	439	92	99	436	99771	800
DN171_c6_g1_i2	DN9256_c0_g1_i1	460	452	98	99	450	98222	787
DN161_c0_g1_i17	DN4992_c0_g5_i1	2033	1999	99	100	2015	98263	3506
DN123_c0_g2_i1	DN50779_c0_g1_i1	733	765	99	94	731	98632	1286
DN124_c7_g1_i1	DN4084_c3_g5_i1	1362	1349	97	99	1336	98353	2329
DN124_c10_g1_i1	DN1706_c3_g1_i1	1477	1312	76	86	1131	98497	1986
DN124_c13_g1_i1	DN10169_c0_g1_i1	1061	1042	98	99	1045	98947	1864
DN110_c0_g1_i1	DN5_c0_g1_i5	848	944	92	79	771	95641	1230
DN110_c3_g1_i1	DN501_c10_g1_i1	767	735	95	99	729	99314	1319
DN110_c11_g1_i3	DN6453_c0_g1_i1	1385	979	70	100	981	98573	1724
DN110_c19_g1_i1	DN71931_c0_g1_i1	993	984	99	99	985	99289	1777
DN117_c1_g1_i1	DN1101_c2_g8_i1	745	941	99	80	754	98408	1315
DN113_c2_g1_i1	DN14732_c1_g1_i1	1404	1552	99	90	1404	99145	2523
DN103_c6_g5_i1	DN1909_c0_g2_i1	1626	1304	80	99	1299	99538	2362
DN103_c8_g1_i1	DN115_c6_g1_i2	886	1095	93	75	827	94921	1280
DN103_c10_g1_i15	DN925_c6_g1_i1	332	250	76	100	251	99602	457
DN103_c10_g1_i14	DN353_c4_g2_i1	837	643	75	97	624	98718	1107
DN103_c12_g1_i2	DN110_c68_g1_i1	1064	1057	99	100	1059	99622	1932
DN103_c14_g1_i1	DN3889_c0_g2_i6	582	605	99	95	577	99653	1055
DN103_c15_g1_i1	DN461_c3_g1_i1	396	563	100	70	396	98990	710
DN18715_c1_g1_i1	DN2007_c8_g1_i1	794	772	96	99	771	99222	1386
DN18714_c0_g1_i1	DN2679_c5_g1_i1	731	906	99	80	730	99589	1330
DN18729_c1_g1_i1	DN12787_c4_g1_i1	387	447	98	84	378	99735	691
DN18729_c2_g1_i1	DN18755_c0_g4_i1	832	876	99	95	834	98321	1456
DN18793_c0_g1_i14	DN353_c2_g1_i2	627	610	96	97	602	97674	1024
DN18772_c0_g1_i1	DN12825_c0_g2_i1	797	810	99	99	803	97883	1378
DN18723_c1_g1_i1	DN10190_c0_g3_i1	1386	1693	96	79	1331	99098	2388
DN18725_c1_g1_i1	DN22987_c1_g1_i1	467	389	81	97	378	100000	699
DN22810_c1_g1_i1	DN1699_c1_g2_i1	589	642	97	89	573	99127	1029
DN22844_c0_g1_i1	DN735_c3_g1_i1	793	1072	100	74	793	99243	1428
DN22851_c0_g1_i1	DN669_c14_g1_i1	669	674	99	100	678	96460	1103
DN22898_c0_g1_i1	DN2182_c9_g1_i1	428	359	82	98	355	97746	606
DN22898_c0_g2_i2	DN33369_c0_g1_i1	1413	1456	99	97	1413	99363	2555
DN22872_c0_g1_i1	DN667_c5_g1_i1	203	241	99	84	202	97030	340
DN60508_c0_g1_i1	DN16270_c0_g1_i1	1211	1182	98	99	1182	99408	2141
DN3008_c0_g1_i11	DN9362_c0_g1_i1	793	781	98	100	786	97710	1341
DN3036_c0_g1_i2	DN909_c5_g1_i1	269	298	98	90	277	75714	117
DN3036_c4_g1_i2	DN1543_c0_g1_i1	840	763	89	98	747	98929	1334
DN3054_c0_g1_i1	DN657_c27_g1_i1	1308	1093	74	89	971	99485	1764
DN3092_c2_g1_i1	DN106_c116_g1_i1	260	239	92	99	238	99580	435
DN3079_c0_g1_i1	DN238_c1_g1_i9	1910	2301	100	83	1916	98069	3315
DN3016_c1_g1_i6	DN252_c0_g2_i11	297	269	90	91	267	85393	257
DN3016_c1_g1_i8	DN252_c0_g2_i2	241	249	77	75	186	97312	315
DN3016_c9_g1_i1	DN16087_c0_g1_i2	249	298	94	79	234	100000	433
DN3017_c5_g1_i1	DN43903_c3_g1_i1	708	693	98	100	693	99134	1245
DN3001_c1_g1_i1	DN3151_c0_g2_i1	311	311	99	100	311	99357	562
DN3057_c0_g1_i3	DN12990_c0_g1_i18	1111	1272	100	87	1114	98205	1936
DN3057_c1_g1_i2	DN1315_c22_g1_i1	1829	1481	80	99	1486	97779	2542
DN3057_c4_g1_i1	DN38029_c4_g1_i1	1196	925	72	94	866	99423	1570
DN3058_c0_g1_i5	DN10634_c0_g1_i2	457	530	99	86	457	98906	813
DN3058_c2_g1_i2	DN3395_c4_g1_i1	844	1175	100	72	846	99409	1533
DN3058_c5_g1_i1	DN123_c19_g1_i1	907	808	89	100	812	99015	1450
DN3015_c0_g1_i2	DN1714_c4_g1_i1	2310	2517	100	91	2312	98962	4124
DN3086_c0_g1_i4	DN1033_c13_g1_i1	886	922	100	98	909	95270	1417
DN3032_c0_g1_i2	DN8145_c0_g1_i1	516	593	91	82	485	95902	776
DN3053_c0_g1_i32	DN867_c6_g1_i1	1747	1462	82	98	1441	99306	2599
DN3090_c0_g3_i1	DN362_c2_g1_i7	421	385	82	91	350	98857	621
DN3082_c1_g1_i3	DN16860_c1_g1_i2	1548	1499	93	97	1449	98620	2555
DN3078_c2_g1_i1	DN44279_c2_g1_i1	402	298	74	100	298	99664	544
DN3006_c6_g1_i2	DN94_c4_g1_i2	755	659	88	100	662	98640	1170
DN3080_c0_g1_i4	DN97016_c0_g1_i1	4023	3377	84	100	3399	97676	5790
DN3034_c0_g1_i7	DN1063_c0_g1_i10	921	1140	92	73	862	91531	1153
DN3065_c0_g1_i1	DN23109_c2_g1_i1	2285	2370	99	96	2265	99426	4108
DN3065_c1_g1_i2	DN5209_c0_g1_i12	480	503	77	73	368	97011	619
DN3065_c1_g1_i4	DN11811_c1_g1_i6	414	362	86	99	360	95000	562
DN3088_c1_g2_i1	DN4964_c2_g2_i4	370	411	100	91	372	97581	636
DN3074_c1_g1_i4	DN1518_c5_g1_i2	1854	1886	100	99	1864	98927	3319
DN3067_c0_g2_i7	DN2249_c11_g1_i1	321	310	88	91	283	99293	512
DN3075_c0_g1_i1	DN8425_c0_g1_i1	201	233	94	81	189	100000	350
DN3083_c2_g1_i1	DN3237_c10_g1_i1	607	711	99	88	627	95694	989
DN3004_c0_g1_i4	DN3152_c2_g1_i7	1064	1219	100	87	1064	99906	1960
DN3004_c1_g4_i1	DN2455_c1_g1_i1	891	930	99	96	890	99775	1633
DN3004_c2_g1_i1	DN6371_c0_g1_i2	544	645	87	73	471	99575	859
DN3081_c1_g1_i1	DN581_c5_g1_i2	481	536	92	83	446	96188	726
DN3081_c2_g1_i1	DN6026_c1_g1_i1	331	371	99	88	327	98777	582
DN16136_c6_g1_i2	DN2487_c0_g3_i1	2668	2505	82	87	2198	97862	3771
DN16118_c2_g1_i1	DN30447_c0_g2_i1	333	348	97	93	322	100000	595
DN16114_c0_g1_i2	DN98560_c0_g1_i2	1224	1355	99	92	1248	97516	2109
DN16155_c0_g2_i1	DN23675_c0_g2_i2	746	949	100	79	746	99598	1362
DN16117_c0_g1_i1	DN72339_c0_g1_i1	558	533	96	100	534	99625	974
DN16107_c0_g1_i1	DN81726_c0_g1_i1	400	354	86	99	353	96884	584
DN16163_c0_g1_i1	DN38571_c0_g1_i1	1040	810	78	100	810	98519	1428
DN16140_c0_g1_i1	DN12994_c0_g1_i1	650	668	92	90	602	98671	1064
DN16109_c0_g1_i5	DN86075_c0_g1_i1	1113	1246	100	90	1128	96986	1873
DN16202_c0_g1_i3	DN3759_c0_g1_i6	311	271	85	97	264	98864	472
DN16148_c1_g1_i2	DN6057_c0_g1_i3	226	269	97	80	228	84649	209
DN16190_c0_g1_i1	DN3902_c1_g1_i1	440	555	100	78	440	98182	761
DN49661_c0_g3_i1	DN2962_c0_g1_i2	934	881	74	78	688	99419	1247
DN2441_c0_g4_i1	DN5730_c1_g2_i1	284	226	80	100	226	99115	407
DN2481_c0_g1_i4	DN13995_c1_g2_i1	1399	1441	95	93	1336	99701	2446
DN2481_c0_g3_i1	DN4478_c4_g1_i1	1477	1384	94	99	1384	99422	2510
DN2470_c0_g3_i1	DN2650_c2_g1_i1	265	243	92	100	243	100000	449
DN2470_c1_g1_i6	DN9976_c1_g1_i4	1562	2118	96	71	1506	98606	2658
DN2418_c0_g1_i2	DN6331_c0_g3_i1	936	915	97	99	909	98790	1616
DN2419_c0_g2_i1	DN8641_c1_g1_i1	783	1049	100	75	783	99872	1441
DN2419_c1_g1_i4	DN3149_c2_g2_i1	1420	1053	72	98	1028	97957	1777
DN2419_c1_g1_i3	DN4092_c0_g2_i1	1138	1072	94	100	1072	98787	1905
DN2419_c2_g1_i1	DN3301_c1_g3_i1	548	540	90	91	493	99189	887
DN2401_c3_g1_i1	DN2482_c3_g1_i1	2463	2593	99	95	2456	99959	4529
DN2406_c0_g2_i1	DN532_c1_g2_i2	1581	1613	99	98	1582	99431	2867
DN2406_c6_g1_i1	DN6068_c2_g1_i1	1688	1572	93	98	1571	97772	2682
DN2402_c0_g3_i1	DN22_c20_g1_i1	313	243	74	96	233	100000	431
DN2402_c1_g1_i10	DN13662_c0_g1_i8	231	256	93	84	215	94884	335
DN2402_c1_g1_i9	DN2270_c1_g2_i2	954	990	97	95	937	97012	1563
DN2434_c2_g1_i1	DN190_c0_g3_i1	1000	937	82	88	825	98303	1445
DN2434_c3_g2_i3	DN3125_c1_g5_i1	253	359	100	70	253	100000	468
DN2434_c3_g1_i10	DN133_c0_g1_i32	1150	1075	95	99	1089	97612	1847
DN2465_c5_g1_i1	DN7522_c1_g1_i2	365	471	100	77	365	98904	652
DN2465_c6_g1_i2	DN12025_c3_g1_i1	1069	1128	100	95	1075	98605	1895
DN2465_c8_g1_i3	DN1055_c6_g1_i1	340	338	99	99	337	99703	617
DN2489_c0_g2_i1	DN499_c1_g2_i1	338	339	100	99	338	100000	625
DN2486_c2_g1_i1	DN274_c11_g1_i2	276	231	82	98	227	100000	420
DN2471_c0_g1_i1	DN1078_c20_g1_i1	297	287	83	83	247	96356	399
DN2471_c1_g1_i1	DN13681_c0_g1_i1	1401	1233	84	97	1205	96100	1930
DN2457_c0_g3_i3	DN2102_c1_g3_i1	540	436	80	99	434	99309	784
DN2457_c1_g1_i1	DN245_c11_g1_i1	586	614	100	96	587	99489	1066
DN2457_c3_g1_i2	DN2904_c0_g4_i1	1063	1476	100	72	1064	99436	1930
DN2438_c0_g1_i1	DN1529_c5_g1_i1	1099	979	87	97	953	99056	1711
DN2438_c1_g5_i1	DN1050_c17_g1_i1	275	239	86	98	237	98734	418
DN2438_c3_g1_i1	DN15224_c1_g1_i1	566	466	72	87	407	99263	734
DN2405_c0_g1_i4	DN2436_c7_g1_i1	1745	1573	74	82	1298	98305	2266
DN2405_c0_g1_i1	DN11917_c1_g1_i1	624	626	99	99	632	96835	1042
DN2405_c0_g2_i1	DN11917_c1_g3_i1	645	628	97	99	624	99199	1123
DN2435_c6_g1_i2	DN20_c2_g2_i1	1130	1055	91	97	1041	96061	1663
DN2435_c8_g1_i1	DN180_c3_g1_i1	3906	3609	91	99	3563	99495	6477
DN2435_c20_g1_i1	DN1202_c18_g1_i1	528	559	100	91	529	95841	837
DN2420_c0_g1_i1	DN1864_c0_g7_i1	922	948	100	97	922	99024	1652
DN2420_c1_g1_i1	DN662_c2_g1_i1	1612	1641	100	98	1612	99752	2955
DN2420_c2_g1_i1	DN9572_c2_g1_i1	939	1086	100	87	942	98938	1679
DN2432_c2_g1_i6	DN852_c5_g1_i1	454	392	79	91	358	98045	623
DN2432_c6_g1_i1	DN24901_c0_g1_i1	421	369	87	100	373	95710	592
DN2476_c1_g1_i1	DN20682_c0_g2_i1	502	452	90	99	452	99336	817
DN2476_c2_g1_i1	DN2531_c9_g1_i1	575	568	99	100	568	99648	1038
DN2452_c0_g2_i1	DN458_c3_g1_i2	987	1029	99	95	982	98982	1755
DN2478_c1_g2_i3	DN10207_c4_g1_i1	1773	2349	94	72	1685	98635	2970
DN2478_c4_g1_i1	DN4225_c1_g1_i1	598	805	100	74	598	99666	1092
DN2480_c0_g4_i1	DN26386_c0_g3_i1	1007	1020	95	93	952	99370	1725
DN2442_c1_g2_i1	DN1357_c1_g3_i1	835	597	71	99	593	99494	1079
DN2442_c1_g2_i2	DN355_c5_g2_i1	228	247	100	92	228	100000	422
DN2491_c0_g2_i3	DN6344_c0_g1_i1	3157	3209	100	98	3159	99588	5757
DN2446_c0_g2_i5	DN1686_c1_g1_i13	779	576	73	98	566	98233	989
DN2443_c0_g1_i2	DN3766_c0_g1_i1	1629	1497	83	90	1349	99333	2438
DN561_c1_g2_i1	DN3236_c0_g1_i1	249	280	99	89	249	97590	425
DN538_c0_g1_i4	DN9474_c1_g1_i1	1893	1663	79	90	1498	98999	2675
DN538_c3_g1_i1	DN1146_c0_g2_i1	1639	1650	99	99	1637	99206	2942
DN580_c3_g1_i2	DN2992_c29_g1_i1	1562	1632	99	96	1577	98034	2717
DN580_c4_g1_i4	DN52_c7_g1_i16	2448	2355	96	99	2347	99659	4289
DN580_c8_g1_i1	DN657_c0_g1_i4	1529	1563	99	97	1523	99409	2761
DN511_c2_g1_i1	DN1953_c9_g1_i1	1712	2134	100	80	1716	98485	3014
DN526_c0_g2_i1	DN1711_c4_g1_i1	1496	1146	74	96	1100	99273	1988
DN526_c7_g1_i2	DN3008_c3_g1_i1	1245	904	71	97	883	97848	1517
DN526_c8_g1_i2	DN4933_c1_g1_i5	1129	988	83	95	942	99045	1685
DN526_c12_g1_i1	DN15962_c2_g1_i1	622	703	100	89	623	99679	1138
DN573_c1_g1_i1	DN835_c0_g4_i1	1650	1357	82	100	1360	98824	2416
DN582_c0_g1_i26	DN1255_c0_g1_i6	676	568	84	100	571	92469	813
DN518_c3_g1_i8	DN85111_c0_g1_i1	985	696	70	98	685	99562	1247
DN518_c6_g1_i1	DN308_c2_g1_i3	340	434	96	79	345	93913	503
DN518_c7_g2_i1	DN6930_c3_g1_i1	503	498	98	99	495	99798	909
DN518_c17_g1_i1	DN4006_c0_g1_i1	313	313	98	98	307	99023	551
DN518_c21_g1_i1	DN188_c7_g3_i1	619	627	98	95	613	95922	974
DN597_c3_g1_i2	DN1745_c0_g1_i7	273	328	98	82	268	98507	473
DN597_c8_g1_i5	DN1233_c3_g2_i1	619	728	100	84	619	98546	1086
DN597_c16_g1_i1	DN6359_c2_g1_i1	662	850	91	70	604	98344	1051
DN597_c18_g1_i1	DN3565_c8_g1_i1	1282	1322	99	98	1297	98227	2254
DN516_c1_g1_i2	DN3588_c3_g1_i1	1664	1662	99	100	1663	99158	2992
DN570_c2_g2_i2	DN2893_c1_g1_i1	821	932	99	89	825	98424	1447
DN572_c12_g1_i1	DN4639_c1_g4_i1	728	881	99	82	726	99174	1303
DN539_c2_g1_i4	DN1193_c1_g1_i7	412	350	85	99	349	95170	553
DN539_c2_g1_i5	DN1193_c1_g1_i2	1905	1716	90	99	1721	97908	2961
DN539_c4_g1_i1	DN647_c5_g2_i1	1211	1169	96	99	1167	99314	2109
DN539_c7_g1_i3	DN2635_c8_g1_i1	315	317	78	80	248	95276	399
DN539_c7_g1_i1	DN241_c35_g1_i1	378	315	80	97	303	96732	510
DN539_c8_g1_i1	DN1622_c0_g2_i1	296	340	89	77	262	100000	484
DN539_c16_g1_i1	DN965_c3_g1_i1	233	300	94	73	219	99543	398
DN521_c2_g1_i10	DN11811_c1_g1_i10	486	565	99	86	487	94251	743
DN547_c1_g1_i1	DN191_c16_g1_i1	546	548	91	90	497	98793	881
DN587_c3_g1_i2	DN5212_c4_g1_i1	580	531	92	100	534	98876	950
DN587_c5_g2_i1	DN2768_c1_g1_i1	460	391	79	93	362	100000	669
DN587_c7_g1_i1	DN1242_c2_g1_i1	335	319	95	99	318	99686	582
DN587_c11_g1_i1	DN622_c27_g1_i1	255	267	85	78	216	95370	337
DN584_c0_g3_i1	DN7919_c0_g1_i1	1482	1028	70	100	1040	97981	1794
DN535_c0_g1_i1	DN3814_c0_g2_i2	1073	1202	99	89	1064	99530	1936
DN535_c0_g1_i4	DN3814_c0_g2_i1	239	273	99	87	237	99156	427
DN535_c4_g1_i1	DN7954_c1_g3_i1	461	463	98	100	464	95474	728
DN560_c0_g2_i1	DN7267_c1_g1_i1	2506	2519	99	98	2489	98915	4440
DN560_c1_g1_i2	DN2323_c3_g1_i1	413	485	99	84	409	98778	728
DN560_c4_g1_i2	DN2119_c2_g1_i2	2993	2335	76	98	2285	98468	4002
DN560_c4_g2_i1	DN17282_c0_g1_i8	227	297	100	76	227	99559	414
DN560_c5_g1_i1	DN1255_c3_g1_i3	761	999	96	73	730	98493	1284
DN560_c13_g1_i2	DN200_c3_g3_i1	283	287	88	86	248	100000	459
DN560_c17_g1_i1	DN6013_c1_g4_i1	333	258	75	97	251	100000	464
DN560_c22_g1_i1	DN1990_c9_g1_i1	525	588	98	87	512	98633	905
DN560_c48_g1_i1	DN4065_c2_g7_i1	335	379	100	89	339	96460	556
DN500_c1_g1_i18	DN919_c0_g1_i1	875	746	82	100	754	92042	1022
DN500_c4_g2_i1	DN3681_c1_g1_i1	863	895	99	96	861	99303	1554
DN500_c5_g1_i12	DN1121_c9_g1_i1	1384	1394	99	99	1393	98134	2412
DN500_c5_g2_i2	DN1265_c0_g3_i2	1446	1333	92	100	1333	99925	2457
DN500_c5_g3_i1	DN3237_c2_g1_i1	371	284	70	91	261	98851	462
DN500_c12_g1_i1	DN293_c19_g1_i1	407	437	100	92	408	97549	691
DN554_c1_g4_i4	DN11937_c1_g1_i1	1287	1589	87	70	1119	99196	2015
DN554_c2_g1_i4	DN12690_c0_g1_i1	559	497	89	100	500	98800	887
DN510_c0_g1_i1	DN4501_c5_g1_i1	842	822	96	99	811	99877	1493
DN520_c0_g2_i2	DN547_c8_g1_i1	1369	1352	83	85	1148	95557	1823
DN520_c2_g1_i2	DN5985_c1_g1_i1	594	494	81	100	494	97368	828
DN520_c2_g1_i3	DN4141_c5_g1_i2	217	240	82	74	177	96610	294
DN528_c2_g1_i1	DN6_c18_g1_i1	428	366	85	99	363	99449	660
DN528_c5_g1_i1	DN162_c19_g1_i1	260	265	99	99	262	95038	407
DN528_c6_g1_i1	DN6_c10_g1_i1	285	317	100	90	285	98947	510
DN514_c2_g2_i2	DN640_c0_g3_i2	1654	2121	98	76	1619	98829	2880
DN514_c3_g1_i1	DN274_c0_g1_i4	408	511	99	79	406	99261	734
DN590_c0_g1_i3	DN4736_c0_g1_i1	524	550	88	83	461	95011	721
DN529_c3_g1_i5	DN256_c8_g1_i1	459	512	83	73	381	97375	640
DN532_c5_g2_i1	DN8731_c1_g1_i1	1332	1267	95	99	1267	99132	2278
DN532_c8_g3_i1	DN53_c5_g1_i1	1298	1157	89	100	1157	99222	2082
DN532_c11_g1_i1	DN9821_c1_g3_i1	278	300	78	72	216	98611	383
DN557_c2_g2_i1	DN28453_c0_g1_i1	230	235	98	96	225	99111	405
DN541_c2_g3_i1	DN6523_c0_g1_i1	825	638	78	100	640	98906	1142
DN541_c6_g1_i12	DN1388_c0_g2_i1	1313	1431	100	91	1319	97726	2252
DN548_c0_g1_i7	DN3705_c1_g1_i14	1010	959	85	88	864	94907	1330
DN548_c1_g1_i20	DN3705_c1_g1_i7	560	492	84	93	469	94243	708
DN548_c2_g1_i1	DN3705_c1_g2_i1	605	608	100	100	608	99342	1098
DN552_c0_g1_i16	DN893_c0_g2_i7	417	480	98	85	409	99756	750
DN552_c0_g1_i19	DN893_c0_g2_i3	339	339	98	98	331	99698	606
DN552_c0_g1_i1	DN405_c0_g2_i1	850	580	70	99	591	94416	893
DN552_c1_g1_i6	DN81769_c0_g1_i1	1824	1829	99	99	1823	98135	3160
DN576_c1_g1_i2	DN206_c0_g3_i1	249	241	97	100	241	100000	446
DN564_c2_g1_i2	DN121_c1_g2_i2	1453	1436	98	99	1437	98887	2556
DN564_c6_g1_i1	DN6669_c0_g3_i1	808	850	99	95	807	97522	1373
DN564_c7_g1_i1	DN13563_c1_g2_i1	233	326	100	71	233	99571	424
DN564_c10_g1_i1	DN3348_c0_g2_i1	563	735	99	76	566	97880	968
DN564_c15_g1_i1	DN7153_c0_g2_i1	945	1313	98	70	927	98490	1624
DN563_c0_g2_i1	DN821_c17_g1_i1	1177	823	70	100	828	98792	1467
DN563_c0_g3_i1	DN3833_c3_g1_i1	1200	1047	87	99	1046	99713	1916
DN578_c4_g1_i2	DN526_c20_g1_i1	1625	1622	100	99	1625	99015	2905
DN525_c1_g2_i1	DN168_c21_g1_i1	1261	1267	98	97	1236	99838	2270
DN525_c2_g1_i2	DN260_c1_g2_i1	1007	1177	99	84	994	99598	1812
DN525_c3_g1_i2	DN25_c2_g2_i1	281	303	92	86	261	96935	436
DN525_c11_g1_i1	DN220_c25_g1_i1	444	397	89	99	395	99494	719
DN525_c12_g1_i2	DN545_c3_g1_i1	1009	1167	99	87	1013	99013	1810
DN525_c13_g1_i1	DN110_c71_g1_i1	240	229	91	95	218	99541	398
DN525_c15_g2_i5	DN25164_c0_g1_i2	1713	1546	91	100	1556	98586	2739
DN519_c1_g1_i1	DN282_c5_g3_i1	999	1029	89	88	908	96916	1502
DN527_c0_g2_i1	DN2173_c0_g1_i1	1623	1635	100	99	1627	98648	2867
DN99923_c0_g1_i1	DN91990_c0_g1_i1	298	252	78	92	231	100000	427
DN5928_c0_g1_i1	DN21045_c0_g1_i1	336	357	98	92	328	99695	601
DN5996_c2_g1_i1	DN12863_c0_g4_i3	1100	1245	99	87	1086	99263	1960
DN5996_c7_g1_i2	DN22632_c0_g1_i1	422	320	76	98	321	97819	549
DN5937_c0_g1_i33	DN2788_c0_g1_i4	361	436	94	78	340	98824	606
DN5977_c4_g1_i1	DN20282_c0_g1_i1	301	338	88	77	265	96604	435
DN5927_c1_g1_i1	DN8356_c2_g1_i1	1105	1044	94	100	1045	98565	1836
DN5972_c0_g1_i1	DN111615_c0_g1_i1	584	516	88	99	512	100000	946
DN5985_c0_g3_i1	DN212_c26_g1_i1	865	779	90	99	782	99361	1413
DN5985_c1_g1_i1	DN3657_c0_g2_i4	430	487	100	88	430	99302	776
DN5998_c0_g1_i2	DN1022_c0_g3_i1	874	691	72	90	633	98104	1094
DN5999_c0_g3_i2	DN607_c0_g4_i1	1909	2096	100	91	1911	99215	3441
DN5914_c0_g1_i2	DN2058_c1_g2_i1	351	356	99	99	355	98310	617
DN5914_c1_g1_i1	DN491_c2_g1_i1	991	927	93	99	927	99461	1681
DN5900_c0_g1_i1	DN2065_c1_g1_i1	1010	993	95	96	959	98749	1700
DN5967_c0_g1_i5	DN85_c4_g1_i1	1391	1376	97	98	1354	99335	2447
DN5997_c1_g2_i1	DN2671_c1_g1_i1	529	380	72	100	380	100000	702
DN5931_c0_g1_i1	DN956_c22_g1_i1	275	260	90	95	247	99190	446
DN5942_c0_g1_i3	DN4308_c2_g4_i1	2092	1526	72	100	1528	97775	2608
DN5932_c2_g1_i1	DN112861_c0_g1_i1	332	337	100	99	332	99096	597
DN5994_c1_g1_i1	DN20933_c0_g1_i1	427	354	80	97	345	98841	612
DN5948_c0_g2_i1	DN9402_c0_g3_i1	960	947	96	99	946	96089	1511
DN5970_c0_g1_i2	DN1616_c2_g1_i1	420	361	83	96	349	98567	616
DN5963_c5_g1_i1	DN101384_c0_g1_i1	420	459	100	92	421	99525	765
DN5963_c9_g1_i1	DN2892_c4_g1_i1	1235	1407	85	75	1056	99337	1905
DN5911_c0_g3_i1	DN22157_c3_g1_i2	398	351	71	83	292	96575	475
DN5949_c0_g1_i1	DN11949_c0_g1_i1	2179	2180	99	99	2175	99264	3925
DN5934_c1_g1_i2	DN6455_c0_g1_i1	1926	1600	83	99	1610	98944	2865
DN5979_c0_g2_i2	DN13792_c0_g1_i2	647	877	100	74	649	98459	1138
DN52144_c0_g1_i1	DN116303_c0_g1_i1	750	721	96	99	720	99583	1314
DN958_c2_g1_i1	DN3156_c6_g1_i1	1250	1799	100	70	1257	98568	2213
DN953_c1_g2_i1	DN12613_c3_g1_i1	373	380	100	98	373	98928	667
DN921_c0_g1_i3	DN5212_c0_g1_i1	425	512	99	83	422	98353	747
DN921_c2_g1_i1	DN36195_c5_g1_i1	243	332	100	73	243	100000	449
DN921_c4_g1_i6	DN8340_c0_g1_i2	364	290	80	100	290	98276	508
DN921_c5_g1_i2	DN16167_c0_g1_i2	331	316	94	98	311	96141	508
DN921_c6_g1_i1	DN7679_c3_g1_i2	880	829	78	84	699	97854	1195
DN995_c0_g1_i1	DN3534_c4_g1_i7	1076	1188	80	72	864	97801	1478
DN995_c4_g1_i1	DN180_c9_g1_i1	207	205	79	80	163	100000	302
DN995_c5_g1_i1	DN8528_c0_g2_i1	277	317	100	87	277	100000	512
DN907_c1_g1_i20	DN312_c0_g5_i1	510	420	76	94	395	97468	665
DN907_c2_g2_i1	DN670_c7_g1_i1	772	823	100	93	773	98965	1378
DN907_c4_g1_i1	DN431_c4_g1_i1	327	339	79	78	263	95437	414
DN991_c1_g1_i1	DN1590_c0_g3_i1	839	800	97	99	815	97791	1389
DN930_c7_g1_i1	DN29583_c0_g1_i5	1071	1107	99	95	1059	99717	1938
DN930_c10_g1_i1	DN1390_c2_g1_i1	668	821	98	80	656	98323	1149
DN904_c0_g1_i23	DN130_c1_g1_i6	955	1082	96	85	919	98477	1620
DN904_c5_g1_i1	DN292_c10_g1_i1	796	837	99	95	798	98020	1391
DN904_c16_g1_i1	DN56286_c0_g2_i2	671	820	100	82	671	99702	1229
DN935_c0_g1_i1	DN3112_c1_g6_i1	354	279	71	90	252	99603	460
DN929_c3_g1_i1	DN2512_c8_g1_i1	215	205	70	73	150	100000	278
DN974_c2_g1_i1	DN114_c6_g4_i1	322	353	99	91	320	99062	575
DN973_c1_g4_i1	DN1889_c1_g4_i1	1395	1192	85	99	1185	99241	2135
DN914_c0_g1_i13	DN7945_c0_g2_i1	651	640	98	99	640	97201	1077
DN914_c0_g1_i4	DN829_c1_g1_i1	2897	2323	80	99	2307	98960	4120
DN914_c1_g1_i6	DN3733_c0_g3_i1	963	763	78	98	749	99065	1341
DN987_c0_g1_i18	DN1098_c0_g1_i4	286	265	90	99	264	96591	431
DN993_c0_g1_i4	DN1045_c0_g1_i12	801	947	100	85	801	99126	1441
DN993_c1_g1_i1	DN1517_c5_g1_i5	992	925	93	100	925	98811	1644
DN993_c2_g1_i2	DN502_c5_g2_i1	898	923	99	97	897	98662	1583
DN956_c2_g1_i6	DN1009_c0_g1_i15	251	257	99	97	249	98394	438
DN927_c5_g1_i1	DN19402_c1_g1_i1	501	466	89	96	446	98879	795
DN926_c0_g3_i1	DN561_c24_g1_i1	916	888	97	100	888	99775	1629
DN926_c6_g1_i3	DN256_c7_g1_i1	1609	1280	80	100	1286	99145	2309
DN926_c9_g1_i1	DN615_c0_g1_i6	255	253	99	99	252	99603	460
DN985_c0_g2_i1	DN6187_c0_g5_i1	217	254	100	86	218	98624	385
DN985_c8_g1_i1	DN2766_c5_g1_i1	297	296	88	89	262	99618	479
DN949_c0_g1_i1	DN1622_c12_g1_i1	343	374	99	91	342	98830	610
DN949_c3_g1_i1	DN18197_c0_g2_i1	403	394	96	98	388	98454	684
DN939_c1_g1_i1	DN208_c2_g2_i1	1004	1149	93	81	938	98934	1674
DN939_c1_g6_i1	DN6877_c4_g1_i1	578	721	100	80	578	99481	1051
DN939_c1_g7_i1	DN553_c19_g1_i1	574	469	82	100	475	97263	797
DN944_c2_g1_i1	DN2125_c10_g1_i1	462	532	100	87	462	98268	809
DN944_c14_g1_i1	DN374_c0_g1_i1	368	359	98	100	359	99721	658
DN941_c1_g1_i1	DN5362_c0_g1_i1	350	432	97	78	340	98529	597
DN957_c0_g1_i4	DN290_c0_g3_i1	2609	2254	78	89	2028	97633	3452
DN943_c3_g1_i11	DN2352_c3_g1_i2	924	751	81	100	753	99602	1373
DN943_c8_g1_i1	DN422_c0_g1_i3	1250	1323	100	94	1255	97928	2161
DN972_c1_g2_i2	DN188_c0_g2_i1	878	964	97	88	851	98707	1507
DN972_c3_g1_i8	DN579_c1_g1_i9	303	360	98	82	296	96959	496
DN972_c9_g1_i1	DN220_c4_g1_i15	517	450	77	88	396	99747	726
DN972_c18_g1_i1	DN1527_c0_g1_i1	276	256	93	100	256	100000	473
DN933_c0_g2_i3	DN4042_c0_g1_i2	490	534	79	73	394	92132	549
DN998_c0_g2_i2	DN1159_c9_g1_i1	1408	1304	89	96	1254	99282	2261
DN913_c0_g1_i8	DN16452_c2_g1_i1	470	398	84	94	396	88636	460
DN913_c1_g1_i10	DN10710_c4_g1_i1	1677	1797	94	88	1582	96972	2647
DN913_c2_g3_i1	DN1518_c2_g3_i1	733	619	83	100	619	98384	1081
DN913_c6_g3_i1	DN837_c1_g1_i27	1372	1424	100	97	1379	98985	2462
DN913_c6_g4_i1	DN837_c1_g1_i6	899	872	97	99	871	99541	1585
DN901_c1_g3_i4	DN94_c1_g1_i2	1088	1159	79	74	862	99304	1555
DN901_c2_g1_i2	DN320_c3_g1_i2	506	544	97	91	498	96185	808
DN901_c3_g1_i3	DN2784_c0_g1_i4	276	232	84	99	231	98701	411
DN901_c12_g1_i1	DN950_c1_g2_i1	749	981	100	76	749	99466	1362
DN901_c17_g1_i1	DN1174_c12_g1_i1	222	250	99	88	221	99548	401
DN901_c18_g1_i1	DN70_c5_g1_i1	468	532	80	70	375	97067	630
DN919_c1_g1_i1	DN11564_c6_g1_i1	1404	1281	92	99	1286	98989	2296
DN936_c1_g2_i1	DN2889_c0_g1_i3	379	383	95	94	359	99721	658
DN34788_c0_g1_i1	DN7247_c2_g4_i1	487	525	97	90	474	99578	865
DN34748_c0_g1_i4	DN2799_c0_g1_i1	476	490	99	98	483	97516	817
DN34757_c0_g1_i1	DN28171_c0_g1_i1	1014	859	85	100	863	99189	1550
DN12384_c0_g1_i1	DN32984_c0_g1_i1	337	379	92	83	315	98095	544
DN12309_c0_g1_i2	DN2887_c0_g1_i11	345	370	82	77	287	93380	418
DN12374_c0_g1_i1	DN335_c0_g4_i2	1789	1855	99	96	1790	99330	3238
DN12375_c1_g1_i1	DN12805_c0_g1_i1	1092	1359	100	80	1094	98629	1934
DN12347_c1_g1_i1	DN21848_c0_g3_i1	1328	1390	100	96	1334	99175	2398
DN33423_c0_g1_i1	DN2992_c18_g1_i1	1199	1058	88	99	1052	98669	1858
DN33431_c3_g1_i1	DN52606_c0_g2_i1	1068	941	72	82	770	98571	1358
DN33468_c0_g1_i1	DN14077_c0_g1_i7	428	492	85	74	363	100000	671
DN33408_c1_g1_i5	DN3395_c1_g2_i2	493	495	99	99	490	99592	894
DN51055_c0_g1_i1	DN51916_c0_g2_i1	251	280	100	90	251	98805	448
DN11961_c0_g1_i1	DN27186_c0_g1_i1	635	633	99	99	633	98578	1116
DN11948_c0_g1_i1	DN4657_c0_g1_i3	410	418	99	97	408	98284	713
DN11910_c0_g1_i4	DN18286_c2_g1_i1	1673	1273	72	96	1221	97543	2076
DN11920_c0_g1_i7	DN5532_c0_g1_i25	404	410	97	95	390	97436	665
DN10289_c0_g1_i1	DN5465_c0_g5_i1	1305	1263	96	99	1248	99679	2283
DN10229_c1_g1_i13	DN2679_c0_g1_i19	317	452	100	70	317	95584	508
DN10229_c2_g1_i1	DN98881_c0_g1_i1	586	572	97	99	571	99299	1033
DN10239_c0_g1_i1	DN396_c23_g1_i1	384	361	93	100	361	98061	625
DN10297_c0_g2_i2	DN3907_c1_g1_i2	568	560	98	100	560	98750	994
DN10297_c0_g3_i1	DN3907_c1_g2_i1	424	382	89	98	376	99202	678
DN10290_c0_g1_i3	DN1103_c4_g1_i2	428	424	99	100	424	99292	767
DN10213_c0_g1_i3	DN2448_c1_g1_i1	1784	1726	97	100	1730	98902	3086
DN10298_c0_g1_i2	DN103_c7_g1_i1	531	488	85	92	454	97357	767
DN10254_c0_g1_i1	DN5370_c8_g1_i1	1007	1068	99	93	1000	99000	1786
DN46509_c0_g1_i1	DN241_c11_g1_i7	313	403	97	73	305	91475	409
DN46424_c0_g1_i1	DN26811_c0_g1_i1	865	828	81	86	711	98031	1223
DN24204_c1_g1_i1	DN53775_c0_g1_i1	1868	1824	93	96	1745	98797	3099
DN24252_c0_g1_i1	DN22373_c2_g1_i1	550	583	83	79	460	99130	824
DN24273_c0_g1_i1	DN21915_c0_g1_i1	561	572	99	97	557	99641	1016
DN24210_c1_g1_i1	DN67798_c0_g1_i1	676	851	100	79	676	99260	1221
DN24290_c0_g1_i1	DN3695_c0_g1_i1	891	880	99	100	881	98978	1576
DN24303_c2_g1_i1	DN53408_c0_g1_i1	954	933	98	100	934	99143	1679
DN24237_c0_g1_i1	DN3394_c1_g1_i1	587	689	99	84	580	99483	1055
DN49963_c0_g2_i1	DN1269_c1_g1_i16	253	274	96	89	243	97119	411
DN49930_c0_g1_i1	DN22000_c4_g1_i1	1198	1158	95	99	1160	97586	1969
DN44661_c1_g1_i1	DN71134_c0_g1_i1	652	686	99	95	651	98925	1162
DN39265_c0_g1_i1	DN28228_c0_g1_i1	1557	1587	100	99	1568	99107	2808
DN39249_c1_g1_i1	DN38515_c0_g2_i1	994	901	92	99	919	96627	1504
DN39297_c0_g1_i1	DN3518_c1_g1_i4	1234	1436	83	71	1027	98832	1823
DN7273_c1_g1_i3	DN1022_c4_g1_i1	1042	1040	99	99	1042	97793	1781
DN7273_c2_g1_i1	DN8503_c0_g1_i1	411	375	91	99	375	98400	656
DN7214_c7_g1_i1	DN7196_c3_g1_i1	758	724	97	99	739	96346	1199
DN7247_c1_g1_i1	DN33490_c2_g2_i1	813	942	99	85	806	99504	1465
DN7247_c2_g1_i1	DN1715_c0_g3_i3	1179	1073	86	94	1010	99010	1808
DN7258_c1_g1_i1	DN992_c4_g1_i1	338	430	95	77	329	96657	540
DN7291_c1_g1_i1	DN308_c8_g1_i1	1044	1061	99	100	1065	96244	1714
DN7272_c0_g1_i2	DN216_c1_g1_i1	753	863	98	85	736	99321	1330
DN7272_c1_g1_i7	DN677_c6_g1_i1	1923	1379	71	100	1379	99202	2481
DN7272_c1_g1_i11	DN25086_c2_g1_i1	436	510	100	85	436	97706	750
DN7240_c2_g1_i1	DN1147_c0_g1_i2	220	288	99	84	243	90123	294
DN7259_c0_g1_i6	DN10556_c0_g1_i1	591	632	99	96	602	96198	976
DN7259_c2_g1_i1	DN43_c6_g1_i1	667	895	100	75	675	97630	1149
DN7255_c1_g2_i1	DN5313_c0_g1_i1	209	268	100	78	209	99522	381
DN7255_c2_g1_i2	DN7029_c0_g1_i5	438	533	99	82	437	96796	730
DN7270_c0_g1_i1	DN59140_c4_g1_i1	621	781	96	76	594	98653	1051
DN7245_c2_g1_i2	DN3388_c1_g2_i1	896	852	95	100	852	98122	1482
DN7245_c2_g2_i2	DN29937_c2_g1_i1	947	1201	99	79	946	99471	1720
DN7222_c0_g1_i3	DN8996_c0_g1_i1	918	822	90	100	826	98668	1458
DN7222_c0_g3_i1	DN10166_c3_g1_i1	591	668	100	88	591	100000	1092
DN7222_c3_g1_i1	DN5445_c5_g1_i1	666	641	96	100	641	99844	1179
DN7287_c2_g1_i1	DN2777_c11_g1_i1	210	202	90	94	190	99474	346
DN43520_c1_g1_i1	DN2136_c8_g1_i1	1445	1305	79	87	1145	96943	1906
DN43515_c1_g1_i1	DN471_c6_g1_i1	679	613	88	98	600	99000	1070
DN43548_c0_g1_i1	DN27233_c0_g1_i1	914	880	96	100	880	99318	1592
DN43568_c0_g1_i1	DN17227_c0_g1_i1	1543	1737	100	89	1545	99547	2811
DN88858_c0_g1_i1	DN37615_c0_g1_i1	511	588	97	84	494	99798	907
DN38585_c1_g1_i1	DN16437_c5_g1_i1	651	524	76	94	493	99594	900
DN38520_c0_g2_i2	DN99428_c0_g1_i1	696	542	76	98	532	99812	976
DN38511_c0_g1_i1	DN23358_c0_g1_i1	229	240	100	95	229	99563	418
DN38525_c0_g1_i1	DN838_c1_g1_i1	281	330	100	85	281	99288	508
DN39085_c0_g1_i1	DN6726_c0_g1_i1	1147	1456	99	79	1146	99564	2089
DN39037_c0_g1_i1	DN43_c8_g1_i1	702	659	91	97	639	99844	1173
DN39065_c0_g3_i1	DN5573_c0_g4_i1	319	396	100	81	319	98746	568
DN39050_c1_g1_i1	DN12799_c0_g1_i1	749	1066	100	70	749	99599	1363
DN39016_c1_g2_i1	DN6337_c0_g2_i2	231	285	99	81	230	97391	392
DN23524_c0_g1_i2	DN2723_c3_g1_i1	1290	1115	86	100	1115	98924	1991
DN23524_c1_g1_i1	DN52534_c0_g1_i1	888	688	77	100	688	99564	1254
DN23596_c0_g1_i1	DN1990_c10_g1_i1	481	526	100	91	481	99376	872
DN23519_c0_g1_i2	DN7322_c0_g1_i3	1186	1180	99	99	1179	99915	2172
DN23571_c0_g3_i1	DN4941_c0_g1_i1	487	477	99	100	483	98758	854
DN23512_c1_g1_i1	DN70_c4_g1_i2	275	314	85	80	258	80620	171
DN23582_c0_g1_i1	DN15242_c2_g3_i1	667	676	99	99	670	98358	1168
DN40203_c0_g1_i1	DN11116_c4_g1_i1	530	529	92	92	490	98776	867
DN40126_c0_g1_i1	DN9436_c0_g2_i1	390	478	100	82	393	92875	566
DN14734_c0_g1_i5	DN8914_c0_g3_i1	750	758	97	95	726	98898	1293
DN14791_c4_g1_i1	DN6935_c1_g2_i3	1462	1608	97	88	1421	99507	2582
DN14716_c0_g1_i1	DN569_c0_g1_i1	925	920	99	99	920	99348	1663
DN14765_c0_g1_i6	DN11987_c1_g1_i2	429	337	79	100	337	99407	612
DN14702_c0_g1_i1	DN21436_c0_g1_i1	1338	1233	90	98	1216	97944	2091
DN70143_c0_g1_i1	DN24670_c0_g1_i1	276	285	91	88	252	99206	455
DN348_c0_g1_i1	DN6607_c0_g1_i18	2172	2267	99	95	2164	99445	3928
DN348_c1_g1_i2	DN11945_c0_g1_i1	1170	1203	99	96	1158	99482	2102
DN322_c0_g3_i1	DN4920_c0_g1_i1	493	531	100	93	493	98174	861
DN322_c2_g1_i2	DN2858_c4_g1_i1	1352	1214	86	95	1159	99051	2076
DN322_c22_g1_i1	DN1400_c27_g1_i1	412	439	99	97	424	96462	688
DN302_c0_g1_i25	DN201_c1_g1_i2	390	344	84	95	327	99388	593
DN302_c0_g1_i10	DN755_c6_g1_i5	595	681	83	72	499	95992	802
DN302_c4_g2_i1	DN6624_c0_g2_i1	1756	1383	76	97	1338	99402	2425
DN302_c4_g1_i12	DN755_c6_g1_i1	264	268	80	81	216	96296	350
DN302_c7_g1_i1	DN747_c2_g1_i1	210	296	99	70	206	99522	381
DN302_c10_g1_i1	DN11861_c2_g1_i1	414	520	100	79	414	98309	725
DN302_c18_g1_i4	DN23056_c1_g1_i1	2066	2160	98	95	2053	98052	3542
DN362_c0_g1_i27	DN13824_c0_g1_i1	1081	1083	88	87	950	98842	1687
DN308_c0_g1_i1	DN7576_c0_g1_i3	316	340	99	92	314	99682	575
DN308_c0_g2_i1	DN33344_c2_g1_i1	1051	892	76	89	798	98997	1426
DN308_c0_g3_i8	DN1358_c6_g3_i4	452	396	80	90	360	98611	634
DN308_c3_g1_i13	DN145_c2_g1_i4	329	296	91	98	298	94295	449
DN308_c3_g3_i2	DN1358_c7_g1_i1	415	320	71	92	293	98635	520
DN308_c3_g4_i1	DN362_c6_g1_i1	1727	1655	96	100	1659	99277	2992
DN308_c4_g1_i4	DN45_c0_g2_i3	1677	1601	95	100	1627	94407	2447
DN308_c6_g1_i1	DN4351_c2_g1_i1	1287	1334	99	96	1279	98984	2289
DN309_c2_g3_i1	DN241_c3_g2_i1	1553	1727	99	89	1549	99096	2774
DN309_c4_g1_i1	DN6128_c1_g1_i3	358	363	91	89	325	97231	547
DN354_c2_g1_i8	DN130_c1_g1_i8	1547	1538	89	90	1378	99710	2523
DN354_c2_g1_i13	DN2252_c1_g1_i3	394	306	78	100	309	93528	457
DN354_c3_g1_i1	DN3505_c3_g1_i1	704	590	83	100	590	97288	994
DN354_c13_g1_i1	DN12655_c0_g2_i1	318	334	92	88	295	98305	516
DN354_c18_g1_i1	DN87764_c0_g1_i1	225	241	85	80	192	99479	350
DN317_c0_g1_i1	DN529_c5_g4_i2	450	515	97	84	438	92683	632
DN317_c0_g2_i1	DN52_c3_g2_i1	453	428	93	99	422	99526	769
DN317_c0_g3_i1	DN52_c3_g1_i1	1972	1871	91	96	1804	98614	3177
DN317_c1_g4_i1	DN2487_c0_g2_i1	556	561	99	99	554	99458	1007
DN317_c4_g1_i1	DN172_c12_g1_i1	1380	1461	100	94	1380	99275	2494
DN317_c7_g1_i1	DN1552_c0_g4_i1	292	276	95	100	276	99638	505
DN374_c0_g1_i1	DN37555_c0_g1_i1	921	763	78	94	718	99582	1308
DN347_c8_g1_i1	DN57_c1_g1_i1	390	417	99	91	390	96410	632
DN353_c1_g1_i3	DN41_c7_g1_i1	596	453	72	95	432	100000	798
DN353_c7_g1_i1	DN191_c26_g1_i1	1697	1688	99	99	1684	99347	3046
DN353_c9_g1_i1	DN396_c9_g1_i1	266	285	98	92	262	95038	411
DN310_c0_g4_i1	DN3264_c3_g1_i1	674	624	93	99	626	99361	1131
DN310_c5_g1_i7	DN1780_c2_g2_i1	858	898	98	93	839	98331	1471
DN310_c14_g1_i1	DN124374_c0_g1_i1	413	442	91	85	375	100000	693
DN310_c18_g1_i1	DN15379_c1_g1_i1	1418	1137	79	99	1130	98504	1997
DN310_c40_g1_i1	DN439_c12_g1_i3	659	715	99	91	653	97856	1125
DN339_c1_g1_i1	DN3222_c3_g1_i1	367	351	85	89	311	99678	569
DN339_c2_g1_i1	DN10763_c0_g2_i1	517	520	99	99	515	99223	929
DN365_c4_g1_i1	DN274_c13_g1_i1	418	396	95	100	396	99747	726
DN365_c5_g1_i1	DN240_c14_g1_i1	1173	1207	99	97	1170	99829	2148
DN334_c2_g1_i4	DN10348_c0_g4_i1	1273	1401	99	91	1275	98431	2230
DN334_c3_g1_i1	DN1101_c2_g4_i1	580	807	100	72	580	99828	1066
DN334_c5_g1_i1	DN397_c1_g1_i4	760	727	92	96	700	99000	1254
DN334_c12_g2_i1	DN6009_c2_g1_i1	1388	1443	97	94	1358	98895	2418
DN333_c1_g1_i1	DN2760_c0_g1_i1	607	621	98	96	594	99663	1086
DN335_c1_g4_i1	DN5597_c1_g1_i1	601	750	96	77	577	99827	1061
DN335_c1_g5_i2	DN1282_c1_g1_i1	1374	1410	86	83	1180	98559	2076
DN335_c2_g1_i2	DN1300_c1_g1_i2	1862	2167	99	86	1873	98505	3290
DN373_c0_g2_i6	DN5074_c0_g1_i5	5064	4366	85	99	4322	98681	7648
DN312_c0_g1_i9	DN3244_c0_g4_i1	2610	2592	99	99	2594	98342	4527
DN312_c2_g1_i2	DN67_c1_g2_i4	1766	1411	80	99	1409	99290	2547
DN382_c1_g1_i1	DN449_c0_g6_i1	897	1159	96	74	867	97809	1485
DN300_c0_g1_i28	DN643_c11_g1_i1	229	234	71	70	163	95706	263
DN300_c2_g1_i1	DN1024_c6_g1_i1	274	223	81	100	223	98655	396
DN300_c3_g1_i1	DN1636_c0_g2_i1	992	1041	99	95	992	98589	1749
DN328_c1_g1_i2	DN200_c3_g8_i1	1287	1450	99	89	1293	98685	2283
DN311_c0_g1_i7	DN17182_c0_g1_i1	1754	1800	100	99	1796	97272	3005
DN331_c1_g1_i3	DN180_c10_g1_i1	1478	1855	94	75	1394	99426	2523
DN331_c5_g1_i4	DN26745_c1_g3_i1	1594	1692	100	95	1615	98266	2808
DN381_c0_g1_i2	DN2073_c0_g1_i3	1475	1736	100	84	1476	98645	2603
DN321_c0_g1_i3	DN4657_c0_g4_i1	620	478	75	97	463	99784	850
DN361_c7_g2_i2	DN1490_c5_g1_i1	993	972	97	99	963	99896	1773
DN361_c9_g1_i1	DN960_c3_g2_i1	217	296	100	73	217	99539	396
DN361_c12_g1_i1	DN1388_c1_g3_i1	1078	1143	99	94	1086	97330	1827
DN361_c20_g1_i1	DN70_c0_g2_i2	362	302	82	98	298	97987	514
DN318_c3_g2_i1	DN278_c5_g2_i1	535	548	99	95	531	96987	883
DN318_c4_g1_i3	DN807_c2_g1_i3	1217	1000	82	100	1004	99303	1812
DN318_c5_g1_i2	DN1729_c0_g1_i2	1801	1768	95	97	1719	98895	3059
DN318_c20_g1_i1	DN12_c2_g3_i1	614	594	91	94	560	99286	1013
DN366_c2_g1_i9	DN312_c1_g2_i6	1105	1067	73	76	812	99877	1495
DN304_c2_g1_i2	DN142_c0_g2_i10	831	1009	99	82	830	99157	1495
DN304_c6_g1_i10	DN1409_c2_g1_i2	1679	1839	99	91	1676	99403	3038
DN332_c3_g1_i8	DN4200_c0_g2_i2	879	929	94	89	833	94958	1295
DN368_c4_g2_i1	DN1552_c18_g1_i1	1069	1105	98	95	1053	99240	1897
DN368_c7_g1_i1	DN112159_c0_g1_i1	1130	1071	88	93	999	99800	1834
DN368_c10_g1_i2	DN181_c5_g2_i1	228	219	91	95	207	96618	344
DN368_c11_g1_i1	DN827_c5_g1_i3	1166	1253	98	91	1152	97917	1984
DN368_c13_g2_i3	DN7319_c6_g1_i1	1032	993	89	92	918	99891	1688
DN352_c0_g1_i2	DN7814_c1_g1_i1	316	274	76	87	239	98745	425
DN352_c1_g1_i6	DN605_c0_g3_i10	628	585	87	93	546	98168	953
DN352_c2_g2_i2	DN4797_c0_g3_i1	318	260	85	98	270	86447	283
DN352_c4_g1_i1	DN562_c10_g1_i1	396	311	75	96	298	99664	545
DN352_c10_g1_i1	DN577_c8_g1_i1	1356	1208	79	88	1067	99063	1914
DN329_c0_g1_i1	DN1750_c6_g1_i1	415	453	100	91	415	99518	754
DN329_c2_g4_i1	DN98_c1_g1_i5	981	959	98	99	963	98754	1707
DN329_c4_g1_i6	DN3485_c0_g1_i3	1768	1585	90	99	1588	98866	2826
DN329_c5_g1_i1	DN347_c24_g1_i1	493	445	90	100	446	98655	789
DN329_c8_g1_i1	DN1541_c0_g2_i1	866	1218	100	72	871	98852	1548
DN392_c0_g1_i2	DN546_c6_g2_i5	1251	1035	80	96	1003	98405	1757
DN337_c2_g1_i1	DN84805_c0_g1_i1	1201	1176	98	100	1179	98813	2097
DN356_c0_g1_i1	DN1653_c0_g1_i3	817	920	100	89	819	99145	1469
DN356_c4_g1_i2	DN746_c1_g2_i2	2080	2121	100	98	2098	98475	3672
DN356_c5_g1_i3	DN59_c10_g1_i1	1525	1567	99	96	1524	98425	2665
DN356_c16_g1_i1	DN1726_c8_g1_i1	880	898	100	96	880	97273	1476
DN301_c0_g1_i6	DN1908_c2_g4_i4	2887	3013	99	94	2886	98267	5014
DN301_c0_g4_i1	DN8172_c5_g1_i1	815	894	99	90	811	99260	1461
DN306_c4_g1_i1	DN4165_c3_g2_i1	525	629	90	76	475	98737	839
DN306_c5_g1_i1	DN6447_c0_g5_i1	656	623	93	98	608	99671	1112
DN306_c8_g1_i2	DN3346_c1_g3_i1	502	520	85	83	430	98837	765
DN306_c13_g1_i1	DN4314_c3_g1_i1	327	302	91	98	297	98653	525
DN351_c0_g1_i2	DN662_c0_g1_i7	1889	2474	99	75	1902	96215	3059
DN351_c4_g1_i1	DN96424_c0_g1_i1	577	581	98	97	565	99115	1014
DN364_c7_g1_i1	DN12361_c0_g1_i1	232	260	100	90	235	96596	387
DN28683_c0_g2_i1	DN750_c1_g1_i2	711	962	100	74	713	98738	1266
DN28621_c0_g1_i2	DN26152_c0_g1_i1	608	491	82	100	496	98790	878
DN28624_c0_g1_i1	DN2238_c0_g2_i1	560	761	99	73	559	98211	972
DN78637_c0_g1_i1	DN5605_c2_g2_i1	341	348	97	95	331	99396	599
DN45301_c0_g1_i1	DN67054_c0_g1_i1	667	552	82	100	552	98732	976
DN6810_c0_g2_i1	DN861_c0_g3_i1	304	260	86	100	260	99231	470
DN6897_c0_g2_i1	DN114_c1_g1_i1	440	392	86	96	378	98942	675
DN6897_c2_g1_i2	DN18534_c5_g1_i1	479	448	92	99	443	99323	802
DN6894_c0_g2_i2	DN937_c0_g3_i1	854	1209	100	70	849	98480	1506
DN6877_c0_g2_i2	DN7597_c1_g5_i1	704	737	98	93	689	100000	1273
DN6839_c0_g1_i1	DN16415_c0_g1_i1	435	432	94	94	409	99022	732
DN6814_c0_g1_i10	DN67_c9_g1_i3	1649	1598	80	83	1329	98646	2344
DN6853_c0_g1_i5	DN3636_c0_g1_i2	1472	1561	98	92	1450	97724	2481
DN6831_c0_g1_i21	DN9163_c0_g1_i6	424	415	79	82	345	86377	366
DN6857_c0_g1_i34	DN1978_c13_g1_i1	537	512	91	97	497	97384	841
DN6820_c2_g1_i1	DN50562_c0_g1_i1	215	274	100	78	215	99535	392
DN6820_c3_g1_i1	DN8184_c0_g3_i1	849	910	98	92	836	98804	1483
DN6848_c0_g2_i1	DN114410_c0_g1_i1	329	259	79	100	259	99228	468
DN6841_c0_g1_i1	DN97200_c0_g1_i1	1472	1157	76	97	1127	99556	2052
DN6822_c1_g1_i1	DN11904_c1_g1_i1	2122	2232	99	94	2121	98916	3777
DN6806_c1_g1_i2	DN3_c1_g3_i1	326	323	95	97	314	96497	516
DN6881_c0_g3_i2	DN3310_c0_g2_i1	1195	895	74	99	884	99774	1622
DN6826_c0_g3_i1	DN4016_c0_g3_i1	470	468	80	80	376	98670	665
DN6828_c1_g2_i1	DN2747_c2_g1_i1	370	405	100	91	370	99730	678
DN6828_c3_g1_i1	DN20481_c1_g1_i1	210	227	99	92	209	99043	375
DN6830_c0_g1_i2	DN3387_c0_g3_i1	1117	947	85	100	950	99474	1724
DN51707_c0_g1_i1	DN4912_c0_g1_i1	506	467	92	100	467	98715	828
DN35141_c0_g1_i6	DN15385_c2_g1_i1	203	254	87	70	177	97175	300
DN35151_c5_g1_i1	DN7077_c6_g1_i1	992	1034	81	78	805	98882	1435
DN35116_c0_g1_i1	DN26985_c0_g1_i1	1373	1410	100	97	1373	99345	2486
DN35116_c1_g2_i1	DN2997_c1_g2_i1	824	830	99	98	819	98046	1419
DN35203_c1_g1_i1	DN1322_c2_g6_i1	1501	1347	89	99	1339	99328	2422
DN14209_c1_g1_i1	DN26713_c1_g1_i1	1681	1609	95	99	1604	99065	2876
DN14209_c3_g1_i2	DN10450_c0_g6_i1	1129	1233	99	91	1118	98837	1989
DN14234_c0_g1_i1	DN26386_c7_g1_i1	462	531	100	87	464	98276	808
DN14211_c2_g1_i1	DN1116_c4_g1_i1	297	269	91	100	269	100000	497
DN14217_c0_g1_i1	DN28256_c0_g1_i2	1317	1408	100	94	1318	99317	2383
DN14296_c1_g1_i3	DN17810_c0_g3_i2	306	280	84	91	256	98438	451
DN14283_c0_g1_i1	DN21190_c0_g1_i2	719	661	75	82	540	99815	990
DN14266_c0_g1_i6	DN1478_c0_g1_i2	852	665	78	100	665	99850	1223
DN14266_c0_g1_i18	DN10330_c1_g2_i1	2039	1956	96	99	1963	98574	3448
DN8939_c0_g1_i1	DN7029_c2_g1_i1	255	250	98	100	250	98400	440
DN8939_c0_g2_i2	DN4136_c5_g1_i1	372	411	99	90	371	98113	645
DN8957_c0_g1_i1	DN13191_c2_g1_i1	525	532	74	73	390	98974	697
DN8957_c0_g3_i2	DN10548_c0_g1_i28	656	792	100	83	657	98782	1168
DN8937_c0_g1_i1	DN40215_c0_g1_i1	1489	1502	100	99	1501	98801	2662
DN8970_c1_g1_i2	DN2054_c1_g2_i1	925	881	89	94	827	98428	1450
DN8948_c0_g1_i1	DN18477_c0_g1_i1	632	616	98	99	622	96624	1026
DN8989_c0_g2_i1	DN33126_c0_g1_i1	1371	1169	85	100	1169	99487	2126
DN8989_c1_g1_i1	DN12151_c0_g1_i1	426	424	98	98	417	99520	760
DN8981_c5_g1_i1	DN14623_c0_g1_i1	1020	1005	99	99	1008	98710	1781
DN8940_c0_g2_i1	DN8682_c0_g1_i1	315	305	97	99	304	99342	551
DN8913_c0_g1_i1	DN11642_c0_g2_i1	3004	3057	99	98	3008	99202	5404
DN8961_c0_g1_i1	DN19869_c0_g1_i1	492	487	99	99	486	99588	887
DN8973_c4_g1_i1	DN3112_c12_g1_i1	310	265	79	93	246	99593	449
DN8974_c0_g1_i1	DN5723_c0_g1_i2	1891	1758	93	100	1758	99772	3221
DN8971_c0_g1_i4	DN5772_c0_g1_i3	856	852	100	98	864	93866	1271
DN8917_c3_g1_i1	DN32288_c0_g1_i1	204	204	87	90	185	82162	152
DN24710_c0_g1_i1	DN32055_c2_g1_i1	1290	1515	100	85	1292	99226	2329
DN14661_c3_g1_i2	DN3588_c1_g1_i2	941	1069	100	89	950	98421	1663
DN14648_c1_g3_i1	DN16418_c0_g1_i1	239	235	88	89	210	96667	350
DN14627_c0_g1_i1	DN532_c4_g1_i3	2725	3739	100	73	2729	99450	4950
DN14632_c0_g1_i2	DN646_c7_g1_i1	959	1332	99	71	951	98843	1690
DN14617_c0_g2_i1	DN44305_c1_g1_i1	1233	885	71	99	877	99088	1572
DN14612_c0_g1_i1	DN16564_c0_g1_i1	1332	1176	88	99	1170	99829	2150
DN14687_c3_g1_i1	DN523_c1_g3_i1	1316	1713	99	76	1299	99461	2361
DN14631_c0_g1_i9	DN3661_c0_g1_i7	261	303	95	81	249	89960	318
DN14674_c0_g2_i1	DN4141_c0_g4_i1	782	927	100	84	782	99361	1417
DN14623_c0_g1_i1	DN11927_c0_g1_i1	848	829	97	99	823	99149	1478
DN44283_c0_g1_i1	DN8141_c1_g1_i3	647	762	98	83	634	98423	1112
DN42957_c2_g1_i1	DN3769_c1_g2_i1	758	788	99	96	757	99207	1363
DN36526_c0_g4_i1	DN9434_c1_g2_i1	900	898	99	99	894	99776	1640
DN36508_c2_g1_i3	DN3988_c3_g1_i1	319	398	100	80	319	100000	590
DN36527_c0_g3_i1	DN28240_c0_g1_i1	799	784	95	97	763	98820	1358
DN36527_c0_g4_i5	DN2581_c0_g2_i5	753	859	94	83	713	98738	1264
DN36527_c1_g1_i1	DN65715_c0_g1_i1	587	462	79	100	464	98707	822
DN96270_c0_g1_i1	DN91615_c0_g1_i1	726	672	92	99	671	99702	1229
DN33634_c0_g1_i6	DN1666_c1_g1_i6	371	493	100	75	371	97305	630
DN27190_c0_g1_i2	DN142_c1_g1_i4	983	757	76	99	753	98413	1325
DN27172_c0_g1_i1	DN9577_c0_g1_i8	1540	1591	83	80	1278	99765	2344
DN27188_c0_g1_i1	DN3195_c1_g2_i1	274	332	97	80	267	98876	475
DN27149_c0_g1_i5	DN773_c0_g4_i1	304	340	80	72	244	97951	424
DN31061_c0_g2_i1	DN5445_c0_g1_i1	917	1140	97	78	894	98658	1578
DN31087_c0_g1_i1	DN1301_c2_g1_i1	245	219	89	100	221	97285	370
DN31055_c0_g1_i2	DN3431_c1_g1_i1	1362	1331	98	99	1331	98047	2309
DN31058_c0_g3_i1	DN4780_c3_g1_i1	438	534	96	79	420	99286	760
DN31071_c0_g1_i2	DN4471_c2_g2_i1	338	336	86	87	291	97251	494
DN31025_c0_g1_i6	DN17421_c0_g1_i1	268	275	82	80	224	92411	313
DN54445_c0_g1_i1	DN97913_c0_g1_i1	1292	1296	99	99	1295	98764	2294
DN65030_c0_g2_i1	DN3_c1_g1_i8	380	468	94	76	355	95568	575
DN83102_c0_g1_i1	DN3531_c0_g1_i1	335	363	80	76	275	97818	470
DN50285_c0_g1_i2	DN34185_c0_g1_i1	342	354	96	93	330	99697	604
DN50243_c1_g3_i1	DN13212_c0_g2_i1	849	1004	94	80	800	99875	1471
DN50310_c0_g1_i1	DN45512_c0_g1_i1	231	214	92	99	212	99057	381
DN83611_c0_g1_i1	DN72672_c0_g1_i1	360	337	94	100	337	99703	617
DN47257_c0_g1_i1	DN33326_c0_g1_i1	466	489	100	95	466	99142	837
DN21775_c0_g2_i1	DN17384_c0_g2_i2	656	619	94	100	619	99031	1110
DN21788_c0_g1_i2	DN11445_c0_g1_i3	1019	1044	94	92	959	99062	1722
DN21716_c0_g3_i1	DN60926_c0_g1_i1	564	450	79	100	450	98889	802
DN21712_c0_g1_i1	DN347_c22_g1_i1	412	461	98	88	406	98768	721
DN21706_c1_g1_i4	DN1565_c1_g1_i2	374	303	79	98	297	99663	544
DN21706_c1_g1_i2	DN1565_c1_g1_i5	749	865	85	74	640	99062	1149
DN21742_c0_g1_i1	DN7209_c1_g1_i1	949	895	91	97	868	98733	1533
DN21779_c0_g4_i1	DN18286_c1_g1_i1	504	597	100	84	504	99008	902
DN21754_c2_g2_i1	DN2942_c9_g1_i1	918	792	85	99	784	98597	1386
DN21719_c1_g1_i3	DN31750_c0_g1_i3	1974	1709	86	100	1710	99298	3085
DN21802_c0_g1_i2	DN2708_c0_g2_i1	563	746	99	74	557	97666	955
DN21802_c0_g2_i2	DN7379_c0_g4_i1	244	226	91	99	223	97309	379
DN15236_c2_g1_i1	DN1772_c0_g1_i1	599	526	83	95	500	99600	911
DN15299_c2_g1_i2	DN4789_c0_g1_i2	216	250	100	86	216	100000	399
DN15270_c1_g1_i3	DN26807_c0_g1_i2	961	1016	98	95	967	97104	1607
DN15262_c0_g2_i2	DN1614_c3_g1_i2	1466	1434	97	99	1443	97713	2459
DN15222_c3_g1_i1	DN11877_c1_g1_i1	211	209	98	99	206	100000	381
DN15222_c3_g2_i1	DN6152_c1_g4_i1	1052	1252	95	80	1002	99102	1797
DN15277_c0_g1_i3	DN48822_c0_g1_i1	527	385	73	100	386	96891	645
DN15239_c0_g1_i1	DN32568_c0_g1_i1	486	580	100	84	486	99794	893
DN56238_c0_g1_i2	DN1865_c3_g1_i1	1073	1029	96	99	1030	99126	1847
DN25343_c0_g1_i2	DN1966_c0_g3_i1	858	799	90	96	786	95293	1218
DN25341_c0_g1_i1	DN97675_c0_g1_i1	352	289	72	88	253	100000	468
DN25321_c0_g1_i1	DN41906_c0_g1_i1	1320	1057	80	100	1058	99244	1908
DN25374_c1_g1_i2	DN66453_c0_g1_i1	861	776	82	92	711	99719	1301
DN25324_c0_g2_i2	DN1200_c2_g1_i1	684	639	84	90	577	99653	1055
DN25366_c0_g1_i1	DN112668_c0_g1_i1	463	563	100	82	463	99784	850
DN2545_c3_g1_i9	DN3409_c6_g1_i1	1683	1490	75	84	1267	97948	2178
DN2545_c4_g1_i1	DN1499_c0_g2_i1	513	498	91	92	468	97222	785
DN2545_c5_g1_i3	DN5114_c0_g1_i1	2552	2535	99	99	2531	99131	4543
DN2545_c17_g1_i1	DN6465_c0_g4_i1	313	321	98	100	321	95327	497
DN2591_c2_g1_i1	DN2168_c4_g1_i1	643	640	95	94	603	99179	1096
DN2548_c0_g1_i1	DN20_c11_g1_i1	464	561	97	71	397	96214	721
DN2548_c2_g1_i1	DN278_c2_g2_i1	1626	2021	99	81	1637	98962	2913
DN2548_c3_g1_i1	DN1575_c3_g1_i1	395	333	78	93	316	96203	507
DN2505_c6_g1_i1	DN6635_c1_g2_i2	307	311	90	89	277	96029	449
DN2578_c1_g2_i1	DN8509_c3_g1_i1	1329	1256	94	99	1250	99600	2278
DN2531_c0_g1_i1	DN1737_c3_g2_i1	1315	1372	95	91	1250	98720	2213
DN2531_c1_g1_i4	DN15350_c0_g2_i1	945	737	74	96	711	98734	1256
DN2531_c4_g1_i1	DN1737_c15_g1_i1	393	384	95	97	374	99733	686
DN2518_c1_g2_i4	DN670_c1_g3_i1	1275	1166	92	100	1170	98718	2073
DN2508_c1_g1_i1	DN30665_c0_g1_i1	899	767	81	95	729	99314	1319
DN2508_c1_g3_i1	DN1720_c3_g6_i1	641	642	99	98	632	98576	1116
DN2547_c0_g1_i1	DN12005_c0_g1_i1	752	767	99	98	752	98138	1304
DN2507_c2_g2_i2	DN1822_c1_g1_i4	640	634	99	99	631	99842	1160
DN2526_c4_g1_i1	DN566_c1_g2_i1	3423	3414	99	99	3410	98827	6058
DN2526_c6_g1_i1	DN266_c7_g1_i1	291	295	96	96	282	98582	496
DN2563_c2_g1_i1	DN83549_c0_g1_i1	643	624	94	97	606	98845	1079
DN2536_c1_g1_i1	DN1569_c2_g1_i4	1935	2490	99	78	1941	99279	3500
DN2569_c1_g1_i1	DN30337_c0_g1_i2	540	577	88	83	480	97500	815
DN2585_c1_g4_i1	DN121_c2_g2_i3	268	229	76	90	207	98551	364
DN2549_c0_g1_i3	DN3289_c2_g1_i1	2524	2269	89	99	2270	98502	3982
DN2597_c2_g1_i1	DN39030_c0_g1_i3	954	829	81	93	776	99613	1415
DN2511_c4_g1_i1	DN1834_c7_g1_i1	675	699	95	92	643	98452	1134
DN2544_c0_g2_i2	DN3671_c1_g1_i3	2940	3111	99	94	2942	98810	5217
DN2503_c2_g1_i1	DN13471_c1_g1_i1	1998	2845	100	70	2001	99250	3609
DN2570_c0_g2_i3	DN7196_c2_g1_i1	653	777	100	86	672	96726	1101
DN2570_c1_g1_i2	DN1563_c4_g1_i1	2016	2097	99	96	2019	99455	3664
DN2570_c2_g2_i2	DN18646_c0_g4_i1	519	534	99	96	515	99029	920
DN2565_c2_g1_i1	DN16046_c2_g1_i1	344	329	96	100	330	99394	597
DN2565_c2_g2_i1	DN1077_c10_g3_i1	263	340	99	77	261	98084	455
DN2595_c0_g2_i1	DN1006_c5_g1_i1	1954	2265	99	85	1932	98913	3439
DN2516_c2_g1_i1	DN2531_c8_g1_i1	536	636	90	77	487	98357	850
DN2550_c0_g1_i4	DN68651_c0_g1_i1	852	727	85	100	727	98212	1267
DN2550_c0_g4_i1	DN16033_c1_g1_i4	1037	1085	94	91	986	98884	1753
DN2513_c1_g2_i2	DN614_c1_g1_i3	2534	2582	99	98	2535	97597	4309
DN2513_c2_g1_i1	DN937_c6_g1_i1	475	365	71	92	337	98220	586
DN2556_c1_g1_i4	DN1767_c0_g2_i3	1731	1392	81	100	1395	99068	2501
DN2568_c5_g1_i1	DN2512_c2_g1_i1	858	837	89	92	767	99348	1386
DN2592_c4_g1_i1	DN4509_c1_g1_i1	379	386	100	96	379	97889	649
DN2592_c6_g1_i1	DN150_c26_g1_i1	2204	2509	99	88	2203	98411	3851
DN2579_c7_g1_i3	DN5457_c0_g2_i1	1940	2253	99	86	1947	98305	3391
DN2546_c0_g1_i6	DN1725_c8_g1_i1	222	217	72	73	159	98113	278
DN2582_c0_g1_i2	DN256_c5_g1_i1	754	702	81	84	610	97049	1011
DN49453_c0_g1_i1	DN96634_c0_g1_i1	880	646	73	99	645	99380	1170
DN92135_c0_g1_i1	DN96539_c0_g1_i1	349	347	97	97	337	98516	593
DN2750_c0_g2_i1	DN4405_c2_g2_i1	684	715	99	96	685	99562	1247
DN2726_c2_g1_i1	DN2923_c10_g1_i1	543	669	100	81	543	99079	976
DN2762_c0_g2_i2	DN2156_c0_g5_i1	903	840	91	99	837	97969	1441
DN2792_c8_g3_i2	DN32113_c1_g1_i1	2859	2551	89	99	2546	99293	4591
DN2785_c0_g1_i1	DN81_c5_g1_i1	465	452	97	99	450	97778	774
DN2729_c3_g1_i1	DN9834_c0_g1_i1	376	365	96	99	360	99722	660
DN2706_c0_g1_i1	DN4329_c5_g1_i1	1022	988	97	99	994	98893	1768
DN2724_c1_g1_i1	DN77_c2_g1_i44	330	280	85	100	280	99643	512
DN2787_c1_g1_i16	DN1492_c3_g2_i1	1696	1791	89	85	1516	98879	2704
DN2787_c1_g1_i2	DN70_c6_g2_i1	292	229	78	100	229	98690	407
DN2787_c2_g1_i1	DN7315_c0_g2_i5	406	284	70	100	285	98246	497
DN2780_c2_g1_i1	DN7691_c0_g1_i1	1072	854	72	90	769	98960	1375
DN2774_c3_g2_i1	DN24959_c1_g1_i1	565	479	76	90	433	98152	754
DN2774_c7_g1_i10	DN11946_c0_g1_i4	1727	1666	80	83	1377	98696	2447
DN2782_c0_g1_i2	DN3932_c0_g1_i1	1347	1230	91	100	1236	98706	2182
DN2781_c0_g2_i1	DN124634_c0_g1_i1	363	384	97	91	353	97167	593
DN2797_c2_g1_i1	DN10707_c3_g1_i1	419	326	78	100	326	99693	597
DN2778_c2_g1_i1	DN2457_c2_g2_i1	896	853	95	98	850	98588	1493
DN2778_c2_g3_i2	DN7028_c0_g1_i1	1276	1348	99	94	1270	99764	2327
DN2778_c4_g1_i4	DN1195_c1_g1_i2	781	966	94	75	736	96467	1201
DN2769_c0_g5_i1	DN23872_c0_g1_i1	1445	1276	85	96	1223	99673	2235
DN2775_c0_g1_i4	DN19778_c0_g1_i3	503	411	84	99	425	94588	643
DN2702_c0_g1_i16	DN312_c3_g1_i2	380	335	87	98	329	98784	586
DN2731_c0_g2_i1	DN13420_c0_g4_i1	878	770	71	82	628	99522	1142
DN2715_c1_g1_i1	DN759_c0_g2_i1	2010	2691	99	75	2012	99453	3650
DN2760_c0_g1_i1	DN3415_c7_g1_i1	1925	1951	99	98	1910	99634	3485
DN2760_c1_g1_i5	DN4547_c0_g1_i4	357	272	76	100	273	93407	401
DN2770_c5_g1_i1	DN16182_c0_g1_i1	331	349	84	80	279	99283	505
DN2751_c3_g2_i8	DN535_c7_g3_i1	1013	1115	83	76	845	98935	1511
DN2703_c1_g2_i4	DN1501_c4_g1_i1	1250	1279	99	97	1246	99679	2276
DN2703_c1_g2_i14	DN288_c11_g1_i1	668	639	93	99	636	96069	1022
DN2703_c4_g1_i1	DN162_c7_g1_i2	399	328	81	100	328	98780	580
DN2737_c5_g3_i1	DN90_c16_g1_i1	585	651	100	90	587	99489	1066
DN2737_c5_g4_i1	DN2455_c5_g1_i1	1148	1010	87	99	998	99499	1814
DN2768_c0_g1_i4	DN1282_c0_g1_i10	1697	1343	79	99	1347	96140	2183
DN2768_c0_g1_i2	DN1282_c0_g1_i5	1683	1329	79	99	1333	96024	2152
DN2768_c0_g1_i5	DN1282_c0_g1_i1	1355	1022	75	99	1026	94737	1580
DN2768_c1_g2_i1	DN788_c5_g1_i3	1039	1061	99	98	1041	99328	1879
DN2776_c1_g1_i1	DN4318_c1_g1_i1	754	788	100	96	754	98541	1332
DN2725_c0_g1_i1	DN894_c0_g3_i1	609	718	96	81	583	99657	1066
DN2725_c0_g2_i5	DN2113_c0_g1_i6	721	814	89	79	642	99065	1151
DN2725_c2_g1_i1	DN26_c26_g1_i1	863	848	91	92	782	99105	1404
DN2725_c3_g1_i1	DN1910_c11_g1_i1	349	399	100	87	349	98854	623
DN2725_c8_g1_i1	DN11565_c3_g1_i1	223	292	100	76	223	97758	385
DN2725_c10_g1_i1	DN1360_c8_g2_i1	212	305	100	70	212	99528	387
DN2749_c2_g1_i2	DN2923_c0_g3_i1	1798	1990	89	80	1593	98872	2844
DN2777_c5_g1_i1	DN8149_c1_g1_i2	328	349	84	79	275	96364	451
DN2777_c8_g1_i1	DN1264_c2_g3_i1	1244	1313	100	95	1244	99357	2252
DN2748_c3_g1_i1	DN5486_c3_g1_i1	709	858	99	81	701	99287	1264
DN2701_c5_g2_i1	DN3747_c3_g1_i3	1164	1247	95	88	1101	99273	1988
DN2700_c0_g1_i7	DN5976_c1_g1_i1	1183	1272	99	93	1182	99492	2148
DN2700_c1_g1_i1	DN3114_c0_g2_i1	661	661	99	100	661	98487	1164
DN2700_c7_g1_i1	DN439_c9_g1_i1	923	953	99	97	920	99348	1666
DN13482_c1_g2_i5	DN4330_c1_g4_i1	551	578	87	82	478	97490	811
DN13433_c0_g2_i1	DN10574_c12_g1_i1	1732	1641	94	99	1636	98472	2867
DN13433_c3_g1_i1	DN10134_c0_g1_i1	945	944	99	97	946	97040	1567
DN13451_c1_g1_i1	DN180_c40_g1_i1	296	383	98	74	289	97924	496
DN13493_c0_g1_i1	DN832_c1_g2_i1	617	713	100	86	618	97411	1046
DN13422_c0_g1_i1	DN31295_c0_g1_i1	2125	1525	72	99	1523	99146	2737
DN13422_c1_g1_i1	DN1259_c0_g1_i3	1015	920	90	99	918	99564	1670
DN13427_c0_g1_i1	DN2237_c0_g1_i1	1127	1350	100	83	1127	99379	2036
DN13446_c1_g1_i1	DN2777_c1_g1_i1	210	231	90	82	190	93158	279
DN13440_c1_g1_i1	DN477_c0_g2_i1	1471	1467	99	99	1467	99318	2652
DN13485_c0_g1_i1	DN17340_c0_g3_i1	207	229	80	72	166	100000	307
DN13410_c2_g1_i1	DN22583_c0_g1_i1	2369	1853	77	98	1826	99398	3308
DN3512_c3_g1_i2	DN5077_c1_g1_i1	2663	2665	99	99	2639	99166	4737
DN3571_c1_g1_i5	DN681_c0_g2_i3	2587	2683	99	96	2569	99338	4645
DN3571_c2_g1_i1	DN6274_c0_g1_i2	589	598	98	97	580	97942	1007
DN3541_c1_g1_i2	DN82137_c0_g1_i1	1511	1474	96	98	1449	99518	2639
DN3541_c2_g1_i3	DN1303_c2_g1_i3	2397	2226	82	89	1977	99342	3572
DN3541_c2_g1_i2	DN24105_c4_g1_i1	834	658	78	99	653	98009	1133
DN3541_c2_g2_i1	DN681_c4_g2_i1	983	988	89	89	876	99315	1583
DN3592_c0_g1_i8	DN1150_c19_g1_i4	698	604	86	99	610	93934	902
DN3581_c3_g1_i1	DN390_c1_g3_i1	538	581	100	93	539	99443	977
DN3595_c0_g1_i1	DN18646_c0_g2_i1	871	893	94	91	823	98785	1458
DN3534_c1_g1_i1	DN249_c1_g1_i3	2628	3068	99	86	2644	99054	4728
DN3534_c2_g1_i1	DN7451_c5_g1_i1	1311	1379	97	93	1281	98517	2254
DN3525_c0_g1_i2	DN913_c8_g1_i1	1088	780	72	100	781	98464	1375
DN3520_c2_g1_i2	DN510_c3_g1_i1	683	773	84	76	590	95593	929
DN3576_c0_g3_i1	DN103_c11_g1_i1	618	495	75	93	461	99566	841
DN3576_c0_g4_i1	DN9086_c2_g1_i1	816	788	86	90	713	96914	1182
DN3576_c7_g1_i1	DN252_c8_g1_i1	542	511	91	96	494	98988	881
DN3594_c1_g1_i1	DN6582_c1_g2_i1	506	521	95	93	484	98760	856
DN3572_c0_g1_i2	DN3755_c0_g1_i7	782	720	81	88	636	99686	1162
DN3543_c1_g1_i1	DN7938_c0_g2_i1	1035	1072	100	98	1048	97996	1807
DN3543_c1_g2_i2	DN1439_c0_g2_i1	485	625	96	75	468	97650	800
DN3543_c2_g1_i2	DN636_c1_g1_i1	1236	1286	97	93	1197	98747	2122
DN3543_c8_g1_i1	DN54_c0_g1_i1	854	623	73	99	621	99839	1142
DN3543_c20_g1_i1	DN62_c6_g1_i2	246	254	100	97	246	100000	455
DN3589_c0_g3_i1	DN7513_c0_g6_i1	1298	1294	99	99	1291	97289	2189
DN3526_c0_g1_i1	DN312_c0_g2_i1	1996	1978	99	99	1985	98489	3476
DN3510_c0_g3_i2	DN353_c3_g1_i1	1550	1551	99	99	1549	99484	2817
DN3574_c1_g1_i2	DN5334_c3_g1_i1	1073	922	83	96	886	99436	1607
DN3574_c2_g1_i1	DN12787_c2_g1_i1	1220	1243	72	72	902	97450	1520
DN3574_c3_g1_i1	DN3588_c1_g2_i1	1164	1159	99	100	1159	99396	2102
DN3548_c0_g1_i17	DN11310_c1_g1_i10	295	283	73	74	216	92593	303
DN3548_c0_g1_i11	DN1315_c14_g1_i1	479	464	85	91	424	93632	617
DN3548_c0_g1_i9	DN5014_c0_g2_i1	1501	1452	85	88	1278	98748	2266
DN3527_c0_g3_i1	DN828_c1_g1_i1	732	839	97	84	714	97899	1229
DN3527_c1_g1_i1	DN956_c5_g2_i1	1422	1585	100	90	1427	99299	2575
DN3527_c2_g2_i1	DN44139_c0_g1_i1	700	886	99	78	691	99566	1260
DN3597_c0_g1_i7	DN2860_c0_g1_i4	906	936	99	97	901	98119	1572
DN3584_c2_g1_i1	DN15074_c0_g1_i1	351	389	79	72	281	98577	494
DN3536_c0_g1_i4	DN2784_c0_g1_i3	271	245	90	98	243	97119	409
DN3542_c0_g1_i1	DN5271_c0_g1_i2	658	909	98	71	642	99533	1168
DN3555_c1_g1_i5	DN3134_c0_g1_i5	543	379	73	99	398	93467	571
DN3555_c1_g1_i2	DN10166_c0_g2_i1	1344	1578	89	76	1202	99002	2148
DN3555_c8_g1_i2	DN513_c0_g2_i1	730	910	98	79	722	96676	1194
DN3558_c0_g2_i1	DN529_c3_g2_i1	1181	1161	97	99	1147	98954	2049
DN3524_c0_g1_i2	DN5017_c2_g1_i2	673	649	97	99	651	98618	1149
DN3593_c5_g1_i1	DN35390_c2_g1_i1	346	344	98	99	344	97674	586
DN3506_c1_g1_i1	DN442_c7_g1_i1	968	970	99	100	970	98969	1729
DN5675_c2_g2_i1	DN2385_c0_g1_i4	277	346	100	80	277	96751	462
DN5676_c0_g1_i1	DN10963_c0_g1_i5	690	647	84	90	581	98623	1027
DN5650_c1_g1_i7	DN9240_c0_g1_i3	494	506	100	98	496	99194	893
DN5651_c0_g1_i1	DN68564_c0_g1_i1	830	833	99	99	826	98305	1445
DN5678_c1_g2_i2	DN1529_c0_g5_i1	1719	1741	99	98	1706	98945	3048
DN5678_c3_g1_i1	DN956_c19_g1_i1	709	554	78	99	553	99277	998
DN5695_c0_g1_i1	DN5563_c1_g1_i1	1160	1310	97	86	1122	99554	2043
DN5684_c2_g1_i1	DN13_c4_g2_i1	1527	1849	99	82	1526	99214	2750
DN5663_c3_g1_i1	DN6027_c1_g2_i1	263	260	98	99	258	100000	477
DN5663_c4_g1_i2	DN4584_c2_g1_i1	523	420	70	86	368	97554	623
DN5641_c2_g1_i1	DN7565_c1_g3_i1	250	234	85	89	213	96714	350
DN5646_c0_g1_i1	DN8545_c1_g2_i1	1353	1541	88	77	1190	98403	2093
DN5606_c0_g1_i3	DN88309_c0_g1_i1	1069	1204	99	89	1073	97763	1842
DN5648_c1_g3_i1	DN6102_c1_g2_i1	245	250	87	86	214	98598	377
DN5609_c0_g4_i1	DN44552_c0_g1_i1	856	691	81	100	694	99280	1251
DN5666_c0_g1_i15	DN6701_c0_g1_i1	697	662	93	98	648	99228	1170
DN5629_c1_g1_i1	DN36021_c1_g1_i2	481	521	95	92	481	94387	717
DN5688_c1_g1_i1	DN3194_c2_g1_i1	767	860	99	90	772	98575	1358
DN5669_c1_g1_i1	DN19099_c0_g1_i2	1110	922	82	99	920	97826	1574
DN5694_c0_g1_i1	DN51_c4_g2_i1	1057	1053	99	99	1057	98108	1825
DN5656_c0_g3_i1	DN20120_c0_g4_i1	925	948	99	98	930	98065	1605
DN5604_c7_g1_i1	DN42_c5_g1_i1	432	297	70	100	301	97674	514
DN5604_c9_g1_i1	DN9394_c5_g1_i1	335	348	94	91	317	98107	551
DN51149_c0_g2_i1	DN21704_c0_g1_i1	313	310	94	95	295	99661	540
DN82111_c0_g1_i1	DN5953_c0_g1_i1	228	244	93	87	213	98592	377
DN25832_c0_g1_i5	DN748_c0_g4_i1	260	226	85	100	231	90043	287
DN56748_c0_g1_i1	DN57547_c0_g3_i1	238	304	97	76	231	97403	394
DN7827_c2_g1_i1	DN15323_c0_g1_i14	1029	1383	99	75	1031	99030	1845
DN7827_c3_g1_i1	DN2891_c5_g2_i4	589	601	75	74	442	99548	806
DN7853_c4_g1_i1	DN251_c0_g4_i1	353	342	96	99	340	100000	628
DN7838_c0_g2_i3	DN1011_c2_g1_i1	665	702	98	93	650	99231	1173
DN7900_c0_g1_i2	DN8305_c2_g1_i1	1361	1052	76	99	1043	98754	1851
DN7847_c0_g2_i1	DN6496_c1_g1_i1	1606	1260	73	93	1173	99318	2119
DN7847_c2_g1_i3	DN5020_c2_g1_i1	1138	1255	91	83	1048	97805	1794
DN7880_c1_g1_i1	DN4160_c2_g1_i1	1204	1193	97	98	1179	98643	2076
DN7880_c3_g1_i1	DN5962_c2_g1_i1	742	973	100	76	742	99326	1343
DN7809_c0_g1_i2	DN254_c5_g1_i1	1485	1626	87	79	1295	98069	2237
DN7809_c1_g1_i1	DN2396_c15_g1_i1	644	629	96	99	625	98880	1112
DN7885_c0_g2_i1	DN5564_c0_g2_i2	1331	1367	99	96	1324	97589	2259
DN7886_c0_g1_i1	DN2145_c0_g3_i1	957	1003	98	93	937	98292	1635
DN7886_c0_g2_i1	DN2145_c6_g1_i1	397	388	93	94	368	97554	625
DN7834_c0_g1_i2	DN7243_c0_g1_i1	680	674	97	98	658	98936	1175
DN7816_c0_g1_i2	DN84774_c0_g1_i1	679	663	97	100	664	99247	1195
DN7882_c0_g1_i1	DN1978_c0_g3_i1	1593	1649	99	96	1589	98930	2832
DN7874_c0_g3_i3	DN90_c22_g1_i1	1923	1903	99	99	1911	98168	3317
DN7839_c0_g2_i1	DN4244_c0_g2_i1	997	1018	99	99	1003	98106	1740
DN7803_c1_g1_i1	DN18696_c1_g3_i1	242	254	100	95	242	98760	431
DN7849_c0_g1_i4	DN666_c5_g1_i1	415	506	99	82	412	99277	749
DN7872_c0_g2_i2	DN1661_c0_g3_i1	979	963	97	98	951	98843	1690
DN7872_c0_g2_i1	DN1661_c0_g3_i2	995	979	97	98	967	98862	1720
DN7872_c1_g2_i1	DN629_c3_g5_i1	1076	1216	99	88	1065	99718	1951
DN7872_c1_g3_i1	DN2236_c8_g1_i1	609	472	77	100	472	98305	824
DN7855_c0_g1_i1	DN6115_c0_g4_i3	1349	1548	99	87	1349	98666	2386
DN7855_c0_g2_i1	DN3390_c0_g2_i1	1637	1805	100	90	1637	99023	2929
DN7806_c1_g1_i1	DN4584_c3_g2_i2	209	221	87	85	181	98930	335
DN7806_c4_g2_i1	DN168_c12_g1_i1	203	203	88	88	179	100000	331
DN15914_c0_g2_i1	DN48648_c4_g1_i1	672	749	100	90	672	99405	1219
DN15937_c0_g1_i1	DN5964_c0_g1_i1	1054	986	94	99	988	98688	1753
DN15996_c0_g2_i1	DN3117_c0_g1_i1	438	461	100	96	442	99095	791
DN15998_c1_g1_i1	DN4362_c0_g1_i4	778	764	92	93	716	99162	1286
DN15950_c1_g1_i1	DN248_c0_g1_i7	257	236	86	87	205	92982	322
DN16003_c0_g1_i2	DN7231_c1_g1_i2	1576	1395	84	96	1340	98731	2370
DN15995_c0_g2_i1	DN3870_c0_g3_i1	1037	1074	99	97	1052	96958	1740
DN15970_c0_g1_i2	DN11530_c0_g1_i2	289	297	94	91	271	99262	490
DN32518_c0_g1_i2	DN459_c1_g2_i1	272	276	99	96	268	98881	477
DN32584_c0_g1_i1	DN9523_c2_g1_i1	765	813	95	88	717	99036	1303
DN30490_c0_g1_i1	DN60287_c0_g1_i2	223	219	97	99	216	100000	399
DN30489_c0_g1_i1	DN115934_c0_g1_i1	495	556	100	91	506	96838	835
DN30486_c0_g2_i3	DN577_c22_g1_i3	263	274	81	78	213	99531	388
DN36237_c1_g1_i1	DN28372_c0_g2_i4	431	370	85	99	367	98910	656
DN36272_c0_g2_i1	DN1131_c11_g1_i1	809	969	84	70	676	99556	1232
DN10633_c2_g1_i12	DN5619_c0_g1_i16	652	647	94	95	615	90081	798
DN10650_c0_g1_i1	DN7068_c0_g1_i1	418	446	99	93	415	99518	756
DN10625_c0_g1_i1	DN23728_c0_g4_i1	447	503	92	83	416	97356	704
DN10625_c0_g2_i1	DN5112_c1_g1_i1	742	691	89	95	659	99090	1182
DN10603_c0_g1_i3	DN11505_c0_g1_i1	269	334	95	77	257	82490	224
DN10685_c0_g1_i1	DN97985_c0_g1_i1	1032	1047	100	99	1042	97985	1790
DN10695_c0_g2_i1	DN2459_c4_g1_i1	876	818	95	100	829	98070	1432
DN10605_c0_g1_i2	DN60842_c0_g1_i1	1673	1791	98	92	1642	99391	2976
DN10627_c0_g1_i1	DN5894_c4_g1_i3	628	635	99	99	630	98254	1096
DN10601_c0_g1_i13	DN3801_c0_g1_i2	308	308	100	100	308	100000	569
DN10657_c0_g2_i1	DN2992_c5_g1_i1	838	811	95	99	803	98381	1408
DN10602_c0_g1_i1	DN7447_c0_g3_i2	1177	1264	93	88	1117	96867	1849
DN10638_c0_g1_i1	DN2725_c0_g2_i1	1239	1258	98	97	1218	99507	2217
DN63865_c0_g1_i1	DN3613_c4_g1_i1	1043	962	92	100	963	98858	1712
DN63885_c0_g1_i1	DN26153_c0_g1_i1	261	254	94	97	247	97571	422
DN63846_c0_g1_i2	DN1739_c5_g1_i1	269	229	86	100	232	97845	396
DN15374_c0_g1_i1	DN7969_c1_g1_i1	557	757	99	72	556	97662	946
DN15340_c0_g1_i1	DN107611_c0_g1_i1	213	237	95	86	203	100000	375
DN15361_c1_g4_i1	DN6823_c0_g1_i10	243	332	97	70	235	97447	399
DN15373_c0_g2_i1	DN1123_c1_g1_i4	940	1160	96	78	903	99668	1650
DN15307_c1_g1_i1	DN9359_c1_g1_i1	1140	1566	99	72	1135	98502	1991
DN15378_c0_g1_i1	DN5573_c4_g1_i1	820	774	94	99	770	99740	1411
DN15378_c0_g4_i1	DN1842_c0_g1_i1	1103	1411	100	78	1103	99184	1986
DN15344_c0_g1_i5	DN837_c0_g1_i1	1869	1518	80	99	1503	99135	2700
DN15344_c0_g2_i1	DN97784_c0_g1_i1	728	768	99	94	720	99028	1290
DN6029_c0_g1_i4	DN3553_c0_g1_i1	560	525	76	85	453	90508	569
DN6066_c4_g1_i1	DN4991_c1_g1_i1	746	754	91	90	678	99413	1236
DN6089_c0_g1_i13	DN1351_c1_g2_i1	728	623	85	99	620	99516	1129
DN6089_c0_g1_i4	DN3149_c3_g1_i3	841	778	90	98	763	99214	1373
DN6089_c0_g1_i8	DN6059_c0_g4_i1	1295	1448	92	82	1190	99244	2146
DN6031_c0_g1_i1	DN15696_c0_g1_i1	392	446	98	87	392	97194	654
DN6014_c1_g1_i1	DN1619_c4_g1_i1	343	452	99	75	339	99410	614
DN6001_c0_g2_i1	DN29132_c0_g1_i1	1077	1227	97	85	1046	99522	1901
DN6061_c0_g2_i4	DN4141_c10_g1_i2	601	596	75	76	474	79325	291
DN6030_c0_g1_i10	DN851_c4_g1_i19	322	322	91	85	294	90136	363
DN6030_c0_g1_i5	DN1745_c0_g1_i11	339	272	79	98	267	96255	438
DN6099_c0_g1_i4	DN5253_c1_g3_i1	1072	1057	97	98	1040	99423	1886
DN6099_c3_g1_i1	DN4232_c7_g1_i1	249	248	82	82	203	99507	370
DN6042_c0_g1_i1	DN15632_c0_g1_i1	973	952	98	100	952	99160	1714
DN6021_c1_g1_i1	DN26660_c0_g2_i1	801	799	98	98	781	98720	1387
DN6032_c0_g4_i1	DN1711_c24_g1_i1	629	631	99	99	628	99841	1155
DN6032_c2_g1_i2	DN2412_c5_g1_i5	3093	3716	84	71	2624	98704	4632
DN6032_c4_g1_i1	DN53_c10_g1_i1	460	556	100	88	491	92057	662
DN6032_c7_g1_i2	DN1461_c0_g1_i1	307	355	98	85	302	99007	542
DN6004_c1_g1_i1	DN2773_c0_g1_i1	889	812	91	100	812	97537	1382
DN6097_c0_g3_i1	DN23697_c2_g1_i1	493	493	98	98	482	99378	874
DN6052_c3_g1_i1	DN3999_c3_g1_i2	1182	1102	93	99	1099	99272	1982
DN6011_c0_g2_i2	DN5732_c0_g1_i4	334	311	83	87	277	94224	416
DN6038_c0_g2_i1	DN1383_c2_g2_i2	2405	2318	93	97	2246	99421	4071
DN1597_c1_g1_i4	DN1259_c21_g1_i1	1070	961	83	92	885	99322	1600
DN1528_c1_g1_i2	DN773_c2_g2_i1	269	275	100	97	269	98885	479
DN1528_c2_g1_i1	DN2635_c1_g1_i1	415	415	99	99	414	99275	749
DN1528_c9_g1_i1	DN241_c4_g1_i1	1081	1179	95	87	1025	99122	1844
DN1563_c0_g1_i2	DN20937_c0_g3_i1	709	610	86	99	612	99020	1094
DN1563_c0_g2_i1	DN30136_c3_g2_i1	1618	1339	83	100	1339	99627	2446
DN1570_c0_g1_i1	DN546_c1_g1_i1	1326	1322	98	99	1304	99693	2385
DN1553_c1_g1_i1	DN614_c8_g1_i1	368	335	90	99	335	97015	556
DN1598_c5_g1_i1	DN142_c0_g6_i1	572	614	90	84	515	99029	922
DN1510_c2_g2_i1	DN1975_c2_g1_i1	850	897	99	94	846	98469	1491
DN1521_c0_g1_i1	DN4786_c1_g1_i1	421	576	100	73	421	99287	760
DN1521_c0_g2_i3	DN4330_c2_g1_i1	1416	1244	88	100	1244	99518	2261
DN1521_c1_g1_i1	DN9838_c0_g2_i1	233	230	97	99	227	99559	412
DN1551_c1_g1_i4	DN557_c10_g2_i1	2307	1782	76	99	1764	99887	3245
DN1588_c1_g1_i1	DN1073_c2_g1_i1	292	271	86	95	258	97287	433
DN1578_c2_g1_i1	DN11521_c1_g1_i1	283	379	100	75	283	99293	512
DN1578_c3_g1_i3	DN7970_c2_g2_i1	241	346	100	70	241	99585	440
DN1578_c3_g3_i1	DN747_c2_g1_i2	365	486	100	77	372	95699	592
DN1578_c6_g2_i1	DN2891_c5_g2_i1	311	420	100	74	311	99035	556
DN1586_c0_g2_i4	DN11475_c0_g2_i3	2041	1706	82	99	1684	99287	3040
DN1575_c1_g1_i3	DN5502_c0_g2_i1	1586	1958	100	81	1587	99118	2848
DN1520_c1_g4_i1	DN6986_c5_g1_i1	283	277	80	84	233	96137	375
DN1520_c1_g5_i1	DN449_c0_g4_i2	2408	2619	98	90	2348	99617	4285
DN1520_c6_g1_i1	DN1954_c1_g1_i6	632	658	99	97	642	97352	1081
DN1520_c7_g1_i1	DN240_c13_g1_i1	724	657	91	99	662	98187	1146
DN1520_c12_g1_i2	DN181_c3_g1_i1	684	703	95	93	653	99234	1175
DN1526_c2_g2_i1	DN5760_c4_g1_i1	1645	1661	100	99	1647	98907	2935
DN1512_c0_g5_i1	DN121_c31_g1_i1	1478	1127	76	100	1127	99379	2041
DN1537_c2_g1_i1	DN447_c4_g1_i1	1164	1213	92	89	1078	98052	1862
DN1549_c0_g2_i3	DN6635_c0_g1_i2	1479	1870	99	80	1499	98065	2588
DN1549_c1_g4_i1	DN1283_c0_g6_i1	829	838	99	99	826	99395	1496
DN1550_c0_g1_i2	DN1920_c0_g1_i1	534	499	91	99	497	93763	737
DN1550_c4_g1_i1	DN2474_c5_g1_i1	428	391	90	98	384	97933	667
DN1556_c1_g1_i1	DN56328_c0_g2_i1	571	648	100	87	571	95622	911
DN1517_c4_g1_i1	DN10680_c0_g5_i2	362	493	99	73	363	99174	651
DN1517_c12_g1_i2	DN246_c1_g1_i1	1061	1072	98	99	1061	97549	1797
DN1517_c19_g2_i1	DN9499_c1_g1_i1	206	267	100	77	206	98058	359
DN1514_c2_g1_i2	DN19_c0_g2_i1	6672	6792	99	99	6697	99268	12065
DN1514_c2_g1_i3	DN19_c0_g2_i2	6674	6794	99	99	6700	99239	12057
DN1503_c3_g1_i1	DN2969_c2_g3_i1	625	837	99	75	630	96984	1051
DN1544_c1_g1_i2	DN1369_c0_g1_i14	726	770	100	94	727	97524	1240
DN1544_c1_g3_i2	DN1159_c19_g1_i1	719	744	100	97	724	99033	1293
DN1561_c1_g1_i80	DN113313_c0_g1_i1	1550	1186	76	99	1184	98395	2071
DN1541_c0_g1_i24	DN5090_c0_g2_i2	629	530	71	82	446	91480	604
DN1552_c1_g3_i1	DN582_c1_g1_i2	1112	1142	97	94	1079	99073	1930
DN1552_c2_g1_i1	DN37280_c0_g1_i1	1623	2213	99	73	1628	98956	2905
DN1552_c5_g1_i1	DN15925_c0_g1_i1	1017	1196	85	72	867	97597	1485
DN1591_c0_g1_i2	DN97008_c0_g1_i2	2194	2245	99	99	2216	98556	3892
DN1548_c0_g1_i4	DN168_c0_g1_i1	1669	1250	73	96	1227	97718	2087
DN1548_c1_g2_i8	DN191_c8_g1_i12	574	494	87	99	497	98793	881
DN1548_c1_g4_i1	DN2563_c2_g1_i2	768	889	96	83	734	99864	1351
DN36438_c1_g1_i1	DN3841_c0_g1_i4	377	379	95	94	355	99162	645
DN3354_c0_g1_i1	DN67806_c0_g1_i1	400	419	89	85	357	98880	638
DN3394_c0_g2_i5	DN155_c2_g1_i1	2262	1746	77	99	1752	97888	3007
DN3372_c0_g1_i5	DN8744_c4_g1_i2	1347	1071	79	99	1071	98786	1899
DN3331_c1_g1_i1	DN1661_c0_g2_i14	453	587	100	77	453	100000	837
DN3390_c1_g1_i1	DN1555_c1_g2_i1	1015	1071	98	93	999	99399	1808
DN3390_c1_g1_i2	DN123_c20_g1_i1	796	1073	98	73	795	96730	1304
DN3390_c1_g2_i4	DN4899_c3_g1_i1	1233	1216	95	96	1178	98642	2080
DN3390_c2_g1_i1	DN97_c1_g2_i1	353	338	87	92	309	97115	523
DN3368_c0_g5_i1	DN48004_c4_g1_i1	258	236	91	99	234	99145	420
DN3347_c1_g1_i8	DN1405_c1_g3_i1	1398	1414	95	94	1339	98208	2324
DN3347_c7_g1_i1	DN907_c2_g1_i1	3306	2702	81	98	2672	98280	4662
DN3347_c10_g1_i2	DN178_c7_g2_i1	1239	1201	98	99	1212	97937	2085
DN3327_c0_g1_i1	DN1454_c0_g1_i5	1068	1188	90	82	971	98558	1709
DN3399_c3_g1_i1	DN4172_c0_g1_i3	1946	2061	98	93	1917	99844	3522
DN3307_c0_g1_i2	DN6440_c0_g1_i4	1888	1833	90	92	1710	97661	2909
DN3307_c1_g1_i1	DN240_c4_g2_i1	612	606	88	88	537	98696	950
DN3317_c0_g1_i2	DN29107_c0_g1_i1	2260	2247	99	99	2252	99467	4084
DN3398_c0_g2_i3	DN7683_c0_g4_i1	1052	1076	99	98	1051	99715	1925
DN3396_c0_g2_i2	DN3955_c0_g1_i1	1172	1182	88	89	1055	94692	1618
DN3364_c0_g1_i4	DN1692_c5_g4_i1	1186	1274	99	91	1173	99318	2115
DN3364_c1_g2_i1	DN1259_c23_g1_i1	789	692	88	100	700	98143	1212
DN3311_c3_g1_i3	DN21043_c0_g1_i1	1881	1778	94	99	1773	98590	3127
DN3339_c0_g1_i6	DN1913_c7_g1_i4	259	237	88	97	230	96957	385
DN3330_c0_g1_i2	DN1439_c13_g1_i1	1966	1612	83	99	1634	98286	2839
DN3370_c1_g2_i9	DN1050_c5_g1_i2	1845	2184	98	83	1828	96171	2957
DN23981_c1_g1_i1	DN30719_c4_g1_i1	364	370	97	96	354	97175	599
DN23941_c1_g2_i1	DN2635_c2_g1_i2	452	490	89	82	404	99505	736
DN23943_c0_g1_i1	DN10586_c0_g1_i1	714	706	98	99	702	98718	1245
DN23968_c0_g1_i1	DN19006_c0_g4_i1	594	604	98	96	584	99144	1048
DN27601_c0_g1_i1	DN3950_c1_g1_i1	1341	1527	100	88	1341	98956	2396
DN27599_c0_g1_i1	DN9900_c0_g1_i1	358	318	87	98	312	99679	571
DN27598_c0_g1_i1	DN579_c14_g1_i1	251	290	100	87	253	98814	449
DN27513_c0_g1_i1	DN953_c6_g1_i1	814	827	99	97	803	99751	1472
DN34292_c0_g1_i1	DN1063_c19_g1_i1	343	472	99	72	342	99415	619
DN34265_c0_g1_i1	DN76681_c0_g1_i1	358	363	99	98	357	99440	647
DN34248_c0_g2_i2	DN747_c10_g1_i1	1038	1136	97	87	1009	95738	1602
DN32039_c0_g1_i2	DN21780_c0_g1_i1	1025	1042	98	96	1011	98318	1760
DN32018_c0_g1_i1	DN9729_c3_g1_i1	1726	1646	95	100	1647	99636	3005
DN24605_c0_g1_i1	DN8321_c0_g2_i1	1374	1377	99	99	1369	99489	2488
DN24605_c2_g2_i1	DN1216_c2_g2_i3	410	407	97	98	399	98997	715
DN24605_c2_g3_i1	DN9585_c2_g1_i2	236	224	90	91	212	95283	327
DN24641_c0_g1_i1	DN116859_c0_g1_i1	531	554	82	79	438	100000	809
DN24633_c0_g2_i1	DN57962_c1_g1_i1	386	391	90	90	351	98291	614
DN4047_c0_g1_i1	DN27951_c0_g1_i1	1502	1438	95	98	1427	97968	2460
DN4035_c0_g1_i2	DN12626_c4_g1_i1	839	892	82	79	709	95769	1122
DN4035_c0_g2_i1	DN113693_c0_g1_i1	1122	1275	89	78	999	99199	1799
DN4075_c4_g1_i1	DN1101_c1_g1_i1	794	1106	100	72	794	99622	1448
DN4075_c5_g3_i1	DN164_c8_g1_i1	315	348	75	70	247	87449	270
DN4080_c2_g1_i1	DN981_c7_g1_i1	706	693	99	100	700	98429	1225
DN4085_c0_g1_i2	DN5411_c0_g1_i2	263	256	90	93	238	98739	424
DN4043_c2_g1_i1	DN3697_c0_g1_i2	748	763	99	97	738	99051	1323
DN4061_c1_g2_i3	DN7970_c0_g2_i12	595	466	70	90	419	99045	752
DN4024_c1_g1_i1	DN513_c24_g1_i1	282	250	88	100	250	99600	455
DN4030_c0_g1_i1	DN13134_c0_g2_i1	1017	1010	99	99	1023	96970	1694
DN4081_c0_g2_i1	DN106_c95_g1_i1	675	913	100	74	675	99852	1242
DN4092_c0_g2_i1	DN1441_c2_g1_i1	3141	2991	94	99	2975	98454	5210
DN4050_c4_g1_i2	DN1321_c1_g2_i1	257	246	96	100	246	100000	455
DN4053_c0_g2_i1	DN1586_c7_g1_i1	692	698	94	95	660	97879	1134
DN4016_c1_g2_i3	DN3582_c1_g2_i2	1676	1439	86	99	1439	99444	2610
DN4016_c6_g1_i1	DN8774_c0_g1_i1	356	396	100	90	358	96648	592
DN4069_c7_g1_i1	DN162_c20_g1_i1	711	710	99	100	710	99577	1295
DN4048_c0_g3_i1	DN12096_c2_g2_i1	741	695	92	100	695	97410	1171
DN4048_c1_g2_i1	DN6216_c0_g1_i1	450	548	98	80	441	99546	804
DN4048_c2_g1_i1	DN1529_c0_g2_i2	279	333	100	84	279	100000	516
DN4003_c1_g1_i2	DN6525_c0_g1_i2	507	515	94	92	476	99580	867
DN4039_c1_g1_i1	DN27398_c0_g2_i1	436	465	100	89	436	94954	664
DN4058_c0_g1_i2	DN12316_c0_g1_i2	321	316	98	100	316	100000	584
DN16358_c0_g2_i1	DN3088_c0_g1_i3	1717	1416	70	85	1210	99421	2194
DN16349_c0_g1_i2	DN52219_c4_g1_i1	1332	1257	96	99	1278	97340	2146
DN16351_c1_g1_i2	DN19423_c0_g2_i3	568	481	85	100	483	99379	874
DN16335_c0_g1_i1	DN28360_c0_g1_i1	528	523	96	98	510	99412	924
DN16328_c2_g1_i1	DN100932_c0_g1_i1	868	997	100	88	874	98856	1552
DN16346_c2_g1_i1	DN1750_c7_g1_i1	359	331	83	96	317	93375	451
DN16314_c0_g1_i7	DN6630_c0_g1_i1	2218	2205	99	100	2207	99094	3954
DN16365_c1_g1_i1	DN10594_c1_g2_i1	1576	1559	93	94	1464	99522	2663
DN16306_c0_g1_i1	DN6935_c0_g2_i1	288	261	71	79	205	99512	374
DN16313_c1_g2_i1	DN31_c1_g3_i2	828	724	84	96	694	99135	1249
DN16313_c2_g1_i1	DN16232_c0_g1_i1	267	286	99	92	264	98864	472
DN16313_c3_g1_i1	DN16232_c1_g1_i1	616	610	99	99	612	99020	1094
DN16357_c0_g1_i3	DN10741_c1_g2_i1	357	406	100	87	357	98599	628
DN16398_c1_g1_i7	DN8882_c0_g2_i3	740	830	79	70	582	98797	1035
DN21972_c0_g1_i1	DN20718_c0_g1_i1	1598	1981	99	80	1592	99623	2904
DN21905_c0_g1_i3	DN53675_c0_g1_i1	928	1009	99	92	926	99028	1659
DN21938_c1_g1_i1	DN6027_c2_g1_i1	497	476	92	93	456	95395	715
DN21964_c0_g1_i1	DN6099_c0_g1_i1	1304	1474	96	85	1250	99040	2241
DN21932_c4_g1_i1	DN58391_c0_g1_i1	674	800	100	86	689	97388	1158
DN21922_c1_g1_i1	DN232_c1_g2_i1	732	576	79	99	577	98440	1011
DN21982_c2_g1_i1	DN7061_c0_g1_i1	852	845	99	99	844	99645	1541
DN21962_c0_g1_i1	DN7819_c3_g1_i1	1292	1282	99	99	1280	98516	2246
DN21968_c1_g2_i1	DN119415_c0_g1_i1	822	626	75	98	616	99838	1131
DN41595_c3_g1_i3	DN538_c2_g2_i1	293	261	91	100	267	97378	449
DN5375_c0_g3_i1	DN6208_c0_g3_i1	1095	1318	90	75	989	98281	1731
DN5328_c0_g1_i1	DN10720_c2_g1_i1	952	1009	94	89	898	99332	1626
DN5350_c1_g1_i5	DN11836_c1_g1_i1	1251	1212	96	99	1212	98762	2150
DN5313_c0_g1_i6	DN3406_c0_g2_i1	2238	2597	99	86	2237	99553	4076
DN5318_c1_g1_i1	DN220_c24_g1_i1	1694	1810	94	87	1590	99245	2863
DN5342_c0_g1_i1	DN2412_c5_g1_i11	417	464	99	89	415	99759	761
DN5312_c0_g1_i2	DN839_c0_g2_i3	610	792	100	77	611	99345	1105
DN5312_c2_g1_i1	DN4126_c0_g1_i2	1329	1342	99	99	1335	98502	2344
DN5325_c0_g1_i8	DN621_c0_g1_i2	2174	2290	100	96	2193	98541	3855
DN5325_c0_g1_i2	DN621_c0_g1_i4	2224	2320	100	96	2224	99326	4023
DN5325_c6_g1_i1	DN20756_c0_g2_i1	1418	1406	99	99	1398	99785	2564
DN5371_c0_g1_i2	DN5936_c0_g1_i1	469	461	97	99	457	99781	839
DN5315_c0_g1_i1	DN8401_c0_g1_i1	1092	1452	99	74	1087	97792	1858
DN5315_c0_g3_i4	DN236_c0_g1_i4	516	439	73	88	388	95876	616
DN5315_c0_g4_i1	DN13860_c1_g1_i1	2012	1884	93	98	1873	98345	3267
DN5315_c1_g1_i1	DN514_c1_g3_i1	1352	1159	85	99	1151	99479	2087
DN5315_c1_g4_i1	DN6813_c0_g2_i1	1509	1434	95	100	1436	98888	2564
DN5315_c2_g1_i1	DN7946_c0_g2_i1	1418	1379	97	99	1382	98625	2438
DN5315_c3_g1_i1	DN26066_c2_g1_i1	207	209	99	98	204	100000	377
DN5376_c1_g1_i1	DN8445_c1_g5_i1	265	286	100	97	280	92857	390
DN5399_c0_g1_i21	DN7438_c1_g1_i3	2021	2037	100	99	2021	99654	3690
DN5358_c1_g1_i1	DN18328_c1_g2_i1	738	853	100	86	738	98374	1293
DN5357_c0_g1_i1	DN679_c17_g1_i1	303	283	93	99	282	98936	503
DN5382_c0_g2_i1	DN3708_c0_g1_i1	2208	2599	99	84	2184	99176	3925
DN5381_c0_g2_i1	DN1688_c0_g2_i1	407	370	91	100	371	97305	628
DN5381_c0_g2_i10	DN2314_c6_g1_i1	233	257	90	82	210	99048	377
DN5381_c0_g2_i7	DN7487_c2_g1_i1	287	327	99	87	283	97203	484
DN5381_c4_g1_i1	DN9244_c0_g1_i3	239	310	98	75	234	99145	422
DN5378_c0_g1_i25	DN8229_c0_g1_i2	387	373	94	97	362	98343	636
DN5385_c0_g1_i2	DN89282_c0_g1_i1	390	390	99	99	388	96907	647
DN5300_c4_g1_i1	DN18721_c3_g1_i1	495	533	76	71	378	100000	699
DN5334_c0_g1_i1	DN5759_c0_g2_i1	1217	1126	92	100	1128	98759	1997
DN5387_c2_g1_i2	DN9_c12_g1_i2	614	599	94	96	578	98270	1007
DN5367_c3_g1_i1	DN1918_c0_g1_i4	252	304	99	83	251	100000	464
DN30637_c0_g1_i1	DN17009_c3_g2_i1	997	1032	98	93	981	97044	1631
DN30642_c1_g1_i2	DN82391_c0_g1_i1	2063	2097	99	98	2061	99466	3744
DN30614_c0_g1_i1	DN34378_c0_g1_i1	229	204	84	94	192	99479	348
DN3838_c1_g1_i2	DN3810_c0_g3_i1	468	608	99	76	461	97397	784
DN3880_c0_g1_i3	DN30934_c1_g1_i2	2181	2179	98	98	2139	99299	3866
DN3845_c0_g1_i8	DN1272_c0_g1_i14	1186	1511	88	70	1053	97816	1808
DN3845_c4_g1_i1	DN15139_c0_g1_i1	916	1187	99	77	914	99344	1653
DN3820_c0_g1_i4	DN14041_c0_g1_i25	691	680	89	90	615	99187	1109
DN3892_c2_g1_i2	DN608_c0_g3_i1	794	742	92	99	740	98108	1280
DN3892_c2_g2_i1	DN6017_c3_g2_i1	937	1055	97	87	922	98048	1589
DN3803_c0_g1_i5	DN5231_c1_g1_i1	751	1052	97	70	735	97551	1249
DN3894_c2_g2_i1	DN956_c9_g1_i1	902	1124	97	79	877	99436	1609
DN3894_c6_g1_i1	DN1644_c5_g1_i1	402	383	79	83	319	100000	590
DN3879_c2_g1_i1	DN821_c13_g1_i1	358	311	85	97	305	99016	544
DN3850_c2_g1_i1	DN24243_c0_g1_i1	1115	1507	100	73	1115	98386	1951
DN3891_c0_g1_i1	DN7962_c0_g3_i1	764	1056	100	72	764	98560	1351
DN3821_c0_g3_i1	DN12257_c0_g1_i2	1546	1607	100	96	1546	98642	2728
DN3831_c0_g2_i1	DN1863_c12_g1_i1	508	433	84	99	439	95672	689
DN3848_c6_g1_i1	DN1055_c17_g1_i1	554	484	76	87	420	99762	771
DN3841_c0_g1_i23	DN3676_c3_g1_i1	636	641	84	83	534	99251	963
DN3857_c0_g1_i1	DN12210_c0_g1_i5	785	776	99	99	775	100000	1432
DN3819_c3_g1_i2	DN3399_c2_g4_i1	213	251	86	73	184	100000	340
DN3862_c2_g1_i1	DN8248_c2_g1_i2	281	365	98	75	275	99636	503
DN87105_c0_g1_i1	DN76507_c0_g1_i1	267	282	93	88	249	98795	444
DN87974_c0_g1_i1	DN77524_c0_g1_i1	265	259	95	98	254	98425	446
DN6628_c0_g1_i1	DN3297_c3_g1_i1	2373	2232	94	100	2232	99328	4030
DN6636_c5_g1_i1	DN3553_c6_g1_i1	395	314	77	96	303	99670	555
DN6636_c7_g1_i1	DN2546_c0_g6_i1	950	908	70	74	669	99701	1225
DN6659_c1_g1_i1	DN2119_c12_g1_i1	229	246	97	90	222	100000	411
DN6605_c0_g2_i1	DN5310_c1_g3_i1	256	329	100	78	256	100000	473
DN6671_c0_g1_i1	DN17738_c0_g3_i2	674	697	99	95	673	95988	1077
DN6685_c2_g3_i2	DN101_c0_g4_i1	260	214	72	87	187	98930	335
DN6679_c0_g2_i2	DN23522_c0_g3_i2	1046	1083	87	83	905	98232	1574
DN6681_c0_g1_i3	DN8993_c0_g1_i5	393	451	99	86	392	93622	582
DN6648_c0_g1_i1	DN10674_c2_g1_i1	1225	1391	98	88	1221	98034	2106
DN6697_c0_g1_i1	DN7779_c4_g3_i1	1182	1611	97	71	1143	98688	2021
DN6653_c1_g2_i1	DN6852_c3_g1_i1	784	737	94	100	737	98507	1299
DN6687_c1_g2_i3	DN16602_c3_g1_i1	1622	1802	99	89	1611	99193	2894
DN6651_c0_g1_i2	DN8209_c0_g1_i1	2184	1998	89	97	1962	97197	3282
DN6674_c3_g1_i3	DN2485_c2_g1_i2	517	582	96	86	503	97416	850
DN6631_c0_g1_i2	DN2073_c7_g1_i1	682	747	99	91	680	99118	1221
DN6631_c2_g2_i1	DN3676_c7_g1_i1	347	277	80	100	277	97834	477
DN6655_c3_g1_i2	DN3950_c0_g1_i1	1185	1289	100	93	1202	98170	2080
DN6696_c0_g1_i2	DN8758_c1_g2_i1	700	766	99	91	695	95415	1105
DN17499_c0_g1_i1	DN5886_c1_g1_i1	699	811	90	78	631	98891	1123
DN17493_c1_g1_i2	DN227_c0_g2_i12	1816	1532	82	97	1491	98323	2599
DN17452_c1_g1_i1	DN5885_c3_g1_i2	298	265	72	81	214	98131	374
DN17452_c3_g1_i1	DN31817_c0_g3_i2	409	356	87	99	356	98315	623
DN17503_c0_g1_i1	DN7893_c0_g2_i1	714	792	96	87	688	99128	1234
DN17407_c0_g1_i1	DN0_c2_g1_i1	1098	1094	99	99	1090	98716	1930
DN17407_c1_g1_i1	DN50876_c3_g1_i1	1459	1263	84	97	1230	99268	2220
DN17487_c0_g1_i1	DN20653_c0_g1_i1	398	431	100	92	398	99749	730
DN17810_c0_g1_i1	DN18488_c0_g1_i2	931	1204	92	71	858	99883	1580
DN17877_c0_g1_i1	DN58_c0_g1_i1	746	737	96	97	717	99861	1319
DN17883_c0_g1_i1	DN16461_c0_g7_i1	378	471	94	75	360	94444	547
DN17829_c0_g2_i1	DN6393_c0_g3_i1	249	303	100	80	253	93676	364
DN17886_c0_g1_i1	DN6645_c5_g1_i1	460	416	87	95	401	97257	675
DN17896_c2_g1_i2	DN5803_c1_g1_i1	418	506	100	85	430	97209	717
DN17899_c0_g1_i4	DN16795_c1_g2_i1	761	778	99	98	761	98949	1360
DN17817_c1_g1_i1	DN9465_c0_g1_i1	358	322	89	98	321	97819	547
DN24447_c1_g1_i1	DN37142_c0_g1_i1	1116	1189	90	84	1003	98604	1773
DN24438_c0_g1_i7	DN7290_c0_g2_i1	470	366	74	95	350	97714	601
DN24434_c0_g1_i1	DN22649_c0_g2_i1	478	513	99	94	481	98545	846
DN24503_c0_g5_i1	DN925_c5_g2_i1	236	214	78	86	188	84574	180
DN24471_c0_g1_i2	DN1028_c7_g1_i1	1174	1257	100	94	1176	99065	2109
DN29774_c0_g1_i1	DN24281_c0_g1_i1	653	549	80	95	522	100000	965
DN29782_c1_g1_i1	DN7836_c4_g1_i1	1271	1355	98	92	1251	99201	2254
DN29799_c0_g1_i1	DN5617_c2_g2_i3	496	578	98	86	497	97384	835
DN34633_c4_g1_i2	DN4020_c0_g1_i1	934	870	74	79	689	99129	1238
DN34630_c1_g1_i1	DN93787_c0_g1_i1	316	301	89	93	281	100000	520
DN11626_c0_g1_i7	DN4321_c0_g1_i8	454	411	91	100	411	98540	726
DN11685_c0_g1_i2	DN18985_c0_g1_i1	2398	2368	99	99	2376	99158	4266
DN11611_c0_g1_i17	DN3283_c0_g1_i15	488	347	70	96	348	87931	394
DN11612_c0_g1_i1	DN123_c0_g6_i2	1782	1560	87	99	1559	99038	2787
DN11640_c0_g1_i2	DN13776_c0_g1_i1	1214	1176	97	100	1177	99235	2122
DN11677_c0_g1_i9	DN5110_c0_g3_i2	317	392	100	81	317	99054	569
DN11674_c0_g2_i1	DN1107_c3_g1_i1	2797	2573	91	99	2561	98946	4567
DN11664_c0_g2_i2	DN5056_c1_g1_i2	359	318	88	99	316	98418	556
DN11602_c1_g1_i4	DN1251_c4_g1_i1	810	622	73	95	601	95674	946
DN11602_c2_g1_i1	DN11048_c0_g1_i2	1119	1129	98	98	1103	99184	1984
DN11690_c1_g1_i1	DN65_c1_g1_i1	651	664	87	86	573	98778	1016
DN736_c1_g1_i1	DN151_c0_g1_i1	424	528	98	78	416	99519	756
DN751_c0_g1_i21	DN19394_c0_g1_i2	299	339	99	88	297	99327	538
DN712_c2_g1_i3	DN63_c1_g2_i1	1869	1471	78	99	1470	99184	2639
DN720_c0_g1_i15	DN11113_c0_g2_i1	348	463	99	75	349	96275	568
DN747_c0_g1_i17	DN6175_c0_g4_i1	1560	1363	87	99	1354	98892	2410
DN747_c1_g2_i1	DN353_c1_g4_i1	1080	1146	100	94	1080	99815	1982
DN747_c1_g3_i1	DN535_c18_g1_i1	837	821	75	77	634	99054	1133
DN747_c6_g1_i1	DN11693_c0_g6_i1	1639	1434	76	87	1253	98324	2187
DN747_c14_g1_i3	DN2767_c0_g1_i1	657	541	82	100	541	99445	983
DN781_c3_g1_i1	DN20115_c0_g2_i2	432	367	77	90	342	83041	292
DN752_c0_g1_i1	DN472_c12_g1_i1	982	988	100	99	996	97088	1655
DN752_c2_g2_i2	DN20101_c0_g1_i1	299	282	91	99	279	97491	472
DN752_c4_g1_i5	DN8744_c3_g1_i1	1853	1858	98	98	1847	95939	2933
DN752_c7_g1_i1	DN191_c3_g1_i1	2431	2438	99	99	2422	99381	4383
DN752_c7_g2_i2	DN1517_c14_g1_i1	1317	1349	100	98	1321	98864	2351
DN723_c4_g1_i2	DN159_c6_g1_i1	1896	1870	99	100	1873	99466	3400
DN773_c2_g1_i1	DN1683_c0_g1_i6	444	480	99	92	444	95045	697
DN797_c0_g1_i21	DN98_c1_g1_i2	1896	1376	72	99	1375	99418	2492
DN797_c0_g4_i1	DN608_c5_g1_i1	524	504	93	100	504	96032	806
DN797_c2_g1_i1	DN7331_c3_g1_i1	1008	1106	81	75	828	98188	1437
DN797_c3_g1_i1	DN608_c6_g1_i2	2282	2339	99	98	2290	99039	4098
DN797_c4_g1_i3	DN1087_c2_g1_i2	1606	1569	97	100	1569	99426	2841
DN797_c11_g1_i1	DN7377_c0_g2_i1	1249	909	73	100	910	99560	1657
DN797_c41_g1_i1	DN396_c25_g1_i1	517	546	100	95	517	99613	942
DN762_c1_g2_i1	DN4919_c0_g1_i20	2112	2093	99	100	2104	98384	3677
DN762_c2_g1_i1	DN23522_c1_g1_i1	1280	1367	99	94	1280	99297	2313
DN758_c0_g4_i1	DN21628_c0_g1_i1	2088	1721	82	99	1721	99535	3133
DN758_c5_g2_i1	DN709_c0_g2_i1	773	942	85	70	664	98645	1170
DN758_c11_g2_i11	DN83_c4_g2_i1	694	882	99	79	699	97568	1182
DN758_c18_g1_i1	DN561_c17_g1_i1	614	709	100	86	618	98382	1077
DN786_c1_g1_i1	DN1107_c0_g1_i7	1725	1896	100	90	1727	98610	3040
DN701_c3_g1_i1	DN13230_c0_g1_i2	2309	2393	99	96	2307	99003	4119
DN775_c1_g1_i5	DN15159_c1_g4_i1	371	359	97	100	359	99721	658
DN778_c0_g1_i4	DN541_c0_g2_i3	2896	2902	100	99	2900	99172	5208
DN778_c0_g3_i1	DN21251_c2_g1_i1	813	987	98	81	798	98246	1393
DN778_c2_g1_i4	DN2474_c2_g1_i3	1143	1181	99	96	1138	98682	2013
DN753_c1_g2_i1	DN937_c0_g1_i6	1604	1792	99	89	1603	99501	2913
DN704_c0_g2_i1	DN2172_c0_g1_i1	859	736	86	100	736	100000	1360
DN784_c9_g1_i1	DN8_c5_g2_i1	906	707	76	100	707	96322	1144
DN784_c19_g1_i1	DN523_c12_g1_i1	767	742	97	100	746	98794	1319
DN717_c2_g1_i1	DN447_c0_g2_i1	881	916	93	90	826	97821	1415
DN717_c2_g2_i1	DN447_c0_g1_i1	605	709	99	84	598	99666	1092
DN717_c4_g2_i1	DN402_c45_g1_i1	889	760	85	99	759	99605	1386
DN717_c7_g1_i1	DN172_c1_g1_i2	432	501	99	82	426	96244	684
DN717_c7_g2_i1	DN1022_c0_g2_i1	513	443	82	95	423	99527	769
DN717_c13_g1_i1	DN106_c118_g1_i1	360	440	98	80	354	98870	630
DN772_c2_g1_i1	DN11115_c1_g1_i1	475	342	72	99	341	98240	595
DN733_c1_g1_i4	DN1626_c3_g1_i2	1332	1334	97	96	1296	98534	2279
DN733_c3_g1_i1	DN36195_c3_g1_i1	344	377	99	91	344	98547	606
DN733_c3_g2_i1	DN8826_c2_g1_i1	1044	971	93	99	967	99278	1751
DN790_c1_g1_i10	DN84031_c0_g1_i1	531	373	70	99	374	98930	665
DN768_c0_g1_i1	DN5637_c0_g2_i1	888	911	99	97	883	99094	1583
DN727_c1_g1_i1	DN8728_c0_g2_i1	765	750	98	99	749	99599	1367
DN750_c7_g1_i1	DN268_c13_g1_i1	527	522	94	94	495	98788	880
DN750_c8_g1_i1	DN212_c1_g1_i13	210	254	100	83	210	98095	366
DN750_c11_g1_i1	DN318_c5_g1_i5	213	259	86	71	184	100000	340
DN761_c0_g2_i3	DN355_c7_g1_i7	2027	2001	95	96	1931	98550	3395
DN796_c0_g1_i15	DN22114_c0_g1_i1	394	357	71	81	289	95848	457
DN796_c6_g1_i1	DN459_c10_g1_i1	592	550	93	100	550	99636	1003
DN796_c8_g1_i1	DN17240_c0_g3_i1	447	491	100	91	447	98658	793
DN739_c4_g1_i3	DN67_c28_g1_i1	472	441	89	95	421	99050	754
DN739_c6_g2_i1	DN18082_c1_g1_i1	3392	3384	99	99	3386	99705	6192
DN739_c9_g1_i2	DN17500_c0_g1_i9	1266	1376	99	90	1256	98646	2215
DN788_c0_g1_i19	DN4050_c0_g1_i1	1280	1300	89	87	1147	97472	1934
DN788_c4_g1_i1	DN9695_c2_g2_i1	1728	1734	98	96	1696	97818	2902
DN703_c0_g1_i4	DN43230_c0_g1_i10	301	335	92	82	274	93141	405
DN703_c0_g1_i12	DN13197_c0_g1_i13	379	345	77	84	295	94576	451
DN703_c16_g1_i3	DN12137_c0_g1_i3	704	755	90	84	637	98430	1118
DN713_c1_g1_i1	DN2072_c3_g2_i1	1154	1488	99	78	1158	99050	2071
DN713_c3_g2_i1	DN26329_c0_g1_i2	654	619	93	98	607	98353	1062
DN713_c4_g1_i1	DN16875_c0_g1_i4	340	336	88	89	300	97000	505
DN4479_c0_g3_i1	DN170_c1_g5_i1	491	481	92	91	457	93654	658
DN4449_c2_g1_i3	DN2220_c1_g1_i1	2652	2022	76	100	2030	99064	3633
DN4401_c0_g1_i2	DN3643_c1_g2_i2	1145	1062	84	91	968	99070	1731
DN4419_c1_g1_i6	DN6504_c4_g2_i1	1287	997	76	98	978	98875	1740
DN4419_c4_g1_i1	DN5895_c0_g1_i3	381	326	85	99	324	99074	580
DN4467_c0_g1_i2	DN30283_c1_g1_i1	1027	1266	99	83	1048	97424	1764
DN4448_c5_g1_i1	DN14712_c1_g1_i1	244	339	100	72	245	99184	440
DN4448_c8_g1_i2	DN23379_c1_g2_i1	216	226	100	96	216	97685	372
DN4475_c0_g1_i16	DN1278_c0_g1_i2	3904	3924	93	92	3636	98185	6314
DN4475_c0_g1_i20	DN1278_c0_g1_i3	818	919	100	89	818	100000	1511
DN4429_c1_g1_i2	DN6379_c0_g1_i1	590	631	97	88	570	95789	904
DN4434_c7_g1_i1	DN19402_c2_g1_i1	218	234	84	78	184	98370	322
DN4446_c0_g1_i12	DN2262_c0_g1_i12	322	249	78	100	253	86561	272
DN4446_c2_g1_i1	DN3729_c1_g2_i1	258	282	85	78	220	99545	401
DN4415_c1_g1_i1	DN837_c1_g1_i23	1525	1706	97	87	1481	99190	2663
DN4458_c0_g2_i1	DN23885_c0_g1_i1	933	822	88	100	822	99513	1496
DN4410_c3_g1_i4	DN8868_c0_g1_i1	500	469	94	100	469	99147	843
DN4495_c0_g1_i1	DN8729_c0_g3_i1	272	261	96	99	260	98846	464
DN4497_c2_g1_i2	DN1547_c0_g1_i1	897	1075	95	79	848	99057	1522
DN4444_c1_g1_i1	DN2865_c1_g2_i1	280	285	74	72	208	98077	359
DN4468_c0_g2_i1	DN318_c1_g1_i1	473	561	99	84	471	99788	865
DN4489_c0_g1_i1	DN173_c1_g1_i5	664	689	91	88	607	99506	1103
DN4435_c0_g1_i1	DN6208_c2_g2_i1	417	337	79	98	330	98485	582
DN4435_c0_g3_i1	DN11802_c4_g1_i1	731	795	99	90	731	97538	1236
DN4451_c0_g1_i8	DN20807_c1_g1_i1	4641	4566	98	99	4567	99299	8239
DN4431_c3_g1_i1	DN1966_c0_g4_i1	447	351	80	99	356	97191	595
DN4431_c4_g1_i3	DN2241_c4_g1_i1	1511	1337	74	82	1114	98205	1930
DN2818_c2_g1_i3	DN1441_c4_g1_i1	905	892	95	96	858	99534	1559
DN2816_c0_g1_i14	DN39_c3_g1_i7	958	875	84	92	803	97758	1384
DN2838_c3_g1_i1	DN1676_c7_g1_i1	1516	1789	100	85	1516	99406	2750
DN2844_c0_g2_i3	DN2061_c7_g1_i2	944	731	77	100	731	98358	1280
DN2800_c1_g1_i1	DN3332_c0_g1_i7	217	214	98	99	212	99528	387
DN2800_c3_g1_i1	DN2049_c0_g5_i1	402	406	99	99	401	98753	713
DN2852_c5_g1_i1	DN168_c20_g1_i1	882	1260	100	70	885	99435	1604
DN2852_c6_g1_i1	DN732_c11_g1_i1	630	577	85	93	538	99071	965
DN2893_c3_g1_i1	DN828_c0_g1_i5	488	493	99	99	487	99589	887
DN2801_c0_g1_i1	DN6926_c0_g1_i1	522	475	91	100	475	99579	867
DN2829_c3_g1_i1	DN3655_c0_g1_i6	878	1051	97	81	854	99649	1561
DN2829_c4_g1_i1	DN1499_c0_g4_i1	319	368	98	85	314	99682	575
DN2836_c0_g1_i11	DN9116_c1_g1_i1	694	956	97	72	685	98248	1190
DN2836_c0_g3_i2	DN2672_c0_g1_i6	1016	1335	98	74	993	99295	1794
DN2836_c0_g4_i2	DN2950_c0_g1_i2	1260	1460	100	87	1265	99289	2281
DN2836_c1_g1_i1	DN353_c15_g1_i1	1202	1203	99	99	1199	99750	2198
DN2836_c4_g1_i1	DN3_c2_g2_i1	809	573	71	100	575	99652	1050
DN2836_c9_g1_i2	DN13420_c0_g2_i2	461	517	96	86	447	95973	723
DN2836_c20_g1_i1	DN470_c6_g1_i1	223	257	99	86	220	99545	401
DN2853_c7_g1_i1	DN635_c1_g1_i1	1398	1418	99	99	1405	98932	2503
DN2865_c0_g1_i1	DN223_c19_g1_i1	1033	742	71	100	742	98383	1295
DN2877_c0_g1_i5	DN39_c2_g1_i2	2147	2158	100	99	2157	98980	3851
DN2877_c1_g1_i1	DN128_c4_g1_i1	1137	1100	98	99	1113	97754	1903
DN2877_c5_g2_i1	DN402_c48_g1_i1	329	283	84	98	278	99281	503
DN2877_c7_g1_i1	DN18465_c0_g3_i1	383	482	99	79	380	98947	680
DN2877_c7_g2_i1	DN103_c0_g5_i1	203	209	84	82	171	99415	311
DN2877_c12_g1_i1	DN575_c12_g1_i1	239	331	100	72	239	100000	442
DN2802_c1_g1_i2	DN8123_c2_g1_i1	1081	1132	98	96	1089	96878	1796
DN2842_c3_g1_i1	DN2282_c5_g1_i2	959	1000	99	95	955	98848	1696
DN2806_c0_g1_i2	DN6711_c0_g1_i2	268	260	99	100	264	98485	462
DN2892_c0_g1_i8	DN15350_c1_g1_i1	1551	1562	100	99	1551	99226	2793
DN2892_c0_g1_i16	DN229_c6_g1_i2	706	529	74	99	531	95104	828
DN2892_c0_g1_i6	DN2004_c2_g2_i4	1374	1183	71	82	978	96942	1635
DN2820_c2_g1_i1	DN1875_c1_g1_i1	219	267	90	74	197	100000	364
DN2861_c1_g1_i1	DN19018_c1_g2_i1	228	256	100	89	228	100000	422
DN2837_c0_g1_i29	DN9571_c0_g1_i2	433	500	92	80	398	99749	730
DN2837_c2_g1_i29	DN2069_c0_g1_i8	498	442	72	82	361	99169	649
DN2837_c4_g1_i1	DN4817_c3_g1_i1	1821	2300	100	79	1829	99289	3297
DN2837_c10_g1_i1	DN827_c6_g3_i3	233	311	100	75	233	99571	425
DN2876_c0_g1_i13	DN4057_c0_g2_i3	1665	1386	82	99	1371	98687	2429
DN2876_c1_g1_i1	DN718_c5_g1_i2	1251	1236	89	89	1113	98562	1956
DN2898_c0_g1_i1	DN5457_c2_g1_i1	496	456	82	89	409	99511	743
DN20998_c0_g2_i1	DN5326_c1_g4_i3	995	1073	99	92	992	99395	1794
DN20997_c1_g1_i4	DN3661_c0_g1_i9	904	875	96	100	878	96241	1430
DN20997_c1_g1_i5	DN8002_c0_g1_i6	260	212	77	95	202	96040	327
DN20948_c2_g1_i1	DN22138_c4_g1_i1	1027	916	90	99	934	96895	1539
DN21000_c0_g3_i1	DN10922_c0_g2_i1	1396	1380	85	86	1193	98910	2128
DN20957_c1_g1_i1	DN5558_c1_g1_i1	270	343	100	79	270	100000	499
DN20913_c0_g1_i1	DN6518_c0_g2_i1	271	301	90	80	240	99588	444
DN35048_c3_g1_i1	DN27212_c0_g5_i1	592	633	100	94	592	99831	1088
DN35093_c0_g1_i3	DN18973_c1_g2_i1	396	366	89	98	360	95833	577
DN35051_c0_g1_i1	DN12928_c1_g1_i1	989	1005	95	94	944	99364	1711
DN5844_c0_g2_i1	DN613_c0_g3_i1	1481	1474	96	97	1438	97010	2396
DN5844_c2_g1_i1	DN2000_c3_g1_i1	1264	1573	100	80	1264	99684	2313
DN5853_c1_g1_i1	DN106_c9_g1_i1	338	331	96	99	330	97576	560
DN5833_c2_g1_i2	DN3382_c5_g1_i1	397	393	91	92	363	98072	628
DN5822_c0_g1_i7	DN152_c4_g1_i3	1585	1568	97	98	1536	99023	2750
DN5822_c0_g1_i10	DN6933_c0_g1_i4	526	385	71	99	389	85604	390
DN5878_c0_g2_i1	DN1681_c0_g4_i2	1518	1366	90	100	1378	97968	2372
DN5892_c0_g1_i1	DN12227_c1_g1_i1	402	454	99	88	400	97500	682
DN5888_c0_g2_i1	DN426_c3_g2_i1	1150	1033	90	100	1033	99903	1903
DN5827_c0_g2_i1	DN18281_c0_g2_i1	507	632	99	80	506	99012	905
DN5827_c2_g1_i4	DN5715_c0_g1_i13	460	332	73	99	336	97024	558
DN5861_c0_g4_i1	DN44_c2_g1_i1	365	327	85	96	314	98089	545
DN5843_c1_g1_i1	DN11235_c0_g2_i1	436	470	89	82	388	98711	686
DN5843_c3_g1_i1	DN4207_c0_g6_i1	269	263	93	95	249	96787	416
DN5873_c0_g1_i1	DN3739_c0_g1_i2	2346	2288	97	99	2276	99341	4117
DN5873_c1_g2_i2	DN4276_c4_g1_i2	376	358	95	100	359	99164	645
DN5852_c2_g1_i2	DN18633_c1_g2_i1	1486	1470	97	99	1468	98025	2532
DN5841_c0_g1_i1	DN931_c2_g2_i1	891	840	80	85	716	99441	1299
DN5841_c1_g1_i1	DN10754_c2_g2_i1	288	352	97	80	280	96786	466
DN5841_c3_g3_i1	DN529_c8_g1_i2	321	366	81	72	262	98473	459
DN5880_c0_g3_i1	DN4925_c0_g2_i2	236	258	95	87	225	100000	416
DN5803_c0_g1_i8	DN19822_c1_g2_i1	211	226	100	93	211	98104	368
DN5837_c0_g1_i1	DN21985_c1_g2_i1	939	818	86	99	814	98526	1428
DN5884_c0_g1_i1	DN2447_c0_g1_i1	761	710	88	92	672	96280	1088
DN64382_c0_g1_i1	DN1931_c2_g1_i1	267	372	100	70	267	98127	460
DN64336_c0_g1_i1	DN50545_c0_g1_i1	276	276	99	99	272	99632	497
DN43700_c0_g1_i1	DN13115_c0_g1_i1	479	585	100	82	482	97303	815
DN43647_c2_g1_i10	DN12530_c2_g1_i1	248	233	91	97	226	97345	385
DN7566_c2_g3_i3	DN4683_c4_g1_i3	689	763	100	98	748	91711	983
DN7506_c0_g1_i5	DN12490_c1_g1_i1	641	638	99	100	639	99218	1151
DN7563_c0_g1_i1	DN99411_c0_g1_i1	951	1011	100	94	951	99685	1740
DN7501_c1_g1_i1	DN2014_c0_g2_i1	1113	1125	99	98	1104	99094	1977
DN7565_c0_g1_i1	DN21342_c0_g1_i2	1252	1072	85	99	1071	99440	1940
DN7536_c0_g1_i2	DN5439_c0_g1_i7	1596	1763	100	90	1596	99248	2874
DN7561_c0_g1_i1	DN17282_c3_g1_i1	406	443	99	87	403	95037	619
DN7586_c0_g1_i10	DN260_c1_g1_i14	471	508	87	80	409	98778	726
DN7586_c1_g1_i2	DN9097_c0_g1_i2	213	202	75	78	159	98113	276
DN7558_c3_g1_i1	DN4057_c0_g3_i1	588	602	82	80	483	98551	848
DN7593_c0_g1_i5	DN11797_c0_g1_i5	1230	1541	97	78	1205	98838	2139
DN7529_c0_g1_i1	DN7299_c0_g1_i1	665	662	99	100	662	99094	1190
DN7589_c0_g1_i4	DN3285_c1_g1_i1	988	1218	98	79	973	98253	1692
DN7596_c0_g1_i1	DN14915_c0_g1_i3	560	579	97	94	544	99449	989
DN7502_c0_g3_i1	DN35142_c0_g1_i1	1542	1695	99	91	1538	99480	2796
DN7545_c0_g1_i1	DN17421_c3_g1_i1	913	960	99	95	911	99890	1676
DN7553_c0_g1_i1	DN22427_c0_g1_i1	249	295	100	84	249	99598	455
DN7526_c0_g1_i5	DN6832_c0_g1_i3	466	488	91	87	425	98118	739
DN66586_c0_g1_i1	DN2777_c4_g3_i1	822	912	97	88	803	98755	1424
DN38818_c0_g1_i2	DN981_c6_g1_i1	1904	1401	71	95	1352	97929	2320
DN38841_c0_g1_i1	DN30751_c0_g1_i1	287	287	100	100	287	99652	525
DN38870_c0_g1_i1	DN19461_c0_g2_i1	328	393	96	80	316	99051	568
DN38853_c0_g1_i1	DN11635_c0_g1_i1	757	715	95	100	717	99024	1284
DN64101_c0_g1_i1	DN19698_c4_g1_i1	728	858	94	80	687	99563	1253
DN20362_c0_g1_i1	DN9359_c0_g1_i1	563	773	100	73	566	99117	1014
DN20347_c2_g1_i1	DN559_c0_g2_i3	250	285	81	76	219	76889	106
DN20395_c0_g1_i2	DN55650_c0_g1_i1	401	407	99	97	396	100000	732
DN20393_c0_g1_i1	DN7115_c6_g1_i1	1776	1709	96	99	1708	98829	3033
DN20348_c0_g2_i2	DN13016_c0_g1_i3	689	739	100	93	689	98549	1218
DN20340_c0_g3_i1	DN5250_c0_g1_i1	904	1100	99	81	896	99665	1639
DN20341_c0_g1_i1	DN38659_c3_g1_i1	524	587	99	88	521	98464	911
DN21891_c1_g1_i1	DN1552_c0_g3_i1	936	1051	100	90	958	96660	1565
DN21854_c0_g1_i10	DN1425_c0_g1_i19	642	662	100	97	642	99533	1170
DN21854_c0_g1_i2	DN1425_c0_g1_i27	463	463	99	99	461	99566	841
DN21854_c0_g1_i13	DN1425_c0_g1_i7	530	530	99	99	528	99621	965
DN21819_c0_g1_i21	DN11277_c1_g1_i4	1219	1253	94	91	1141	98685	2021
DN21877_c0_g2_i1	DN573_c3_g1_i1	1270	1274	99	98	1255	98486	2207
DN21843_c0_g1_i1	DN4318_c0_g4_i1	320	311	97	100	311	98714	553
DN21882_c0_g1_i1	DN72493_c0_g1_i1	303	332	99	91	301	99003	540
DN2613_c3_g1_i1	DN1912_c0_g2_i1	754	963	98	77	738	99729	1352
DN2606_c2_g1_i1	DN1270_c11_g1_i1	800	663	83	99	665	98947	1184
DN2662_c0_g1_i2	DN292_c2_g2_i1	2533	2534	99	100	2534	99724	4639
DN2627_c1_g5_i1	DN21829_c0_g1_i1	283	284	77	75	218	93578	320
DN2627_c1_g5_i2	DN1110_c8_g1_i1	367	376	92	90	339	97640	579
DN2627_c5_g2_i3	DN12203_c1_g2_i1	383	435	85	77	344	79251	213
DN2627_c7_g1_i1	DN1813_c0_g1_i1	233	270	92	82	222	93694	326
DN2627_c10_g1_i1	DN1265_c3_g1_i1	372	393	100	95	372	98925	665
DN2609_c2_g2_i1	DN557_c1_g1_i1	1135	1418	99	80	1132	99558	2063
DN2609_c5_g2_i1	DN868_c7_g1_i1	1585	1340	82	98	1313	99086	2350
DN2639_c3_g2_i2	DN12643_c0_g1_i3	460	463	92	91	424	94340	649
DN2639_c3_g2_i4	DN275_c2_g1_i3	434	401	91	99	397	97229	671
DN2639_c4_g1_i1	DN479_c1_g3_i1	409	427	100	96	409	98778	728
DN2639_c6_g1_i1	DN1985_c4_g2_i2	243	217	87	100	217	94470	329
DN2639_c7_g1_i6	DN2304_c4_g1_i1	548	527	92	94	503	97813	861
DN2639_c7_g1_i3	DN269_c5_g1_i4	923	1076	100	84	929	96233	1496
DN2695_c2_g2_i4	DN7132_c1_g1_i1	1428	1675	98	83	1395	99068	2497
DN2667_c1_g2_i1	DN5966_c1_g3_i2	934	1098	96	83	910	98132	1574
DN2667_c3_g1_i1	DN36689_c0_g1_i1	499	435	87	100	435	99540	793
DN2636_c0_g2_i11	DN7301_c3_g1_i2	1084	1379	96	76	1051	97543	1792
DN2636_c1_g3_i1	DN31193_c1_g2_i1	247	263	99	94	246	99593	449
DN2636_c2_g1_i1	DN3409_c6_g4_i1	1754	1724	99	100	1748	97368	2942
DN2636_c9_g1_i1	DN3409_c6_g5_i1	378	366	96	99	362	99724	664
DN2607_c1_g1_i1	DN3055_c2_g3_i1	1107	1042	94	100	1042	99328	1884
DN2607_c8_g1_i2	DN245_c19_g1_i1	606	867	100	70	607	98847	1081
DN2691_c0_g1_i1	DN19840_c0_g1_i1	1458	1435	98	99	1431	98952	2551
DN2630_c0_g1_i2	DN343_c0_g1_i16	496	505	99	98	495	98182	863
DN2670_c5_g1_i1	DN3031_c5_g1_i1	316	394	100	80	317	99685	579
DN2625_c5_g2_i1	DN14057_c0_g2_i1	215	271	97	77	209	96651	348
DN2620_c0_g2_i1	DN2599_c0_g2_i1	1011	968	95	99	959	99479	1742
DN2693_c1_g1_i1	DN1440_c2_g1_i1	3438	2469	72	100	2474	99353	4471
DN2693_c2_g1_i2	DN7298_c0_g1_i5	1166	911	79	100	916	98908	1631
DN2693_c4_g1_i3	DN245_c0_g1_i1	4260	3779	87	99	3746	98398	6553
DN2693_c8_g1_i1	DN1055_c16_g1_i1	681	863	97	77	663	99849	1219
DN2664_c0_g1_i8	DN1518_c3_g1_i1	391	398	92	90	358	99721	656
DN2664_c1_g1_i1	DN7389_c1_g1_i1	2446	2474	99	99	2449	99061	4379
DN2698_c3_g1_i2	DN2900_c2_g1_i1	1804	2166	99	83	1795	99443	3256
DN2623_c3_g1_i3	DN244_c0_g2_i1	2090	2284	87	80	1824	99123	3275
DN2623_c3_g1_i1	DN19226_c1_g1_i3	1185	957	78	95	919	95172	1454
DN2623_c3_g1_i7	DN2059_c1_g1_i5	657	651	98	99	647	99227	1166
DN2618_c0_g1_i1	DN4632_c0_g2_i1	1042	1221	100	85	1043	99712	1906
DN2618_c2_g1_i4	DN391_c10_g1_i1	1662	1335	80	100	1337	99252	2410
DN2618_c2_g2_i1	DN2487_c6_g1_i1	928	984	95	89	880	99659	1609
DN2689_c0_g1_i2	DN42108_c0_g1_i1	1115	1041	92	98	1022	98630	1807
DN2681_c1_g1_i3	DN1666_c1_g1_i2	1425	1407	86	87	1225	98046	2132
DN2654_c0_g1_i1	DN374_c8_g1_i1	1195	987	83	99	996	98594	1753
DN2676_c0_g1_i1	DN8755_c1_g2_i1	1060	1033	98	100	1036	99421	1877
DN2611_c2_g2_i2	DN40_c2_g1_i1	271	206	76	100	206	99515	375
DN2611_c2_g2_i5	DN334_c4_g1_i1	228	268	89	73	202	89756	254
DN2611_c2_g3_i2	DN681_c2_g1_i4	215	224	87	83	186	96774	309
DN32191_c0_g2_i1	DN21558_c0_g1_i1	1163	1026	88	99	1027	98929	1832
DN32111_c0_g1_i3	DN87728_c0_g1_i1	888	978	94	86	841	99049	1507
DN32158_c0_g4_i1	DN3985_c3_g1_i2	256	362	99	70	253	99209	457
DN32196_c0_g1_i1	DN1599_c12_g1_i1	1208	1289	95	89	1157	98444	2025
DN89556_c0_g1_i1	DN108931_c0_g1_i1	239	252	100	95	239	99582	436
DN43038_c0_g1_i1	DN81833_c0_g1_i1	716	760	100	94	716	99162	1290
DN11338_c0_g1_i1	DN4766_c0_g1_i1	1727	1743	100	99	1727	99595	3151
DN11381_c0_g1_i20	DN5625_c0_g1_i5	1079	1076	99	99	1067	99250	1925
DN11381_c0_g1_i21	DN5625_c0_g1_i9	1188	1176	99	99	1176	99660	2148
DN11367_c0_g1_i1	DN94624_c0_g1_i1	315	408	99	76	314	99045	562
DN11358_c0_g2_i2	DN5919_c3_g1_i1	1055	1122	98	92	1037	99229	1869
DN11342_c0_g1_i1	DN98453_c0_g1_i1	720	774	99	93	717	99442	1299
DN11361_c0_g1_i1	DN14957_c0_g1_i1	890	898	98	99	885	98418	1546
DN11352_c1_g1_i1	DN13281_c0_g1_i2	360	353	97	99	348	99713	638
DN11327_c0_g1_i1	DN8874_c1_g1_i1	286	388	100	74	286	100000	529
DN11332_c0_g1_i3	DN86776_c0_g1_i1	998	943	95	100	945	99259	1705
DN11364_c1_g3_i1	DN1453_c3_g1_i1	704	705	98	98	693	99134	1245
DN11330_c3_g1_i1	DN16035_c0_g2_i1	312	302	92	95	288	99653	527
DN9008_c0_g1_i2	DN1838_c1_g1_i1	477	509	100	94	478	97908	824
DN9008_c4_g1_i6	DN32411_c1_g1_i1	1448	1540	98	92	1424	97753	2433
DN9033_c0_g1_i3	DN10565_c0_g1_i1	683	711	89	86	608	99671	1112
DN9033_c2_g2_i2	DN4069_c0_g1_i1	1226	1404	85	74	1038	99807	1905
DN9097_c0_g1_i1	DN3820_c0_g1_i1	284	325	100	87	284	99648	520
DN9058_c1_g1_i1	DN65811_c0_g3_i1	595	615	100	97	595	99328	1077
DN9058_c2_g1_i1	DN3472_c0_g1_i1	494	498	99	99	491	99185	883
DN9055_c0_g3_i1	DN5165_c3_g1_i1	1456	1455	99	99	1455	98282	2529
DN9095_c0_g1_i2	DN5580_c1_g1_i1	1709	1609	92	98	1574	99301	2839
DN9060_c1_g3_i1	DN1780_c3_g1_i1	344	364	81	77	281	98577	494
DN9035_c3_g1_i1	DN5898_c1_g1_i1	238	212	87	98	207	100000	383
DN9050_c1_g1_i7	DN14967_c4_g1_i1	2582	2555	82	85	2169	97464	3663
DN9005_c1_g1_i3	DN67077_c0_g1_i1	890	1139	99	77	883	98641	1559
DN15044_c1_g1_i5	DN46064_c2_g1_i1	281	266	78	82	220	98182	383
DN15074_c0_g1_i3	DN4635_c0_g1_i1	624	517	83	100	517	100000	955
DN15028_c3_g1_i1	DN904_c5_g1_i1	206	224	100	92	206	100000	381
DN15080_c0_g1_i3	DN6612_c1_g1_i1	488	479	81	82	395	98481	697
DN15066_c0_g1_i3	DN1498_c0_g1_i1	1038	932	81	90	838	99045	1502
DN15066_c2_g2_i1	DN31114_c0_g1_i2	871	792	92	100	809	96415	1310
DN20231_c1_g2_i1	DN27300_c0_g2_i1	215	207	72	74	154	100000	285
DN20230_c0_g2_i1	DN890_c0_g5_i1	444	317	73	97	337	77151	158
DN20282_c2_g1_i1	DN68289_c0_g1_i1	899	903	97	96	876	97831	1500
DN20214_c0_g1_i1	DN5017_c4_g1_i1	448	443	98	99	441	99546	804
DN20245_c0_g1_i2	DN4690_c0_g2_i5	476	481	100	99	476	99160	857
DN20249_c1_g1_i1	DN29259_c0_g2_i2	1601	1164	73	99	1169	98717	2067
DN20267_c0_g1_i5	DN12025_c0_g1_i1	293	284	89	92	262	98092	457
DN20225_c0_g1_i1	DN11778_c0_g1_i1	1210	1198	93	94	1123	99020	2010
DN29375_c0_g1_i1	DN52509_c2_g1_i1	522	468	89	99	467	98715	824
DN61782_c0_g2_i1	DN97102_c0_g1_i1	876	723	83	99	728	99176	1306
DN27720_c0_g1_i1	DN3005_c8_g1_i1	875	679	77	99	673	99554	1227
DN27802_c1_g2_i1	DN24297_c1_g1_i1	612	631	100	96	612	99020	1094
DN9784_c1_g2_i1	DN81_c4_g5_i1	329	379	91	79	300	98000	520
DN9776_c0_g1_i1	DN28791_c0_g1_i2	1568	1590	99	98	1567	99745	2870
DN9714_c0_g2_i1	DN5469_c0_g3_i1	1026	901	86	99	888	99212	1598
DN9714_c1_g2_i7	DN14039_c4_g1_i1	1925	1761	91	99	1779	97302	2983
DN9719_c0_g1_i5	DN7620_c0_g2_i2	695	721	98	95	684	99708	1253
DN9785_c0_g1_i14	DN5485_c0_g1_i25	928	967	81	77	749	99199	1351
DN9798_c0_g1_i2	DN6930_c0_g1_i1	835	928	99	91	845	95976	1362
DN9797_c0_g1_i1	DN3782_c0_g1_i1	583	811	100	72	585	98291	1024
DN9702_c1_g1_i1	DN4530_c1_g1_i1	1356	1172	87	100	1187	97810	2026
DN9778_c0_g1_i2	DN5605_c0_g1_i1	1832	1742	96	99	1763	97448	2966
DN9796_c2_g1_i4	DN35007_c2_g1_i1	888	891	99	99	887	99662	1620
DN9796_c4_g1_i1	DN116464_c0_g1_i1	1120	1089	96	100	1089	98806	1929
DN9709_c0_g1_i1	DN33559_c1_g1_i1	525	569	100	92	526	99620	959
DN9735_c0_g2_i2	DN29545_c0_g1_i1	957	969	80	79	767	99609	1399
DN63207_c0_g1_i1	DN18469_c0_g1_i1	548	715	100	77	549	99454	996
DN18478_c3_g1_i1	DN20201_c2_g1_i1	371	482	100	77	371	99461	675
DN18414_c0_g1_i1	DN14064_c0_g1_i5	523	607	100	86	526	98859	935
DN18484_c2_g2_i2	DN1487_c7_g1_i1	1796	1783	95	96	1707	99707	3123
DN18461_c0_g1_i1	DN1388_c1_g6_i1	776	1087	100	72	782	98977	1395
DN22426_c0_g1_i1	DN11797_c6_g1_i1	1802	1458	81	99	1454	99381	2636
DN22490_c0_g3_i2	DN2942_c1_g3_i1	646	668	99	96	641	99844	1177
DN22477_c0_g1_i9	DN5706_c0_g1_i8	367	433	83	75	327	88685	377
DN22457_c0_g2_i1	DN68889_c0_g1_i1	1392	1394	99	99	1386	99567	2525
DN22474_c2_g1_i1	DN16044_c0_g1_i1	236	243	100	97	236	98729	420
DN22483_c1_g1_i1	DN2282_c0_g2_i1	249	247	89	89	221	96380	364
DN22483_c2_g2_i3	DN2599_c2_g1_i11	353	434	99	78	353	88952	420
DN22483_c2_g2_i1	DN3425_c0_g3_i1	289	201	75	100	219	78829	128
DN44514_c0_g1_i1	DN9156_c0_g1_i2	1688	1920	100	88	1693	98996	3025
DN33382_c0_g1_i1	DN42126_c0_g1_i2	973	881	91	100	881	99546	1605
DN43926_c0_g3_i1	DN21136_c0_g1_i1	673	754	99	89	670	98507	1182
DN25651_c0_g1_i1	DN2252_c1_g1_i2	493	472	95	99	470	99362	852
DN25651_c0_g1_i2	DN2252_c1_g1_i1	504	483	95	99	481	99792	883
DN25651_c0_g2_i1	DN6190_c1_g1_i1	232	223	89	93	207	99517	377
DN25651_c4_g1_i1	DN1490_c6_g1_i1	292	280	81	83	233	99576	431
DN25657_c0_g3_i2	DN7715_c2_g2_i2	828	829	99	99	827	97461	1402
DN87292_c0_g1_i1	DN9918_c0_g1_i1	210	234	100	95	222	92793	311
DN35629_c0_g1_i1	DN17877_c0_g1_i1	870	950	100	91	875	98057	1509
DN35666_c0_g2_i1	DN1492_c1_g2_i2	1178	1308	90	81	1060	98585	1871
DN12088_c1_g2_i1	DN3614_c0_g3_i1	481	444	93	99	446	97758	765
DN12051_c1_g3_i1	DN37402_c0_g1_i1	522	448	85	99	445	99326	806
DN12099_c0_g1_i1	DN87629_c0_g1_i1	231	215	92	99	213	100000	394
DN12053_c0_g1_i2	DN3634_c0_g1_i3	320	403	88	71	287	96864	475
DN12024_c0_g3_i1	DN1117_c0_g1_i11	801	705	88	99	710	96901	1173
DN12047_c0_g1_i2	DN66307_c0_g1_i1	228	254	96	91	232	93966	339
DN12049_c0_g1_i2	DN58_c4_g1_i1	982	759	78	99	762	99475	1382
DN12077_c0_g1_i2	DN5077_c2_g1_i2	1175	1369	100	87	1196	96823	1977
DN12060_c0_g1_i3	DN67535_c0_g1_i1	383	348	85	93	324	99383	588
DN50017_c0_g1_i1	DN22250_c0_g1_i1	362	350	95	98	344	98547	608
DN50069_c0_g1_i1	DN41973_c0_g1_i1	295	220	72	100	220	95455	344
DN46355_c3_g2_i2	DN11738_c1_g3_i1	439	402	84	92	372	97067	625
DN26658_c0_g1_i1	DN4279_c0_g3_i1	584	628	100	94	592	97466	1003
DN26702_c0_g1_i1	DN31388_c0_g1_i1	3367	2479	74	100	2485	99477	4510
DN26611_c0_g1_i1	DN28247_c0_g1_i1	502	696	99	72	501	98603	885
DN26619_c0_g1_i1	DN7138_c3_g1_i1	1599	1825	99	88	1609	98943	2865
DN28183_c0_g1_i1	DN18924_c2_g1_i1	726	623	88	99	636	95912	1013
DN26101_c0_g1_i1	DN6790_c0_g1_i1	908	972	99	93	908	98789	1609
DN26070_c0_g1_i1	DN1265_c6_g1_i2	707	699	98	100	699	98140	1214
DN26089_c0_g1_i1	DN3650_c0_g1_i1	270	247	89	97	240	97500	411
DN26035_c0_g1_i1	DN73244_c0_g1_i1	488	458	84	90	412	98786	732
DN49304_c0_g1_i2	DN3208_c3_g2_i1	428	375	74	87	328	95427	512
DN23173_c0_g1_i1	DN38608_c1_g1_i1	1147	1099	96	100	1103	99275	1989
DN23174_c0_g1_i3	DN2124_c0_g3_i1	1183	858	72	99	854	99883	1572
DN23118_c0_g1_i3	DN15743_c0_g1_i1	561	619	100	91	561	99643	1026
DN23170_c0_g1_i2	DN23538_c0_g1_i1	1148	1094	94	96	1082	96950	1786
DN23154_c0_g2_i6	DN4049_c0_g1_i7	1238	1197	97	99	1196	98495	2109
DN23111_c0_g1_i1	DN2252_c0_g2_i1	354	404	82	74	297	97643	505
DN23106_c0_g1_i2	DN2022_c2_g2_i1	672	925	98	71	661	97126	1114
DN23152_c1_g1_i4	DN2272_c0_g1_i1	993	790	72	90	713	99439	1293
DN23163_c0_g1_i1	DN5118_c0_g2_i2	1240	1484	99	83	1235	99676	2259
DN6197_c0_g1_i3	DN2777_c5_g1_i1	284	216	76	100	216	98148	377
DN6168_c1_g1_i1	DN423_c7_g1_i1	301	343	100	88	301	99668	551
DN6184_c0_g1_i2	DN1729_c3_g2_i1	1837	2265	99	81	1837	98748	3258
DN6131_c1_g3_i2	DN4055_c0_g4_i1	1363	1317	97	100	1318	99317	2383
DN6159_c0_g1_i3	DN3633_c3_g1_i1	1199	1262	100	95	1201	99667	2194
DN6186_c0_g2_i2	DN1405_c1_g1_i2	1730	1219	70	99	1214	99588	2211
DN6147_c0_g2_i1	DN1425_c1_g1_i1	650	745	99	87	649	100000	1199
DN6141_c0_g1_i7	DN1390_c3_g1_i1	208	244	99	84	206	99029	370
DN6193_c0_g1_i1	DN8870_c3_g1_i1	1635	1865	99	86	1616	99257	2913
DN6164_c1_g2_i1	DN18366_c7_g1_i1	679	674	97	98	659	99545	1201
DN6145_c0_g2_i7	DN639_c1_g6_i1	522	604	98	86	522	92912	747
DN6145_c0_g2_i2	DN18973_c1_g3_i1	1475	1277	76	87	1124	97064	1869
DN6165_c0_g1_i1	DN116153_c0_g1_i1	861	710	83	100	716	98743	1267
DN6123_c0_g1_i1	DN1269_c2_g1_i5	354	274	74	96	263	95817	425
DN1641_c3_g1_i1	DN15803_c3_g1_i1	1303	1290	98	99	1283	99610	2340
DN1684_c0_g2_i1	DN2058_c4_g1_i1	342	266	74	95	253	98814	451
DN1684_c1_g1_i4	DN8097_c1_g2_i1	1208	1270	100	95	1208	99586	2202
DN1674_c3_g1_i1	DN3892_c6_g1_i1	1649	1818	99	91	1649	98908	2937
DN1670_c2_g1_i9	DN832_c1_g1_i1	1272	1239	97	100	1241	98791	2206
DN1670_c4_g1_i1	DN373_c1_g2_i1	1739	1460	84	99	1459	99452	2649
DN1670_c7_g1_i1	DN307_c10_g1_i1	1728	1722	97	97	1674	99582	3051
DN1670_c8_g1_i3	DN1400_c0_g2_i1	723	784	99	92	730	97671	1242
DN1681_c0_g3_i1	DN31601_c1_g1_i1	1046	1053	99	99	1051	99049	1879
DN1681_c1_g1_i3	DN3155_c6_g1_i1	3117	2205	70	99	2198	98999	3928
DN1617_c1_g1_i1	DN2945_c0_g1_i1	613	731	98	82	603	99337	1090
DN1630_c12_g1_i1	DN6690_c1_g2_i1	2284	2308	99	98	2259	99115	4060
DN1630_c14_g1_i1	DN1415_c1_g2_i1	517	745	100	70	525	97714	896
DN1686_c1_g4_i1	DN1543_c4_g1_i1	1339	1341	99	99	1338	99327	2418
DN1628_c1_g1_i3	DN66953_c0_g1_i1	2026	1821	90	100	1825	98959	3262
DN1685_c1_g1_i1	DN26_c5_g1_i1	399	291	70	96	279	98925	499
DN1685_c2_g1_i2	DN956_c0_g2_i1	356	409	99	86	351	99715	643
DN1685_c8_g1_i1	DN425_c10_g1_i1	721	735	98	100	735	95782	1162
DN1685_c8_g4_i4	DN2784_c1_g3_i1	342	395	91	79	313	92971	455
DN1685_c8_g5_i2	DN2767_c2_g1_i1	678	689	72	71	491	99389	889
DN1654_c0_g1_i1	DN1720_c4_g1_i1	3169	3971	100	80	3179	99214	5718
DN1654_c4_g1_i2	DN1563_c14_g1_i1	293	209	71	100	209	98565	370
DN1654_c7_g1_i1	DN8172_c1_g1_i2	304	302	99	99	299	99669	553
DN1639_c0_g1_i19	DN1377_c2_g2_i1	971	1053	82	75	800	98000	1378
DN1639_c0_g2_i1	DN4126_c3_g1_i2	734	616	83	99	611	99018	1094
DN1639_c8_g2_i1	DN1297_c0_g1_i1	419	475	83	73	348	99713	638
DN1664_c1_g1_i1	DN2685_c1_g1_i1	1628	1489	91	99	1480	99054	2649
DN1653_c0_g1_i4	DN207_c6_g1_i1	789	761	98	100	777	97426	1310
DN1673_c0_g1_i1	DN2322_c0_g2_i1	1758	1308	74	100	1310	98855	2329
DN1675_c0_g1_i1	DN2560_c0_g1_i4	271	302	100	90	271	97048	457
DN1675_c0_g1_i5	DN2560_c0_g1_i3	201	209	100	96	201	100000	372
DN1620_c2_g2_i1	DN8137_c1_g1_i3	338	434	100	78	338	97633	580
DN1638_c0_g3_i1	DN779_c1_g1_i1	960	801	82	98	788	99873	1450
DN1638_c6_g1_i3	DN4158_c0_g1_i2	1532	1334	87	100	1334	99700	2442
DN1638_c10_g1_i1	DN218_c10_g1_i1	448	438	98	99	441	98866	784
DN1638_c14_g1_i2	DN459_c7_g1_i1	1098	1228	99	90	1100	99091	1973
DN1633_c1_g1_i15	DN762_c5_g1_i1	827	859	100	96	827	99758	1517
DN1633_c5_g1_i2	DN1503_c1_g1_i2	1724	1884	99	90	1705	99296	3073
DN1633_c7_g1_i4	DN669_c0_g1_i1	1239	1295	100	95	1238	98630	2193
DN1633_c13_g1_i1	DN123_c13_g1_i1	923	967	99	95	923	98700	1637
DN1633_c22_g1_i1	DN8340_c2_g2_i2	1269	1223	96	99	1216	98931	2172
DN1643_c0_g1_i1	DN25995_c0_g1_i5	555	551	99	100	551	99093	990
DN1643_c3_g1_i18	DN2992_c2_g1_i4	410	401	98	99	400	96500	656
DN1643_c4_g1_i3	DN580_c1_g2_i2	310	273	88	99	276	94565	418
DN1643_c10_g1_i1	DN21532_c2_g2_i1	1313	1836	100	71	1313	99467	2385
DN1694_c1_g1_i1	DN12296_c0_g1_i1	878	885	100	98	879	98521	1541
DN1694_c2_g1_i15	DN1078_c0_g1_i13	1180	1348	99	87	1180	98898	2100
DN1694_c3_g1_i6	DN1289_c4_g1_i1	1862	1350	72	100	1355	97865	2331
DN1667_c0_g1_i9	DN920_c0_g1_i7	427	482	93	84	405	97531	686
DN1655_c12_g1_i1	DN1283_c0_g3_i1	2014	2816	100	72	2014	99503	3664
DN1655_c22_g1_i1	DN3194_c4_g1_i2	665	734	95	88	649	96764	1064
DN1689_c1_g1_i1	DN5883_c2_g2_i1	762	541	71	99	540	99630	987
DN1625_c0_g1_i2	DN86347_c0_g1_i1	645	610	95	100	610	99344	1105
DN1668_c0_g1_i7	DN26593_c0_g1_i1	1352	1369	99	99	1359	98749	2403
DN1604_c2_g1_i1	DN14014_c2_g1_i1	750	836	94	87	725	97527	1229
DN1699_c0_g1_i2	DN188_c31_g1_i1	1116	1098	98	100	1099	99454	1993
DN1666_c2_g2_i17	DN288_c1_g1_i15	705	569	78	97	554	98736	983
DN1666_c11_g1_i1	DN150_c2_g2_i1	757	767	93	92	707	99434	1282
DN1666_c19_g1_i1	DN1809_c13_g1_i1	406	419	100	98	410	97317	693
DN1627_c1_g1_i4	DN13103_c0_g1_i2	259	227	88	99	227	98678	401
DN42298_c0_g1_i1	DN10651_c0_g1_i1	217	224	100	97	217	98618	385
DN92089_c0_g1_i1	DN22174_c0_g1_i1	564	530	93	99	527	99620	963
DN12617_c3_g2_i1	DN7401_c0_g1_i1	265	247	93	100	247	100000	457
DN12617_c3_g3_i1	DN7775_c0_g1_i1	224	232	100	97	224	100000	414
DN12613_c0_g1_i1	DN2485_c2_g3_i1	687	838	99	82	686	99563	1249
DN12672_c1_g1_i1	DN937_c0_g1_i10	1153	1212	99	95	1158	97668	1978
DN12659_c0_g1_i1	DN36790_c0_g1_i1	539	556	99	97	537	99441	976
DN12691_c1_g1_i8	DN1109_c4_g1_i1	619	574	93	100	576	98958	1027
DN12683_c1_g1_i2	DN6322_c2_g1_i1	496	490	98	99	486	99588	885
DN54873_c0_g1_i3	DN551_c1_g2_i1	2770	2484	87	97	2417	99628	4412
DN54883_c0_g2_i1	DN1242_c1_g1_i1	269	215	78	100	217	94009	320
DN66390_c0_g1_i6	DN4233_c2_g1_i1	1428	1437	100	99	1429	99510	2599
DN18394_c1_g2_i3	DN20949_c0_g1_i2	320	232	72	96	231	85714	237
DN18369_c0_g1_i7	DN9273_c1_g1_i1	394	375	72	75	283	99647	518
DN18400_c1_g1_i2	DN20123_c0_g3_i1	681	780	92	80	625	99680	1142
DN18350_c0_g1_i1	DN2936_c0_g2_i1	642	723	99	87	634	99527	1153
DN18374_c0_g1_i1	DN10531_c0_g1_i6	753	951	99	80	762	98163	1321
DN18338_c0_g1_i2	DN2743_c1_g1_i2	308	315	99	100	315	96825	520
DN18338_c0_g1_i1	DN2743_c1_g1_i1	407	403	99	100	403	100000	745
DN18308_c0_g2_i2	DN18805_c0_g4_i1	1136	1139	99	97	1132	97085	1882
DN18327_c1_g2_i1	DN1503_c9_g1_i1	223	224	96	96	215	100000	398
DN18365_c1_g1_i1	DN3134_c3_g1_i1	911	901	96	97	876	100000	1618
DN18380_c0_g2_i2	DN3545_c5_g1_i1	290	375	100	77	290	99655	531
DN18393_c0_g2_i1	DN7663_c0_g5_i2	391	349	88	100	349	97708	595
DN98510_c0_g1_i1	DN74476_c0_g1_i1	913	858	94	99	859	99767	1574
DN48129_c0_g1_i1	DN25532_c0_g3_i1	304	271	89	100	271	99262	490
DN53846_c0_g1_i1	DN9221_c5_g1_i1	1170	1137	97	99	1137	99120	2039
DN3783_c0_g1_i1	DN1156_c8_g1_i1	489	470	96	98	462	97665	806
DN3783_c3_g1_i1	DN18366_c6_g1_i1	588	596	100	98	589	98472	1035
DN3726_c1_g1_i3	DN10776_c0_g2_i2	741	895	100	82	744	97581	1266
DN3735_c0_g1_i2	DN1412_c8_g1_i1	1468	1931	96	73	1415	98375	2473
DN3764_c0_g1_i16	DN1094_c0_g1_i1	725	759	97	92	702	98148	1221
DN3764_c0_g1_i5	DN1094_c0_g1_i2	379	386	100	98	379	98945	678
DN3797_c0_g1_i1	DN231_c1_g1_i1	1043	1076	97	94	1015	99113	1818
DN3717_c1_g2_i1	DN12577_c2_g2_i6	378	539	100	70	378	99735	693
DN3727_c2_g1_i1	DN2314_c5_g1_i2	2402	2904	99	82	2389	99079	4279
DN3793_c5_g1_i2	DN4995_c7_g1_i1	1229	1434	99	84	1212	99257	2183
DN3705_c0_g1_i1	DN16841_c0_g2_i1	769	725	96	99	741	95951	1179
DN3705_c0_g2_i1	DN16841_c0_g1_i6	254	229	91	99	230	97391	390
DN3713_c1_g4_i1	DN9972_c0_g1_i1	703	838	99	83	699	99142	1258
DN3708_c1_g2_i1	DN424_c4_g1_i1	1071	1036	85	88	917	99128	1646
DN3708_c2_g1_i1	DN10386_c1_g1_i2	595	854	99	70	603	96186	972
DN3722_c0_g1_i1	DN111719_c0_g1_i1	1415	1410	99	100	1410	99574	2569
DN3773_c4_g1_i1	DN1454_c1_g2_i2	1183	1195	98	97	1161	98536	2039
DN3773_c8_g1_i1	DN565_c14_g1_i1	406	407	95	95	385	99481	701
DN3770_c2_g1_i2	DN170_c13_g1_i1	2163	2352	98	90	2120	99387	3838
DN3791_c0_g2_i5	DN2902_c2_g2_i1	1826	1832	99	99	1807	99557	3291
DN3776_c0_g1_i2	DN14292_c0_g3_i1	1582	1735	95	88	1533	98108	2647
DN3741_c0_g1_i1	DN5015_c1_g2_i2	1409	1528	91	84	1287	98679	2272
DN3741_c4_g1_i1	DN1766_c1_g1_i1	766	765	99	99	760	99868	1399
DN3741_c9_g1_i1	DN7453_c0_g2_i1	1600	1595	98	99	1575	99429	2857
DN3728_c3_g1_i1	DN2199_c0_g1_i3	646	776	100	84	651	99078	1164
DN3742_c1_g1_i1	DN16651_c0_g1_i1	1611	1838	97	86	1585	98360	2767
DN3725_c1_g1_i1	DN10719_c0_g5_i1	536	607	96	85	516	99612	942
DN3761_c3_g1_i1	DN7369_c0_g1_i2	446	510	81	72	370	94865	566
DN3784_c0_g1_i8	DN1306_c2_g1_i5	754	744	76	78	589	89474	723
DN3785_c1_g1_i1	DN40700_c0_g2_i1	642	493	78	99	505	95248	785
DN3771_c0_g1_i1	DN17621_c0_g1_i1	294	302	100	97	294	99320	532
DN3799_c0_g1_i1	DN1444_c1_g1_i1	310	278	90	99	280	97857	479
DN26538_c0_g1_i1	DN5741_c0_g1_i1	340	339	98	95	333	95495	520
DN26576_c0_g1_i1	DN2136_c6_g1_i1	618	620	99	99	616	100000	1138
DN35456_c0_g1_i1	DN67440_c0_g1_i1	598	628	96	90	576	97222	963
DN35497_c0_g1_i4	DN2170_c1_g1_i2	1264	1556	99	81	1269	97636	2156
DN73675_c0_g1_i1	DN83404_c0_g1_i1	801	880	99	90	799	99374	1445
DN37203_c2_g1_i1	DN6726_c0_g3_i1	329	261	75	94	246	100000	455
DN37148_c0_g1_i3	DN18281_c1_g2_i1	232	203	84	96	195	98974	350
DN37191_c0_g1_i1	DN73_c0_g3_i1	964	965	96	96	930	98817	1650
DN37191_c2_g1_i2	DN347_c26_g2_i1	905	736	77	97	713	95792	1134
DN18571_c2_g1_i1	DN67066_c0_g1_i1	973	989	94	93	933	96249	1504
DN18510_c0_g1_i1	DN2390_c1_g1_i1	768	823	96	89	735	98503	1293
DN18534_c0_g1_i1	DN58635_c0_g1_i1	452	469	100	96	452	98230	787
DN18580_c0_g2_i2	DN761_c2_g1_i2	325	259	76	95	247	97166	418
DN18558_c0_g1_i4	DN7_c1_g1_i4	1340	1334	99	99	1331	97971	2303
DN18583_c1_g2_i1	DN35808_c1_g3_i6	526	551	95	91	500	99200	900
DN18561_c0_g1_i1	DN36366_c0_g1_i1	1053	1099	97	89	1027	93768	1487
DN18561_c1_g1_i1	DN11208_c0_g1_i5	291	343	100	85	291	98969	521
DN18532_c0_g1_i1	DN6862_c3_g1_i1	1021	723	73	100	743	95693	1175
DN18532_c2_g1_i1	DN301_c12_g1_i2	262	259	95	97	250	98400	440
DN18553_c0_g1_i1	DN17925_c0_g1_i1	901	938	100	96	901	99223	1626
DN56866_c0_g1_i1	DN72724_c0_g1_i1	617	584	93	98	575	99478	1044
DN46520_c0_g2_i1	DN2059_c7_g1_i1	909	880	97	99	880	99545	1602
DN10870_c0_g1_i1	DN27362_c0_g1_i1	550	707	100	78	550	98909	983
DN10812_c0_g1_i1	DN8575_c2_g1_i1	2416	2569	99	94	2407	99044	4313
DN10851_c0_g1_i1	DN15887_c4_g1_i1	1265	1051	81	97	1031	97866	1764
DN10866_c1_g3_i1	DN4396_c0_g2_i1	1046	1179	99	89	1051	98858	1869
DN10854_c0_g1_i1	DN532_c1_g3_i1	658	673	94	92	617	100000	1140
DN10805_c0_g1_i3	DN9848_c0_g1_i8	415	475	88	77	367	98093	638
DN10838_c0_g1_i1	DN4747_c3_g2_i1	1014	962	95	100	963	98754	1707
DN10845_c3_g1_i2	DN3966_c2_g1_i1	787	1077	98	73	786	97201	1314
DN10842_c0_g2_i1	DN6095_c4_g1_i1	1198	1425	99	84	1202	98918	2143
DN10853_c0_g1_i3	DN3461_c1_g1_i9	280	229	81	99	228	91228	311
DN17585_c0_g1_i2	DN1860_c0_g2_i2	309	344	87	78	270	98889	481
DN17599_c0_g1_i3	DN13949_c0_g1_i1	1014	905	89	99	902	98891	1607
DN17586_c0_g1_i1	DN397_c1_g1_i3	1673	2273	98	72	1636	99267	2946
DN17556_c0_g1_i1	DN84440_c0_g1_i1	390	384	97	99	382	99476	693
DN17551_c1_g1_i2	DN14959_c0_g5_i1	772	790	99	97	767	99609	1399
DN7187_c1_g2_i1	DN1518_c10_g1_i2	762	878	90	80	693	98300	1230
DN7119_c0_g1_i4	DN5802_c2_g3_i1	2645	2409	88	96	2331	97769	3986
DN7154_c0_g1_i2	DN3105_c1_g2_i1	1628	1449	88	100	1449	98827	2571
DN7154_c0_g3_i1	DN1994_c2_g1_i4	357	284	76	95	272	99265	490
DN7175_c0_g1_i1	DN10005_c3_g1_i1	270	252	93	100	252	98413	444
DN7175_c0_g2_i2	DN1706_c10_g2_i3	447	386	74	85	341	82405	278
DN7175_c0_g3_i1	DN10393_c0_g2_i1	749	899	99	84	752	97872	1295
DN7113_c0_g1_i11	DN669_c9_g1_i1	1715	1231	70	99	1214	98435	2130
DN7164_c1_g1_i1	DN11980_c0_g2_i1	870	931	87	81	758	98945	1356
DN7127_c1_g1_i1	DN4938_c6_g1_i1	739	762	99	97	737	99050	1321
DN7131_c0_g1_i9	DN15002_c1_g1_i1	1562	1519	96	98	1498	98732	2652
DN7153_c1_g1_i1	DN13209_c0_g1_i5	681	790	95	83	653	98315	1140
DN7112_c0_g1_i3	DN44305_c4_g1_i1	830	797	97	99	807	96159	1303
DN7134_c0_g2_i1	DN22616_c0_g1_i1	599	789	100	76	599	99332	1085
DN7134_c1_g2_i1	DN24026_c0_g2_i2	444	492	98	89	437	98856	780
DN7150_c2_g1_i1	DN2777_c4_g4_i1	284	225	77	100	225	96889	372
DN7133_c1_g1_i1	DN23100_c0_g1_i1	337	298	81	95	284	95423	444
DN7133_c2_g1_i1	DN4882_c2_g2_i1	239	268	100	90	240	99583	436
DN7103_c0_g1_i19	DN507_c1_g2_i2	1121	887	74	93	828	99517	1507
DN7121_c1_g1_i1	DN1496_c1_g2_i1	1023	1019	98	98	999	99900	1840
DN7121_c2_g1_i2	DN11263_c0_g1_i3	1633	1399	82	98	1365	98095	2359
DN7121_c2_g1_i4	DN108_c0_g2_i3	1963	2594	100	75	1966	98881	3498
DN7121_c2_g2_i1	DN788_c17_g1_i1	327	378	91	78	298	98322	520
DN7162_c0_g1_i1	DN4637_c0_g1_i1	392	400	100	98	392	99745	719
DN39393_c0_g1_i1	DN7497_c0_g1_i1	1772	1734	97	99	1720	99012	3077
DN39405_c0_g1_i1	DN28_c11_g1_i1	1255	1317	99	94	1244	99116	2230
DN39331_c0_g1_i1	DN4854_c3_g2_i1	654	501	77	100	503	99205	905
DN53174_c1_g1_i1	DN5904_c8_g1_i1	1090	1061	86	89	942	99894	1735
DN24091_c0_g1_i1	DN1146_c2_g1_i1	1614	1627	84	83	1352	99334	2446
DN24080_c3_g1_i1	DN5253_c2_g1_i1	502	548	81	75	411	98054	710
DN24082_c1_g2_i2	DN5128_c3_g2_i3	1178	1134	95	99	1122	99287	2025
DN24050_c3_g1_i1	DN262_c3_g1_i1	1048	1050	100	99	1049	99809	1925
DN24057_c0_g1_i2	DN22385_c0_g2_i1	240	254	98	92	234	93590	350
DN46175_c0_g1_i1	DN87104_c0_g1_i1	299	303	100	99	299	98997	536
DN48584_c2_g1_i1	DN13469_c0_g2_i1	286	280	98	99	281	98221	490
DN48532_c0_g1_i1	DN495_c2_g1_i1	710	531	73	98	519	99422	941
DN48573_c0_g1_i1	DN1599_c11_g1_i1	736	767	99	98	750	97733	1277
DN30288_c1_g3_i1	DN526_c21_g1_i1	375	336	90	100	337	99703	616
DN30236_c0_g1_i1	DN1322_c8_g1_i1	603	823	98	72	593	98988	1061
DN30221_c0_g3_i1	DN479_c8_g1_i2	243	296	91	75	221	100000	409
DN30256_c0_g1_i5	DN34_c0_g1_i1	652	552	82	95	536	97388	902
DN30271_c2_g1_i1	DN2147_c1_g1_i5	249	286	90	79	225	98667	398
DN30272_c0_g1_i1	DN21904_c0_g1_i1	785	819	99	95	780	99615	1424
DN30254_c0_g2_i1	DN3890_c7_g1_i1	965	811	76	90	742	96900	1225
DN12503_c0_g1_i5	DN10332_c0_g2_i2	1581	1745	100	90	1583	97979	2726
DN12593_c0_g1_i1	DN15884_c0_g1_i1	688	810	100	86	696	97845	1195
DN12567_c0_g1_i3	DN506_c1_g1_i8	822	679	82	100	679	97349	1153
DN12589_c0_g1_i1	DN115898_c0_g1_i1	253	258	100	98	253	100000	468
DN12560_c1_g2_i1	DN9323_c2_g1_i1	346	297	84	98	292	99658	534
DN12585_c0_g2_i1	DN971_c4_g1_i1	379	307	72	88	271	98524	479
DN12585_c2_g4_i1	DN308_c5_g1_i1	662	721	98	90	653	98928	1164
DN12576_c0_g2_i1	DN18480_c2_g1_i1	220	206	90	99	198	98529	361
DN12563_c0_g1_i1	DN1909_c1_g1_i3	447	402	81	90	364	97527	621
DN54548_c0_g1_i1	DN12245_c0_g2_i2	383	270	72	99	276	93478	401
DN35893_c0_g1_i1	DN113749_c0_g1_i1	766	764	99	100	764	99869	1406
DN38402_c0_g2_i1	DN42343_c1_g1_i1	672	591	86	97	575	100000	1062
DN38400_c0_g2_i6	DN8396_c0_g1_i2	360	286	79	99	286	93357	422
DN38371_c0_g2_i1	DN2747_c1_g1_i1	415	548	93	70	391	79795	270
DN18973_c0_g1_i1	DN34762_c0_g1_i1	457	471	100	98	461	98915	821
DN18966_c0_g1_i1	DN42115_c0_g1_i1	400	555	100	72	400	99500	728
DN18937_c1_g1_i1	DN32548_c0_g1_i4	337	360	99	93	337	97033	564
DN18993_c0_g1_i1	DN5514_c5_g1_i1	268	235	78	96	225	81333	169
DN18987_c0_g2_i1	DN14706_c0_g3_i1	813	1059	94	72	761	99869	1406
DN18987_c1_g1_i3	DN113643_c0_g1_i1	2070	2028	98	100	2028	99211	3653
DN18951_c0_g1_i1	DN38953_c3_g1_i1	842	823	97	99	822	98783	1461
DN13134_c0_g1_i6	DN21470_c0_g1_i2	309	381	99	80	306	98039	532
DN13132_c0_g1_i2	DN2494_c1_g3_i4	234	346	100	71	247	92308	339
DN13159_c1_g1_i1	DN3740_c0_g1_i1	631	619	98	100	620	99194	1114
DN13165_c0_g1_i1	DN10173_c5_g1_i1	311	312	95	95	296	99324	534
DN13165_c1_g1_i1	DN100461_c0_g1_i1	547	522	94	99	516	98837	920
DN13121_c1_g1_i1	DN10546_c1_g2_i1	231	222	91	95	210	98571	372
DN13188_c2_g1_i1	DN337_c8_g1_i1	1146	998	87	99	998	98998	1783
DN13163_c1_g1_i1	DN14976_c0_g1_i1	992	906	89	99	896	98772	1585
DN35593_c0_g1_i1	DN7340_c6_g1_i1	364	447	99	81	362	99171	651
DN35585_c0_g2_i2	DN3203_c0_g2_i1	1550	1625	98	94	1525	98230	2654
DN5263_c0_g1_i2	DN3742_c1_g2_i1	610	590	88	91	538	99257	970
DN5291_c0_g1_i1	DN523_c6_g2_i1	441	444	99	99	440	99773	808
DN5266_c2_g2_i1	DN4970_c0_g2_i1	511	499	97	100	499	97996	865
DN5222_c0_g1_i9	DN3892_c4_g1_i1	875	869	99	99	864	99190	1552
DN5222_c0_g2_i1	DN7731_c0_g2_i1	1011	1095	96	89	978	98978	1744
DN5283_c0_g1_i1	DN3150_c0_g1_i1	1705	1609	94	99	1598	99249	2880
DN5298_c1_g1_i2	DN4010_c0_g2_i1	1149	1583	99	72	1136	98768	2015
DN5203_c0_g1_i1	DN54_c0_g2_i1	840	833	98	99	821	99513	1495
DN5217_c0_g2_i2	DN31864_c0_g1_i2	675	647	87	90	589	98472	1031
DN5234_c1_g1_i1	DN502_c18_g1_i1	964	1089	91	82	901	97114	1500
DN5239_c0_g1_i1	DN23627_c0_g1_i1	1203	1105	91	98	1094	98446	1919
DN5259_c0_g1_i1	DN12522_c0_g1_i1	294	285	95	98	280	99286	507
DN5248_c0_g2_i1	DN220_c3_g1_i1	596	598	98	98	590	97966	1016
DN5201_c1_g1_i1	DN1063_c12_g1_i1	661	607	79	90	547	95064	837
DN5214_c0_g1_i1	DN2312_c14_g1_i1	725	759	100	95	726	99311	1310
DN5237_c0_g1_i1	DN98723_c0_g1_i1	872	949	99	90	859	99767	1574
DN17765_c4_g1_i1	DN11180_c0_g1_i1	877	657	72	96	631	98732	1120
DN17760_c1_g1_i1	DN12655_c0_g1_i1	764	820	100	90	764	96204	1227
DN17799_c2_g1_i2	DN22448_c1_g1_i1	1453	1928	99	76	1467	97887	2518
DN17799_c3_g1_i2	DN1297_c10_g1_i1	330	327	98	100	327	99083	586
DN17769_c0_g1_i1	DN5787_c0_g1_i2	204	236	99	86	202	98515	357
DN17735_c0_g1_i2	DN20443_c0_g1_i1	1116	1472	99	75	1108	99007	1984
DN17768_c0_g1_i1	DN4676_c0_g2_i1	1170	1126	96	99	1124	99110	2019
DN9816_c0_g1_i2	DN502_c7_g1_i3	1307	1119	83	98	1096	98905	1949
DN9816_c0_g3_i2	DN899_c12_g1_i4	504	639	97	76	493	96146	793
DN9847_c0_g1_i2	DN6642_c1_g1_i2	788	583	73	96	573	96335	926
DN9890_c1_g1_i2	DN15428_c0_g1_i1	1349	1288	94	99	1282	98752	2268
DN9872_c0_g2_i1	DN9724_c0_g1_i15	1674	1784	100	94	1675	99403	3037
DN9872_c1_g1_i1	DN4066_c1_g1_i1	1497	1580	100	94	1499	98532	2636
DN9857_c0_g1_i1	DN5583_c5_g1_i1	514	608	95	80	488	99590	891
DN9895_c1_g3_i1	DN1030_c0_g2_i1	1698	1415	82	98	1393	99785	2556
DN9884_c0_g2_i6	DN15604_c0_g3_i1	272	323	94	88	284	83803	244
DN9900_c2_g1_i2	DN29822_c0_g1_i1	386	299	71	87	274	94891	416
DN9825_c3_g1_i1	DN121_c25_g1_i1	276	249	85	94	234	99573	427
DN9802_c0_g1_i1	DN10533_c3_g2_i1	1167	1309	99	90	1173	98721	2073
DN9893_c0_g1_i1	DN5264_c4_g1_i1	344	272	79	100	272	99632	497
DN9801_c4_g1_i1	DN6744_c1_g2_i1	897	901	99	99	895	98436	1574
DN38954_c0_g1_i1	DN19962_c0_g1_i1	290	283	94	97	274	100000	507
DN38922_c0_g2_i1	DN1740_c2_g2_i1	916	838	84	92	771	99611	1408
DN38925_c0_g1_i1	DN27220_c0_g1_i1	552	611	95	86	523	99426	950
DN12112_c0_g1_i2	DN100978_c0_g1_i1	941	1018	99	92	941	97981	1620
DN12191_c0_g1_i1	DN6924_c0_g1_i1	748	727	87	89	650	99385	1175
DN12198_c0_g1_i2	DN1719_c0_g1_i2	230	235	97	95	223	99552	407
DN12170_c3_g1_i1	DN1981_c3_g1_i1	440	379	85	99	374	99733	686
DN12184_c0_g2_i1	DN42000_c1_g1_i1	854	964	97	87	838	98091	1452
DN12137_c0_g1_i1	DN18157_c1_g1_i1	722	752	93	89	672	99256	1212
DN12137_c1_g1_i1	DN1830_c1_g1_i1	428	372	87	99	372	98387	652
[truncated: 3,742 more rows]

## Sheet: ST1-S6 Ensembl assemblies DB
blastdb-ensembl-assemblies	ncRNA-count	lncRNA-lincRNA-count	Cavefish	Surface fish
Astyanax_mexicanus_pachon.Astyanax_mexicanus-1.0.2	4500	4101	1707	1207
Oncorhynchus_kisutch.Okis_V2	7575	3425	55	36
Salmo_salar.Ssal_v3.1	37429	28609	46	30
Cyprinus_carpio_carpio.Cypcar_WagV4.0	16536	14916	38	21
Denticeps_clupeoides.fDenClu1.1	8304	2089	29	19
Oncorhynchus_tshawytscha.Otsh_v1.0	7704	6290	12	12
Carassius_auratus.ASM336829v1	7509	3866	18	11
Oncorhynchus_mykiss.USDA_OmykA_1.1	16287	3096	7	7
Sphaeramia_orbicularis.fSphaOr1.1	993	263	6	7
Danio_rerio.GRCz11	8115	0	13	6
Cyprinus_carpio_germanmirror.German_Mirror_carp_1.0	9000	8099	4	5
Cyprinus_carpio_huanghe.Hunaghe_carp_2.0	3310	2384	5	4
Oreochromis_niloticus.O_niloticus_UMD_NMBU	6269	3874	5	4
Clupea_harengus.Ch_v2.0.2	4572	3779	3	3
Salmo_trutta.fSalTru1.1	5243	2380	0	3
Cyprinus_carpio_hebaored.Hebao_red_carp_1.0	9931	8957	8	1
Nothobranchius_furzeri.Nfu_20140520	1671	1313	3	1
Gadus_morhua.gadMor3.0	6397	3755	2	1
Oryzias_sinensis.ASM858656v1	1802	1421	2	1
Mastacembelus_armatus.fMasArm1.2	931	462	1	1
Sinocyclocheilus_grahami.SAMN03320097.WGS_v1.1	6320	4125	1	1
Lepisosteus_oculatus.LepOcu1	5362	0	0	1
Anabas_testudineus.fAnaTes1.2	1262	590	1	0
Scleropages_formosus.fSclFor1.1	3904	3357	1	0
Sparus_aurata.fSpaAur1.1	3051	2318	1	0
Acanthochromis_polyacanthus.ASM210954v1	509	0	0	0
Amphilophus_citrinellus.Midas_v5	782	0	0	0
Amphiprion_ocellaris.AmpOce1.0	1144	0	0	0
Amphiprion_percula.Nemo_v1	875	0	0	0
Astatotilapia_calliptera.fAstCal1.2	939	0	0	0
Astyanax_mexicanus.Astyanax_mexicanus-2.0	680	0	0	0
Betta_splendens.fBetSpl5.2	4690	3405	0	0
Callorhinchus_milii.Callorhinchus_milii-6.1.3	380	0	0	0
Cottoperca_gobio.fCotGob3.1	3419	2313	0	0
Cyclopterus_lumpus.fCycLum1.pri	1424	255	0	0
Cynoglossus_semilaevis.Cse_v1.0	412	0	0	0
Cyprinodon_variegatus.C_variegatus-1.0	404	0	0	0
Dicentrarchus_labrax.dlabrax2021	2158	1104	0	0
Echeneis_naucrates.fEcheNa1.1	1016	239	0	0
Electrophorus_electricus.Ee_SOAP_WITH_SSPACE	304	0	0	0
Eptatretus_burgeri.Eburgeri_3.2	1089	0	0	0
Erpetoichthys_calabaricus.fErpCal1.1	670	0	0	0
Esox_lucius.Eluc_v4	6897	1507	0	0
Fundulus_heteroclitus.Fundulus_heteroclitus-3.0.2	372	0	0	0
Gambusia_affinis.ASM309773v1	306	0	0	0
Gasterosteus_aculeatus.BROADS1	1617	0	0	0
Gouania_willdenowi.fGouWil2.1	3637	2464	0	0
Haplochromis_burtoni.AstBur1.0	781	0	0	0
Hippocampus_comes.H_comes_QL1_v1	353	0	0	0
Hucho_hucho.ASM331708v1	2215	0	0	0
Ictalurus_punctatus.IpCoco_1.2	1431	0	0	0
Kryptolebias_marmoratus.ASM164957v1	347	0	0	0
Labrus_bergylta.BallGen_V1	1650	0	0	0
Larimichthys_crocea.L_crocea_2.0	771	0	0	0
Lates_calcarifer.ASB_HGAPassembly_v1	1306	0	0	0
Latimeria_chalumnae.LatCha1	2918	0	0	0
Maylandia_zebra.M_zebra_UMD2a	1386	0	0	0
Mola_mola.ASM169857v1	444	0	0	0
Monopterus_albus.M_albus_1.0	527	0	0	0
Myripristis_murdjan.fMyrMur1.1	871	193	0	0
Neogobius_melanostomus.RGoby_Basel_V2	3181	1342	0	0
Neolamprologus_brichardi.NeoBri1.0	776	0	0	0
Oreochromis_aureus.ASM587006v1	1215	276	0	0
Oryzias_javanicus.OJAV_1.1	2072	1517	0	0
Oryzias_latipes_hni.ASM223471v1	528	0	0	0
Oryzias_latipes_hsok.ASM223469v1	499	0	0	0
Oryzias_latipes.ASM223467v1	716	0	0	0
Oryzias_melastigma.Om_v0.7.RACA	450	0	0	0
Parambassis_ranga.fParRan2.1	2541	1574	0	0
Paramormyrops_kingsleyae.PKINGS_0.1	860	0	0	0
Periophthalmus_magnuspinnatus.PM.fa	1901	0	0	0
Petromyzon_marinus.Pmarinus_7.0	2652	0	0	0
Poecilia_formosa.PoeFor_5.1.2	679	0	0	0
Poecilia_latipinna.P_latipinna-1.0	355	0	0	0
Poecilia_mexicana.P_mexicana-1.0	359	0	0	0
Poecilia_reticulata.Guppy_female_1.0_MT	358	0	0	0
Pundamilia_nyererei.PunNye1.0	744	0	0	0
Pygocentrus_nattereri.Pygocentrus_nattereri-1.0.2	3319	0	0	0
Salarias_fasciatus.fSalaFa1.1	1196	355	0	0
Sander_lucioperca.SLUC_FBN_1	1402	593	0	0
Scophthalmus_maximus.ASM1334776v1	13487	1437	0	0
Seriola_dumerili.Sdu_1.0	526	0	0	0
Seriola_lalandi_dorsalis.Sedor1	865	0	0	0
Sinocyclocheilus_anshuiensis.SAMN03320099.WGS_v1.1	5875	3693	0	0
Sinocyclocheilus_rhinocerous.SAMN03320098_v1.1	2200	129	0	0
Stegastes_partitus.Stegastes_partitus-1.0.2	461	0	0	0
Takifugu_rubripes.fTakRub1.2	2681	1670	0	0
Tetraodon_nigroviridis.TETRAODON8	813	0	0	0
Xiphophorus_couchianus.Xiphophorus_couchianus-4.0.1	303	0	0	0
Xiphophorus_maculatus.X_maculatus-5.0-male	397	0	0	0
