# Supplementary material for: Discovery of putative long non-coding RNAs expressed in the eyes of Astyanax mexicanus (Actinopterygii: Characidae)
Source: Sci Rep. 2023 Jul 25;13:12051. doi: 10.1038/s41598-023-34198-5 (PMC10368750; doi:10.1038/s41598-023-34198-5)
Supplement: Supplementary file 5 — Supplementary Information 5. [file 41598_2023_34198_MOESM5_ESM.xlsx]

## Sheet: ST2-S0 BUSCO
Busco id	Status	Sequence	Score	Length	OrthoDB url	Description
64at7898	Missing
116at7898	Missing
131at7898	Duplicated	DN2670_c0_g1_i10:6-15443	9137.4	4317	https://www.orthodb.org/v10?query=131at7898	E3 ubiquitin-protein ligase UBR4 isoform X1
131at7898	Duplicated	DN2670_c0_g1_i23:6-15443	9137.4	4317	https://www.orthodb.org/v10?query=131at7898	E3 ubiquitin-protein ligase UBR4 isoform X1
131at7898	Duplicated	DN2670_c0_g1_i16:6-15437	9137.3	4317	https://www.orthodb.org/v10?query=131at7898	E3 ubiquitin-protein ligase UBR4 isoform X1
131at7898	Duplicated	DN2670_c0_g1_i7:6-15765	9128.8	4317	https://www.orthodb.org/v10?query=131at7898	E3 ubiquitin-protein ligase UBR4 isoform X1
131at7898	Duplicated	DN2670_c0_g1_i25:6-15482	9116	4317	https://www.orthodb.org/v10?query=131at7898	E3 ubiquitin-protein ligase UBR4 isoform X1
131at7898	Duplicated	DN2670_c0_g1_i17:6-14897	8823.6	4159	https://www.orthodb.org/v10?query=131at7898	E3 ubiquitin-protein ligase UBR4 isoform X1
171at7898	Duplicated	DN5236_c0_g1_i4:443-14371	9180.7	4142
171at7898	Duplicated	DN5236_c0_g1_i1:529-13533	8734.1	3896
180at7898	Complete	DN32463_c0_g1_i7:545-14479	6257.8	3992	https://www.orthodb.org/v10?query=180at7898	usherin
301at7898	Missing
394at7898	Complete	DN13868_c0_g1_i1:2-5191	2627.5	1480	https://www.orthodb.org/v10?query=394at7898	vacuolar protein sorting-associated protein 13B-like
408at7898	Duplicated	DN752_c8_g1_i6:1248-12755	7851	3486	https://www.orthodb.org/v10?query=408at7898	transformation/transcription domain-associated protein
408at7898	Duplicated	DN752_c8_g1_i10:1248-12776	7843.9	3486	https://www.orthodb.org/v10?query=408at7898	transformation/transcription domain-associated protein
423at7898	Duplicated	DN5495_c0_g1_i9:64-12957	7244.7	3769	https://www.orthodb.org/v10?query=423at7898	cytoplasmic dynein 2 heavy chain 1
423at7898	Duplicated	DN5495_c0_g1_i5:64-12939	7227.7	3769	https://www.orthodb.org/v10?query=423at7898	cytoplasmic dynein 2 heavy chain 1
423at7898	Duplicated	DN5495_c0_g1_i22:0-10509	6188.7	3131	https://www.orthodb.org/v10?query=423at7898	cytoplasmic dynein 2 heavy chain 1
423at7898	Duplicated	DN5495_c0_g1_i2:0-10460	6159.4	3131	https://www.orthodb.org/v10?query=423at7898	cytoplasmic dynein 2 heavy chain 1
433at7898	Missing
594at7898	Duplicated	DN6026_c0_g1_i1:624-9404	1734.8	3151	https://www.orthodb.org/v10?query=594at7898	protocadherin-23
594at7898	Duplicated	DN20645_c0_g1_i2:8-6568	1660.5	1925	https://www.orthodb.org/v10?query=594at7898	protocadherin-23
707at7898	Missing
715at7898	Missing
716at7898	Duplicated	DN4449_c0_g2_i2:191-8590	3515.4	2486	https://www.orthodb.org/v10?query=716at7898	teneurin-4 isoform X1
716at7898	Duplicated	DN4449_c0_g2_i1:191-8635	3511.4	2473	https://www.orthodb.org/v10?query=716at7898	teneurin-4 isoform X1
716at7898	Duplicated	DN4449_c0_g2_i3:2-8143	3508.3	2437	https://www.orthodb.org/v10?query=716at7898	teneurin-4 isoform X1
832at7898	Duplicated	DN6993_c0_g1_i25:301-9669	5067	2622	https://www.orthodb.org/v10?query=832at7898	huntingtin isoform X1
832at7898	Duplicated	DN6993_c0_g1_i35:338-9706	5067	2622	https://www.orthodb.org/v10?query=832at7898	huntingtin isoform X1
832at7898	Duplicated	DN6993_c0_g1_i18:301-9687	5060.1	2622	https://www.orthodb.org/v10?query=832at7898	huntingtin isoform X1
832at7898	Duplicated	DN6993_c0_g1_i2:338-9724	5060.1	2622	https://www.orthodb.org/v10?query=832at7898	huntingtin isoform X1
832at7898	Duplicated	DN6993_c0_g1_i42:301-9968	5058.5	2622	https://www.orthodb.org/v10?query=832at7898	huntingtin isoform X1
832at7898	Duplicated	DN6993_c0_g1_i8:338-10005	5058.5	2622	https://www.orthodb.org/v10?query=832at7898	huntingtin isoform X1
832at7898	Duplicated	DN6993_c0_g1_i19:338-9931	5040.7	2653	https://www.orthodb.org/v10?query=832at7898	huntingtin isoform X1
832at7898	Duplicated	DN6993_c0_g1_i31:301-9894	5040.7	2653	https://www.orthodb.org/v10?query=832at7898	huntingtin isoform X1
892at7898	Fragmented	DN7600_c0_g1_i4:246-5798	3215	1479	https://www.orthodb.org/v10?query=892at7898	protein unc-80 homolog
1123at7898	Duplicated	DN1628_c0_g1_i12:965-8449	3614.5	2280	https://www.orthodb.org/v10?query=1123at7898	filamin-B
1123at7898	Duplicated	DN1628_c0_g1_i2:965-8536	3594.8	2280	https://www.orthodb.org/v10?query=1123at7898	filamin-B
1123at7898	Duplicated	DN1628_c0_g1_i28:965-8655	3593.5	2280	https://www.orthodb.org/v10?query=1123at7898	filamin-B
1123at7898	Duplicated	DN1628_c0_g1_i42:4239-10895	3170.7	2013	https://www.orthodb.org/v10?query=1123at7898	filamin-B
1123at7898	Duplicated	DN11840_c0_g1_i2:11-6517	3153.2	1923	https://www.orthodb.org/v10?query=1123at7898	filamin-B
1144at7898	Duplicated	DN6189_c0_g1_i3:77-7630	5039.6	2261	https://www.orthodb.org/v10?query=1144at7898	serine/threonine-protein kinase mTOR
1144at7898	Duplicated	DN6189_c0_g1_i4:77-7765	5039.6	2261	https://www.orthodb.org/v10?query=1144at7898	serine/threonine-protein kinase mTOR
1155at7898	Missing
1213at7898	Missing
1220at7898	Duplicated	DN12500_c0_g1_i4:0-5669	1560.8	1512	https://www.orthodb.org/v10?query=1220at7898	breast cancer type 2 susceptibility protein
1220at7898	Duplicated	DN12500_c0_g1_i1:0-4076	1463.3	1119	https://www.orthodb.org/v10?query=1220at7898	breast cancer type 2 susceptibility protein
1258at7898	Duplicated	DN126_c3_g1_i4:2653-9219	3409	1880	https://www.orthodb.org/v10?query=1258at7898	neurogenic locus notch homolog protein 2-like
1258at7898	Duplicated	DN126_c3_g1_i9:2640-9206	3409	1880	https://www.orthodb.org/v10?query=1258at7898	neurogenic locus notch homolog protein 2-like
1258at7898	Duplicated	DN126_c3_g1_i7:2385-8552	3289.4	1772	https://www.orthodb.org/v10?query=1258at7898	neurogenic locus notch homolog protein 2-like
1262at7898	Duplicated	DN10944_c2_g1_i1:436-7516	5609.3	2286	https://www.orthodb.org/v10?query=1262at7898	pre-mRNA-processing-splicing factor 8
1262at7898	Duplicated	DN10944_c2_g1_i5:436-7431	5609.3	2286	https://www.orthodb.org/v10?query=1262at7898	pre-mRNA-processing-splicing factor 8
1262at7898	Duplicated	DN10944_c2_g1_i9:436-7533	5609.3	2286	https://www.orthodb.org/v10?query=1262at7898	pre-mRNA-processing-splicing factor 8
1262at7898	Duplicated	DN10944_c2_g1_i4:175-7020	5490	2238	https://www.orthodb.org/v10?query=1262at7898	pre-mRNA-processing-splicing factor 8
1312at7898	Duplicated	DN6046_c0_g1_i3:542-7939	3378.6	2022	https://www.orthodb.org/v10?query=1312at7898	Protein tyrosine phosphatase, non-receptor type 13
1312at7898	Duplicated	DN6046_c0_g1_i5:542-7810	3289.2	1987	https://www.orthodb.org/v10?query=1312at7898	Protein tyrosine phosphatase, non-receptor type 13
1329at7898	Duplicated	DN9339_c0_g1_i2:509-8209	3817.8	2138	https://www.orthodb.org/v10?query=1329at7898	ectopic P granules protein 5 homolog
1329at7898	Duplicated	DN9339_c0_g1_i3:509-8194	3804.3	2138	https://www.orthodb.org/v10?query=1329at7898	ectopic P granules protein 5 homolog
1401at7898	Missing
1502at7898	Duplicated	DN1725_c1_g1_i10:1023-8552	4397.7	2179	https://www.orthodb.org/v10?query=1502at7898	E3 ubiquitin-protein ligase HECTD1 isoform X1
1502at7898	Duplicated	DN1725_c1_g1_i15:1023-8552	4397.7	2179	https://www.orthodb.org/v10?query=1502at7898	E3 ubiquitin-protein ligase HECTD1 isoform X1
1502at7898	Duplicated	DN1725_c1_g1_i21:1023-8612	4372.9	2178	https://www.orthodb.org/v10?query=1502at7898	E3 ubiquitin-protein ligase HECTD1 isoform X1
1502at7898	Duplicated	DN1725_c1_g1_i3:1023-8519	4321.5	2150	https://www.orthodb.org/v10?query=1502at7898	E3 ubiquitin-protein ligase HECTD1 isoform X1
1502at7898	Duplicated	DN1725_c1_g1_i5:1023-8426	4316.3	2179	https://www.orthodb.org/v10?query=1502at7898	E3 ubiquitin-protein ligase HECTD1 isoform X1
1502at7898	Duplicated	DN1725_c1_g1_i25:1023-8456	4302.7	2177	https://www.orthodb.org/v10?query=1502at7898	E3 ubiquitin-protein ligase HECTD1 isoform X1
1502at7898	Duplicated	DN1725_c1_g1_i29:72-7364	4145.4	2085	https://www.orthodb.org/v10?query=1502at7898	E3 ubiquitin-protein ligase HECTD1 isoform X1
1502at7898	Duplicated	DN1725_c1_g1_i6:72-7178	4088.9	2057	https://www.orthodb.org/v10?query=1502at7898	E3 ubiquitin-protein ligase HECTD1 isoform X1
1502at7898	Duplicated	DN1725_c1_g1_i9:1-7107	3978.1	2006	https://www.orthodb.org/v10?query=1502at7898	E3 ubiquitin-protein ligase HECTD1 isoform X1
1502at7898	Duplicated	DN1725_c1_g1_i7:1-6924	3970.9	1994	https://www.orthodb.org/v10?query=1502at7898	E3 ubiquitin-protein ligase HECTD1 isoform X1
1502at7898	Duplicated	DN1725_c1_g1_i12:1-7152	3959.7	2006	https://www.orthodb.org/v10?query=1502at7898	E3 ubiquitin-protein ligase HECTD1 isoform X1
1539at7898	Missing
1607at7898	Fragmented	DN20741_c0_g1_i1:55-4701	2076	1302	https://www.orthodb.org/v10?query=1607at7898	chondroitin sulfate proteoglycan 4
1664at7898	Duplicated	DN15252_c0_g1_i14:845-8830	3260.6	2206	https://www.orthodb.org/v10?query=1664at7898	zinc finger protein 40 isoform X1
1664at7898	Duplicated	DN15252_c0_g1_i4:544-8529	3260.6	2206	https://www.orthodb.org/v10?query=1664at7898	zinc finger protein 40 isoform X1
1664at7898	Duplicated	DN15252_c0_g1_i12:544-8547	3260.6	2205	https://www.orthodb.org/v10?query=1664at7898	zinc finger protein 40 isoform X1
1664at7898	Duplicated	DN15252_c0_g1_i8:845-8848	3260.6	2205	https://www.orthodb.org/v10?query=1664at7898	zinc finger protein 40 isoform X1
1667at7898	Duplicated	DN2280_c0_g2_i10:361-6530	2404.1	1802	https://www.orthodb.org/v10?query=1667at7898	dysferlin isoform X1
1667at7898	Duplicated	DN2280_c0_g2_i9:361-6516	2404.1	1802	https://www.orthodb.org/v10?query=1667at7898	dysferlin isoform X1
1667at7898	Duplicated	DN2280_c0_g1_i2:1011-7142	2322.6	1802	https://www.orthodb.org/v10?query=1667at7898	dysferlin isoform X1
1667at7898	Duplicated	DN2280_c0_g2_i3:122-5997	2236.6	1704	https://www.orthodb.org/v10?query=1667at7898	dysferlin isoform X1
1697at7898	Duplicated	DN2777_c0_g1_i2:299-7144	4132.4	1932	https://www.orthodb.org/v10?query=1697at7898	DNA polymerase epsilon catalytic subunit A
1697at7898	Duplicated	DN2777_c0_g1_i4:299-7135	4132.4	1932	https://www.orthodb.org/v10?query=1697at7898	DNA polymerase epsilon catalytic subunit A
1697at7898	Duplicated	DN2777_c0_g1_i5:298-7143	4131.1	1932	https://www.orthodb.org/v10?query=1697at7898	DNA polymerase epsilon catalytic subunit A
1697at7898	Duplicated	DN2777_c0_g1_i3:299-6055	3514.8	1627	https://www.orthodb.org/v10?query=1697at7898	DNA polymerase epsilon catalytic subunit A
1709at7898	Duplicated	DN6935_c0_g1_i1:223-7818	3267.5	1946	https://www.orthodb.org/v10?query=1709at7898	adenomatous polyposis coli protein 2
1709at7898	Duplicated	DN6935_c0_g1_i3:223-7818	3267.5	1946	https://www.orthodb.org/v10?query=1709at7898	adenomatous polyposis coli protein 2
1709at7898	Duplicated	DN6935_c0_g1_i4:223-7897	3265.8	1946	https://www.orthodb.org/v10?query=1709at7898	adenomatous polyposis coli protein 2
1867at7898	Missing
1955at7898	Duplicated	DN7345_c0_g1_i10:2256-8834	3502.4	1826	https://www.orthodb.org/v10?query=1955at7898	brefeldin A-inhibited guanine nucleotide-exchange protein 3
1955at7898	Duplicated	DN7345_c0_g1_i17:2257-8844	3499.6	1826	https://www.orthodb.org/v10?query=1955at7898	brefeldin A-inhibited guanine nucleotide-exchange protein 3
1955at7898	Duplicated	DN7345_c0_g1_i26:2257-8844	3499.6	1826	https://www.orthodb.org/v10?query=1955at7898	brefeldin A-inhibited guanine nucleotide-exchange protein 3
1955at7898	Duplicated	DN7345_c0_g1_i12:2257-8940	3496.9	1826	https://www.orthodb.org/v10?query=1955at7898	brefeldin A-inhibited guanine nucleotide-exchange protein 3
1955at7898	Duplicated	DN7345_c0_g1_i2:2257-8940	3496.9	1826	https://www.orthodb.org/v10?query=1955at7898	brefeldin A-inhibited guanine nucleotide-exchange protein 3
1955at7898	Duplicated	DN7345_c0_g1_i19:2257-9195	3495.4	1826	https://www.orthodb.org/v10?query=1955at7898	brefeldin A-inhibited guanine nucleotide-exchange protein 3
1955at7898	Duplicated	DN7345_c0_g1_i5:2257-9195	3495.4	1826	https://www.orthodb.org/v10?query=1955at7898	brefeldin A-inhibited guanine nucleotide-exchange protein 3
1955at7898	Duplicated	DN7345_c0_g1_i13:2257-8733	3393.1	1789	https://www.orthodb.org/v10?query=1955at7898	brefeldin A-inhibited guanine nucleotide-exchange protein 3
1955at7898	Duplicated	DN7345_c0_g1_i9:2257-8733	3393.1	1789	https://www.orthodb.org/v10?query=1955at7898	brefeldin A-inhibited guanine nucleotide-exchange protein 3
2212at7898	Missing
2355at7898	Duplicated	DN10097_c0_g1_i10:300-6383	2321.1	1830	https://www.orthodb.org/v10?query=2355at7898	dedicator of cytokinesis protein 10
2355at7898	Duplicated	DN10097_c0_g1_i7:300-6422	2306.5	1830	https://www.orthodb.org/v10?query=2355at7898	dedicator of cytokinesis protein 10
2355at7898	Duplicated	DN10097_c0_g1_i11:300-6320	2301.2	1830	https://www.orthodb.org/v10?query=2355at7898	dedicator of cytokinesis protein 10
2355at7898	Duplicated	DN10097_c0_g1_i12:300-6359	2287.2	1830	https://www.orthodb.org/v10?query=2355at7898	dedicator of cytokinesis protein 10
2390at7898	Complete	DN202_c0_g2_i1:100-5961	2405.6	1417	https://www.orthodb.org/v10?query=2390at7898	calcineurin-binding protein cabin-1 isoform X1
2421at7898	Duplicated	DN11415_c0_g1_i10:632-7603	3202	1863	https://www.orthodb.org/v10?query=2421at7898	Dopey family member 2
2421at7898	Duplicated	DN11415_c0_g1_i8:633-7604	3202	1863	https://www.orthodb.org/v10?query=2421at7898	Dopey family member 2
2494at7898	Duplicated	DN10277_c0_g1_i5:116-6700	2685.8	1783	https://www.orthodb.org/v10?query=2494at7898	rotatin
2494at7898	Duplicated	DN10277_c0_g1_i6:131-6715	2685.8	1783	https://www.orthodb.org/v10?query=2494at7898	rotatin
2517at7898	Duplicated	DN5207_c0_g1_i3:254-3370	844.1	1012	https://www.orthodb.org/v10?query=2517at7898	coagulation factor V
2517at7898	Duplicated	DN5207_c0_g1_i5:63-3095	833.4	985	https://www.orthodb.org/v10?query=2517at7898	coagulation factor V
2517at7898	Duplicated	DN5207_c0_g1_i4:49-3012	815.9	967	https://www.orthodb.org/v10?query=2517at7898	coagulation factor V
2564at7898	Duplicated	DN17773_c0_g1_i19:0-7095	2520.1	1804	https://www.orthodb.org/v10?query=2564at7898	nucleolar pre-ribosomal-associated protein 1
2564at7898	Duplicated	DN17773_c0_g1_i6:0-6560	2520.1	1804	https://www.orthodb.org/v10?query=2564at7898	nucleolar pre-ribosomal-associated protein 1
2564at7898	Duplicated	DN17773_c0_g1_i3:0-7957	2511.5	1804	https://www.orthodb.org/v10?query=2564at7898	nucleolar pre-ribosomal-associated protein 1
2564at7898	Duplicated	DN17773_c0_g1_i2:0-7365	2509.2	1804	https://www.orthodb.org/v10?query=2564at7898	nucleolar pre-ribosomal-associated protein 1
2564at7898	Duplicated	DN17773_c0_g1_i8:0-7345	2509.2	1804	https://www.orthodb.org/v10?query=2564at7898	nucleolar pre-ribosomal-associated protein 1
2564at7898	Duplicated	DN17773_c0_g1_i18:0-6361	2455.6	1690	https://www.orthodb.org/v10?query=2564at7898	nucleolar pre-ribosomal-associated protein 1
2589at7898	Complete	DN9811_c0_g1_i1:357-6182	3085.8	1607	https://www.orthodb.org/v10?query=2589at7898	anaphase-promoting complex subunit 1
2616at7898	Duplicated	DN16668_c4_g1_i11:292-6984	3655.7	1879	https://www.orthodb.org/v10?query=2616at7898	protein KIAA0100 homolog isoform X1
2616at7898	Duplicated	DN16668_c4_g1_i3:139-6831	3655.7	1879	https://www.orthodb.org/v10?query=2616at7898	protein KIAA0100 homolog isoform X1
2616at7898	Duplicated	DN16668_c4_g1_i6:285-6977	3655.7	1879	https://www.orthodb.org/v10?query=2616at7898	protein KIAA0100 homolog isoform X1
2616at7898	Duplicated	DN16668_c4_g1_i27:285-7261	3655.2	1879	https://www.orthodb.org/v10?query=2616at7898	protein KIAA0100 homolog isoform X1
2616at7898	Duplicated	DN16668_c4_g1_i2:292-7268	3655.2	1879	https://www.orthodb.org/v10?query=2616at7898	protein KIAA0100 homolog isoform X1
2616at7898	Duplicated	DN16668_c4_g1_i24:285-6659	3454.6	1784	https://www.orthodb.org/v10?query=2616at7898	protein KIAA0100 homolog isoform X1
2616at7898	Duplicated	DN16668_c4_g1_i4:292-6666	3454.6	1784	https://www.orthodb.org/v10?query=2616at7898	protein KIAA0100 homolog isoform X1
2616at7898	Duplicated	DN16668_c4_g1_i28:647-6673	3336.2	1705	https://www.orthodb.org/v10?query=2616at7898	protein KIAA0100 homolog isoform X1
2616at7898	Duplicated	DN16668_c4_g1_i9:640-6666	3336.2	1705	https://www.orthodb.org/v10?query=2616at7898	protein KIAA0100 homolog isoform X1
2616at7898	Duplicated	DN16668_c4_g1_i25:285-6206	3115	1642	https://www.orthodb.org/v10?query=2616at7898	protein KIAA0100 homolog isoform X1
2616at7898	Duplicated	DN16668_c4_g1_i26:292-6213	3115	1642	https://www.orthodb.org/v10?query=2616at7898	protein KIAA0100 homolog isoform X1
2616at7898	Duplicated	DN16668_c4_g1_i14:292-6195	3112.9	1640	https://www.orthodb.org/v10?query=2616at7898	protein KIAA0100 homolog isoform X1
2616at7898	Duplicated	DN16668_c4_g1_i1:285-6188	3112.9	1640	https://www.orthodb.org/v10?query=2616at7898	protein KIAA0100 homolog isoform X1
2652at7898	Fragmented	DN1073_c3_g2_i1:611-5581	2458.6	1230	https://www.orthodb.org/v10?query=2652at7898	HEAT repeat-containing protein 5B
2721at7898	Complete	DN1516_c1_g1_i3:719-7885	1562.5	1658	https://www.orthodb.org/v10?query=2721at7898	Upstream transcription factor family member 3
2731at7898	Duplicated	DN33047_c0_g1_i3:165-7322	3423.9	2071	https://www.orthodb.org/v10?query=2731at7898	chondroitin sulfate proteoglycan 4-like
2731at7898	Duplicated	DN33047_c0_g1_i5:165-7322	3423.9	2071	https://www.orthodb.org/v10?query=2731at7898	chondroitin sulfate proteoglycan 4-like
2748at7898	Missing
2763at7898	Duplicated	DN8057_c0_g1_i15:43-5955	3512.8	1754	https://www.orthodb.org/v10?query=2763at7898	nuclear pore complex protein Nup205
2763at7898	Duplicated	DN8057_c0_g1_i17:43-6068	3512.8	1754	https://www.orthodb.org/v10?query=2763at7898	nuclear pore complex protein Nup205
2763at7898	Duplicated	DN8057_c0_g1_i20:43-6062	3512.8	1754	https://www.orthodb.org/v10?query=2763at7898	nuclear pore complex protein Nup205
2763at7898	Duplicated	DN8057_c0_g1_i16:43-6956	3511.3	1754	https://www.orthodb.org/v10?query=2763at7898	nuclear pore complex protein Nup205
2763at7898	Duplicated	DN8057_c0_g1_i47:43-5808	3473.8	1724	https://www.orthodb.org/v10?query=2763at7898	nuclear pore complex protein Nup205
2763at7898	Duplicated	DN8057_c0_g1_i11:43-7089	3465.4	1722	https://www.orthodb.org/v10?query=2763at7898	nuclear pore complex protein Nup205
2763at7898	Duplicated	DN8057_c0_g1_i43:43-7083	3465.4	1722	https://www.orthodb.org/v10?query=2763at7898	nuclear pore complex protein Nup205
2763at7898	Duplicated	DN8057_c0_g1_i10:43-6632	3352.9	1666	https://www.orthodb.org/v10?query=2763at7898	nuclear pore complex protein Nup205
2857at7898	Duplicated	DN2478_c1_g1_i4:31-5637	2844.9	1533	https://www.orthodb.org/v10?query=2857at7898	zinc finger protein castor homolog 1 isoform X1
2857at7898	Duplicated	DN2478_c1_g1_i7:617-6223	2844.9	1533	https://www.orthodb.org/v10?query=2857at7898	zinc finger protein castor homolog 1 isoform X1
2857at7898	Duplicated	DN2478_c1_g1_i1:31-5472	2663.9	1478	https://www.orthodb.org/v10?query=2857at7898	zinc finger protein castor homolog 1 isoform X1
2862at7898	Duplicated	DN994_c0_g1_i5:765-7520	1446.3	1693
2862at7898	Duplicated	DN994_c0_g1_i2:765-9106	1443.1	1632
3036at7898	Missing
3037at7898	Duplicated	DN268_c0_g3_i1:2-5080	3063.3	1503	https://www.orthodb.org/v10?query=3037at7898	low-density lipoprotein receptor-related protein 4
3037at7898	Duplicated	DN268_c0_g3_i2:2-5080	3063.3	1503	https://www.orthodb.org/v10?query=3037at7898	low-density lipoprotein receptor-related protein 4
3098at7898	Duplicated	DN3590_c0_g1_i6:414-5735	1806.8	1303
3098at7898	Duplicated	DN3590_c0_g1_i2:414-5759	1794.8	1304
3133at7898	Duplicated	DN3672_c0_g1_i15:0-4108	2240.7	1155	https://www.orthodb.org/v10?query=3133at7898	Intraflagellar transport 172
3133at7898	Duplicated	DN3672_c0_g1_i22:0-3773	2237.8	1155	https://www.orthodb.org/v10?query=3133at7898	Intraflagellar transport 172
3133at7898	Duplicated	DN3672_c0_g1_i12:0-3799	2214.6	1155	https://www.orthodb.org/v10?query=3133at7898	Intraflagellar transport 172
3133at7898	Duplicated	DN3672_c0_g1_i13:0-3994	2182.6	1155	https://www.orthodb.org/v10?query=3133at7898	Intraflagellar transport 172
3278at7898	Complete	DN6279_c0_g1_i2:2000-7414	3257.7	1543
3359at7898	Complete	DN16616_c0_g1_i3:1-5742	2639.4	1659	https://www.orthodb.org/v10?query=3359at7898	kinetochore-associated protein 1
3551at7898	Duplicated	DN3501_c0_g1_i2:393-5066	3030.7	1385	https://www.orthodb.org/v10?query=3551at7898	sodium leak channel non-selective protein
3551at7898	Duplicated	DN3501_c0_g1_i8:393-5158	3030.7	1385	https://www.orthodb.org/v10?query=3551at7898	sodium leak channel non-selective protein
3551at7898	Duplicated	DN3501_c0_g1_i13:393-5033	3002.1	1385	https://www.orthodb.org/v10?query=3551at7898	sodium leak channel non-selective protein
3551at7898	Duplicated	DN3501_c0_g1_i3:393-5125	3002.1	1385	https://www.orthodb.org/v10?query=3551at7898	sodium leak channel non-selective protein
3551at7898	Duplicated	DN3501_c0_g1_i14:393-4910	2904	1333	https://www.orthodb.org/v10?query=3551at7898	sodium leak channel non-selective protein
3551at7898	Duplicated	DN3501_c0_g1_i18:393-5002	2904	1333	https://www.orthodb.org/v10?query=3551at7898	sodium leak channel non-selective protein
3551at7898	Duplicated	DN3501_c0_g1_i16:393-4877	2876.3	1333	https://www.orthodb.org/v10?query=3551at7898	sodium leak channel non-selective protein
3552at7898	Missing
3601at7898	Duplicated	DN575_c0_g1_i30:184-5283	2138.1	1417	https://www.orthodb.org/v10?query=3601at7898	kinesin-like protein KIF1B isoform X1
3601at7898	Duplicated	DN575_c0_g1_i4:184-5283	2138.1	1417	https://www.orthodb.org/v10?query=3601at7898	kinesin-like protein KIF1B isoform X1
3601at7898	Duplicated	DN575_c0_g1_i6:198-5297	2138.1	1417	https://www.orthodb.org/v10?query=3601at7898	kinesin-like protein KIF1B isoform X1
3601at7898	Duplicated	DN575_c0_g1_i31:151-5169	2137.5	1416	https://www.orthodb.org/v10?query=3601at7898	kinesin-like protein KIF1B isoform X1
3601at7898	Duplicated	DN575_c0_g1_i38:184-5202	2137.5	1416	https://www.orthodb.org/v10?query=3601at7898	kinesin-like protein KIF1B isoform X1
3601at7898	Duplicated	DN575_c0_g1_i40:151-5169	2137.5	1416	https://www.orthodb.org/v10?query=3601at7898	kinesin-like protein KIF1B isoform X1
3601at7898	Duplicated	DN575_c0_g1_i42:198-5216	2137.5	1416	https://www.orthodb.org/v10?query=3601at7898	kinesin-like protein KIF1B isoform X1
3601at7898	Duplicated	DN575_c0_g1_i58:184-5202	2137.5	1416	https://www.orthodb.org/v10?query=3601at7898	kinesin-like protein KIF1B isoform X1
3636at7898	Duplicated	DN768_c1_g1_i1:18-5507	3099.4	1569	https://www.orthodb.org/v10?query=3636at7898	proteasome-associated protein ECM29 homolog
3636at7898	Duplicated	DN768_c1_g1_i2:18-5105	3014	1479	https://www.orthodb.org/v10?query=3636at7898	proteasome-associated protein ECM29 homolog
3668at7898	Duplicated	DN3645_c0_g1_i2:508-6228	1616.3	1388	https://www.orthodb.org/v10?query=3668at7898	treslin isoform X1
3668at7898	Duplicated	DN3645_c0_g1_i9:508-6031	1616	1428	https://www.orthodb.org/v10?query=3668at7898	treslin isoform X1
3668at7898	Duplicated	DN3645_c0_g1_i13:508-6095	1615.5	1388	https://www.orthodb.org/v10?query=3668at7898	treslin isoform X1
3668at7898	Duplicated	DN3645_c0_g1_i19:508-5898	1615.3	1428	https://www.orthodb.org/v10?query=3668at7898	treslin isoform X1
3668at7898	Duplicated	DN3645_c0_g1_i5:508-6096	1608.2	1372	https://www.orthodb.org/v10?query=3668at7898	treslin isoform X1
3668at7898	Duplicated	DN3645_c0_g1_i18:641-5899	1604.3	1365	https://www.orthodb.org/v10?query=3668at7898	treslin isoform X1
3678at7898	Duplicated	DN4019_c0_g1_i3:336-6278	1065.2	1604	https://www.orthodb.org/v10?query=3678at7898	CASP8-associated protein 2
3678at7898	Duplicated	DN4019_c0_g1_i1:336-6284	1060.2	1519	https://www.orthodb.org/v10?query=3678at7898	CASP8-associated protein 2
3802at7898	Complete	DN26211_c0_g1_i2:9-3650	1180.5	864	https://www.orthodb.org/v10?query=3802at7898	cilia- and flagella-associated protein 65
3849at7898	Complete	DN7043_c0_g1_i1:762-5948	2922.1	1487	https://www.orthodb.org/v10?query=3849at7898	nucleoporin NUP188 homolog
3878at7898	Missing
3909at7898	Duplicated	DN4964_c0_g1_i10:0-4634	2365.7	1237	https://www.orthodb.org/v10?query=3909at7898	DNA-directed RNA polymerase I subunit RPA1
3909at7898	Duplicated	DN4964_c0_g1_i4:0-4538	2365.4	1237	https://www.orthodb.org/v10?query=3909at7898	DNA-directed RNA polymerase I subunit RPA1
3909at7898	Duplicated	DN4964_c0_g1_i2:29-4693	2325.6	1216	https://www.orthodb.org/v10?query=3909at7898	DNA-directed RNA polymerase I subunit RPA1
3909at7898	Duplicated	DN4964_c0_g1_i8:29-4597	2325.4	1216	https://www.orthodb.org/v10?query=3909at7898	DNA-directed RNA polymerase I subunit RPA1
4012at7898	Duplicated	DN17173_c1_g1_i2:374-6686	3179.3	1679	https://www.orthodb.org/v10?query=4012at7898	WD repeat-containing protein 81
4012at7898	Duplicated	DN17173_c1_g1_i5:374-6586	3179.3	1679	https://www.orthodb.org/v10?query=4012at7898	WD repeat-containing protein 81
4012at7898	Duplicated	DN17173_c1_g1_i7:374-6079	2803.2	1510	https://www.orthodb.org/v10?query=4012at7898	WD repeat-containing protein 81
4029at7898	Missing
4171at7898	Duplicated	DN2877_c2_g1_i12:216-5174	2636.4	1391	https://www.orthodb.org/v10?query=4171at7898	ATP-binding cassette, sub-family A (ABC1), member 5
4171at7898	Duplicated	DN2877_c2_g1_i3:216-5260	2636.4	1391	https://www.orthodb.org/v10?query=4171at7898	ATP-binding cassette, sub-family A (ABC1), member 5
4171at7898	Duplicated	DN2877_c2_g1_i6:216-5174	2636.4	1391	https://www.orthodb.org/v10?query=4171at7898	ATP-binding cassette, sub-family A (ABC1), member 5
4171at7898	Duplicated	DN2877_c2_g1_i7:216-5174	2636.4	1391	https://www.orthodb.org/v10?query=4171at7898	ATP-binding cassette, sub-family A (ABC1), member 5
4182at7898	Fragmented	DN30765_c0_g1_i2:1-3417	1512.6	954	https://www.orthodb.org/v10?query=4182at7898	focadhesin
4232at7898	Duplicated	DN102_c10_g1_i10:3077-8671	2551	1592	https://www.orthodb.org/v10?query=4232at7898	laminin subunit alpha-4
4232at7898	Duplicated	DN102_c10_g1_i9:3042-8636	2551	1592	https://www.orthodb.org/v10?query=4232at7898	laminin subunit alpha-4
4232at7898	Duplicated	DN102_c10_g1_i2:3042-8656	2542.9	1592	https://www.orthodb.org/v10?query=4232at7898	laminin subunit alpha-4
4361at7898	Missing
4363at7898	Duplicated	DN49824_c0_g1_i2:27-4838	2233.1	1510	https://www.orthodb.org/v10?query=4363at7898	kielin/chordin-like protein
4363at7898	Duplicated	DN49824_c0_g1_i5:27-4838	2233.1	1510	https://www.orthodb.org/v10?query=4363at7898	kielin/chordin-like protein
4391at7898	Duplicated	DN1445_c0_g1_i3:827-6745	4116.2	1942	https://www.orthodb.org/v10?query=4391at7898	DNA-directed RNA polymerase II subunit RPB1
4391at7898	Duplicated	DN1445_c0_g1_i5:845-6763	4116.2	1942	https://www.orthodb.org/v10?query=4391at7898	DNA-directed RNA polymerase II subunit RPB1
4391at7898	Duplicated	DN1445_c0_g1_i1:845-6742	4108.5	1953	https://www.orthodb.org/v10?query=4391at7898	DNA-directed RNA polymerase II subunit RPB1
4391at7898	Duplicated	DN1445_c0_g1_i2:827-6724	4108.5	1953	https://www.orthodb.org/v10?query=4391at7898	DNA-directed RNA polymerase II subunit RPB1
4483at7898	Missing
4528at7898	Missing
4610at7898	Missing
4629at7898	Fragmented	DN1068_c0_g1_i18:2707-5709	2091.3	942	https://www.orthodb.org/v10?query=4629at7898	Mitogen-activated protein kinase kinase kinase 4
4817at7898	Missing
4849at7898	Duplicated	DN1327_c0_g1_i13:976-5946	2917.5	1365	https://www.orthodb.org/v10?query=4849at7898	SNF2 histone linker PHD RING helicase
4849at7898	Duplicated	DN1327_c0_g1_i14:976-6041	2917.5	1365	https://www.orthodb.org/v10?query=4849at7898	SNF2 histone linker PHD RING helicase
4849at7898	Duplicated	DN1327_c0_g1_i21:976-6091	2917.5	1365	https://www.orthodb.org/v10?query=4849at7898	SNF2 histone linker PHD RING helicase
4849at7898	Duplicated	DN1327_c0_g1_i30:980-5950	2917.5	1365	https://www.orthodb.org/v10?query=4849at7898	SNF2 histone linker PHD RING helicase
4922at7898	Duplicated	DN2131_c0_g1_i1:449-5416	2151.4	1401	https://www.orthodb.org/v10?query=4922at7898	disks large homolog 5 isoform X1
4922at7898	Duplicated	DN2131_c0_g1_i2:449-5371	2101.2	1401	https://www.orthodb.org/v10?query=4922at7898	disks large homolog 5 isoform X1
4973at7898	Duplicated	DN6427_c1_g1_i1:746-4051	1104.4	995	https://www.orthodb.org/v10?query=4973at7898	ArfGAP with RhoGAP domain, ankyrin repeat and PH domain 2
4973at7898	Duplicated	DN6427_c1_g1_i8:485-3790	1104.4	995	https://www.orthodb.org/v10?query=4973at7898	ArfGAP with RhoGAP domain, ankyrin repeat and PH domain 2
5000at7898	Fragmented	DN3994_c1_g1_i1:859-1860	651.5	303
5022at7898	Complete	DN1941_c8_g1_i1:380-4846	2350	1257	https://www.orthodb.org/v10?query=5022at7898	protein dispatched homolog 1
5033at7898	Duplicated	DN10844_c1_g1_i13:1317-5795	1913.3	1151	https://www.orthodb.org/v10?query=5033at7898	protein dispatched homolog 2
5033at7898	Duplicated	DN10844_c1_g1_i17:751-5229	1913.3	1151	https://www.orthodb.org/v10?query=5033at7898	protein dispatched homolog 2
5033at7898	Duplicated	DN10844_c1_g1_i27:1333-5811	1913.3	1151	https://www.orthodb.org/v10?query=5033at7898	protein dispatched homolog 2
5033at7898	Duplicated	DN10844_c1_g1_i6:1308-5786	1913.3	1151	https://www.orthodb.org/v10?query=5033at7898	protein dispatched homolog 2
5058at7898	Duplicated	DN9800_c0_g1_i1:0-5207	2193.9	1629	https://www.orthodb.org/v10?query=5058at7898	thyroid receptor-interacting protein 11
5058at7898	Duplicated	DN9800_c0_g1_i2:0-5207	2193.9	1629	https://www.orthodb.org/v10?query=5058at7898	thyroid receptor-interacting protein 11
5200at7898	Duplicated	DN1561_c3_g1_i13:205-4551	2151.7	1262
5200at7898	Duplicated	DN1561_c3_g1_i5:205-4551	2151.7	1262
5200at7898	Duplicated	DN1561_c3_g1_i6:205-4551	2151.7	1262
5468at7898	Missing
5477at7898	Missing
5479at7898	Complete	DN15387_c0_g1_i1:1-2307	1215	621	https://www.orthodb.org/v10?query=5479at7898	DNA-directed RNA polymerase III subunit RPC1
5517at7898	Missing
5528at7898	Complete	DN2030_c1_g1_i3:2307-6539	1677.7	1180	https://www.orthodb.org/v10?query=5528at7898	protein crumbs homolog 1
5566at7898	Duplicated	DN1594_c0_g2_i28:400-4941	1910.2	1422	https://www.orthodb.org/v10?query=5566at7898	Kinesin family member 21B
5566at7898	Duplicated	DN1594_c0_g2_i5:400-4941	1910.2	1422	https://www.orthodb.org/v10?query=5566at7898	Kinesin family member 21B
5566at7898	Duplicated	DN1594_c0_g2_i10:400-4908	1901.5	1422	https://www.orthodb.org/v10?query=5566at7898	Kinesin family member 21B
5566at7898	Duplicated	DN1594_c0_g2_i38:400-4908	1901.5	1422	https://www.orthodb.org/v10?query=5566at7898	Kinesin family member 21B
5566at7898	Duplicated	DN1594_c0_g2_i9:400-4929	1893	1422	https://www.orthodb.org/v10?query=5566at7898	Kinesin family member 21B
5566at7898	Duplicated	DN1594_c0_g2_i24:400-4956	1887	1422	https://www.orthodb.org/v10?query=5566at7898	Kinesin family member 21B
5566at7898	Duplicated	DN1594_c0_g2_i26:400-4956	1887	1422	https://www.orthodb.org/v10?query=5566at7898	Kinesin family member 21B
5588at7898	Duplicated	DN319_c0_g1_i2:1548-6773	3154.2	1598	https://www.orthodb.org/v10?query=5588at7898	Transcription elongation factor spt6
5588at7898	Duplicated	DN319_c0_g1_i3:1547-6775	3153.2	1601	https://www.orthodb.org/v10?query=5588at7898	Transcription elongation factor spt6
5588at7898	Duplicated	DN319_c0_g1_i7:1547-6268	3108.8	1453	https://www.orthodb.org/v10?query=5588at7898	Transcription elongation factor spt6
5588at7898	Duplicated	DN319_c0_g1_i4:1548-6239	3107.6	1444	https://www.orthodb.org/v10?query=5588at7898	Transcription elongation factor spt6
5588at7898	Duplicated	DN319_c0_g1_i6:1549-6240	3107.6	1444	https://www.orthodb.org/v10?query=5588at7898	Transcription elongation factor spt6
5604at7898	Duplicated	DN64225_c0_g1_i7:196-4564	2631.1	1196	https://www.orthodb.org/v10?query=5604at7898	mediator of RNA polymerase II transcription subunit 23
5604at7898	Duplicated	DN64225_c0_g1_i1:196-4323	2623.2	1196	https://www.orthodb.org/v10?query=5604at7898	mediator of RNA polymerase II transcription subunit 23
5604at7898	Duplicated	DN64225_c0_g1_i4:196-4546	2608.4	1196	https://www.orthodb.org/v10?query=5604at7898	mediator of RNA polymerase II transcription subunit 23
5604at7898	Duplicated	DN64225_c0_g1_i8:196-4305	2600.5	1196	https://www.orthodb.org/v10?query=5604at7898	mediator of RNA polymerase II transcription subunit 23
5604at7898	Duplicated	DN64225_c0_g1_i3:83-4036	2559.7	1177	https://www.orthodb.org/v10?query=5604at7898	mediator of RNA polymerase II transcription subunit 23
5622at7898	Missing
5661at7898	Duplicated	DN19830_c0_g1_i3:0-5549	2642.4	1309	https://www.orthodb.org/v10?query=5661at7898	chromodomain-helicase-DNA-binding protein 1
5661at7898	Duplicated	DN19830_c0_g1_i1:0-4673	2641.5	1309	https://www.orthodb.org/v10?query=5661at7898	chromodomain-helicase-DNA-binding protein 1
5736at7898	Complete	DN17043_c0_g1_i1:153-5381	2693.5	1606
5752at7898	Duplicated	DN5668_c0_g1_i11:310-4542	2590.1	1213	https://www.orthodb.org/v10?query=5752at7898	intron-binding protein aquarius
5752at7898	Duplicated	DN5668_c0_g1_i12:249-4481	2590.1	1213	https://www.orthodb.org/v10?query=5752at7898	intron-binding protein aquarius
5752at7898	Duplicated	DN5668_c0_g1_i4:193-4425	2590.1	1213	https://www.orthodb.org/v10?query=5752at7898	intron-binding protein aquarius
5752at7898	Duplicated	DN5668_c0_g1_i17:1143-5549	2589.1	1226	https://www.orthodb.org/v10?query=5752at7898	intron-binding protein aquarius
5794at7898	Complete	DN1311_c1_g2_i3:441-4574	1662	905	https://www.orthodb.org/v10?query=5794at7898	DNA replication ATP-dependent helicase/nuclease DNA2
5900at7898	Duplicated	DN34951_c0_g1_i1:412-5901	1854.5	1243	https://www.orthodb.org/v10?query=5900at7898	Fanconi anemia group M protein
5900at7898	Duplicated	DN34951_c0_g1_i8:432-5921	1854.5	1243	https://www.orthodb.org/v10?query=5900at7898	Fanconi anemia group M protein
5900at7898	Duplicated	DN34951_c0_g1_i5:432-5993	1854.3	1243	https://www.orthodb.org/v10?query=5900at7898	Fanconi anemia group M protein
5900at7898	Duplicated	DN34951_c0_g1_i7:412-5973	1854.3	1243	https://www.orthodb.org/v10?query=5900at7898	Fanconi anemia group M protein
6083at7898	Missing
6094at7898	Duplicated	DN102_c3_g1_i5:1884-6197	2219	1156	https://www.orthodb.org/v10?query=6094at7898	Trafficking protein particle complex 8
6094at7898	Duplicated	DN102_c3_g1_i6:1894-6207	2219	1156	https://www.orthodb.org/v10?query=6094at7898	Trafficking protein particle complex 8
6094at7898	Duplicated	DN102_c3_g1_i7:1894-6276	2206.3	1171	https://www.orthodb.org/v10?query=6094at7898	Trafficking protein particle complex 8
6094at7898	Duplicated	DN102_c3_g1_i10:1884-6281	2196.4	1172	https://www.orthodb.org/v10?query=6094at7898	Trafficking protein particle complex 8
6094at7898	Duplicated	DN102_c3_g1_i11:1894-6291	2196.4	1172	https://www.orthodb.org/v10?query=6094at7898	Trafficking protein particle complex 8
6094at7898	Duplicated	DN102_c3_g1_i3:1894-5947	2051	1059	https://www.orthodb.org/v10?query=6094at7898	Trafficking protein particle complex 8
6107at7898	Duplicated	DN11560_c0_g1_i4:84-4382	2118	1092	https://www.orthodb.org/v10?query=6107at7898	pleckstrin homology domain-containing family H member 1
6107at7898	Duplicated	DN11560_c0_g1_i7:84-4385	2118	1092	https://www.orthodb.org/v10?query=6107at7898	pleckstrin homology domain-containing family H member 1
6107at7898	Duplicated	DN11560_c0_g1_i8:84-4226	2071.6	1060	https://www.orthodb.org/v10?query=6107at7898	pleckstrin homology domain-containing family H member 1
6107at7898	Duplicated	DN11560_c0_g1_i9:88-4023	1926.7	990	https://www.orthodb.org/v10?query=6107at7898	pleckstrin homology domain-containing family H member 1
6114at7898	Duplicated	DN2406_c3_g1_i7:1046-6193	1358.8	1460	https://www.orthodb.org/v10?query=6114at7898	unconventional myosin-XVIIIb
6114at7898	Duplicated	DN2406_c3_g1_i20:1205-6127	1358.4	1459	https://www.orthodb.org/v10?query=6114at7898	unconventional myosin-XVIIIb
6114at7898	Duplicated	DN2406_c3_g1_i15:1046-6205	1349.9	1460	https://www.orthodb.org/v10?query=6114at7898	unconventional myosin-XVIIIb
6114at7898	Duplicated	DN2406_c3_g1_i21:1205-6139	1349.4	1459	https://www.orthodb.org/v10?query=6114at7898	unconventional myosin-XVIIIb
6114at7898	Duplicated	DN2406_c3_g1_i13:1046-6220	1347.9	1460	https://www.orthodb.org/v10?query=6114at7898	unconventional myosin-XVIIIb
6114at7898	Duplicated	DN2406_c3_g1_i22:1205-6154	1347.8	1459	https://www.orthodb.org/v10?query=6114at7898	unconventional myosin-XVIIIb
6114at7898	Duplicated	DN2406_c3_g1_i2:1046-6250	1347.5	1457	https://www.orthodb.org/v10?query=6114at7898	unconventional myosin-XVIIIb
6114at7898	Duplicated	DN2406_c3_g1_i14:1205-6184	1347	1456	https://www.orthodb.org/v10?query=6114at7898	unconventional myosin-XVIIIb
6141at7898	Complete	DN17479_c0_g1_i1:1-3024	1151.3	894	https://www.orthodb.org/v10?query=6141at7898	RB1-inducible coiled-coil protein 1
6211at7898	Duplicated	DN24_c17_g1_i4:77-4456	1927.8	1216	https://www.orthodb.org/v10?query=6211at7898	secretory phospholipase A2 receptor
6211at7898	Duplicated	DN24_c17_g1_i2:48-4193	1827.9	1145	https://www.orthodb.org/v10?query=6211at7898	secretory phospholipase A2 receptor
6222at7898	Duplicated	DN8583_c0_g1_i2:333-6089	1915.4	1405	https://www.orthodb.org/v10?query=6222at7898	RUN and SH3 domain-containing protein 1
6222at7898	Duplicated	DN8583_c0_g1_i6:333-5111	1817	1301	https://www.orthodb.org/v10?query=6222at7898	RUN and SH3 domain-containing protein 1
6239at7898	Duplicated	DN8255_c0_g1_i1:2-3916	2275.8	1048	https://www.orthodb.org/v10?query=6239at7898	Clustered mitochondria protein homolog
6239at7898	Duplicated	DN8255_c0_g1_i2:336-4184	2225.6	1026	https://www.orthodb.org/v10?query=6239at7898	Clustered mitochondria protein homolog
6262at7898	Missing
6305at7898	Missing
6349at7898	Fragmented	DN22614_c0_g2_i1:37-2394	1384.9	684	https://www.orthodb.org/v10?query=6349at7898	Gem (nuclear organelle) associated protein 5
6383at7898	Missing
6557at7898	Duplicated	DN10541_c0_g1_i1:87-5529	2448.4	1464	https://www.orthodb.org/v10?query=6557at7898	Listerin E3 ubiquitin protein ligase 1
6557at7898	Duplicated	DN10541_c0_g1_i2:87-5387	2448.4	1464	https://www.orthodb.org/v10?query=6557at7898	Listerin E3 ubiquitin protein ligase 1
6598at7898	Duplicated	DN4015_c0_g1_i1:70-4464	1570.9	1216	https://www.orthodb.org/v10?query=6598at7898	unhealthy ribosome biogenesis protein 2 homolog
6598at7898	Duplicated	DN4015_c0_g1_i6:70-4917	1569	1216	https://www.orthodb.org/v10?query=6598at7898	unhealthy ribosome biogenesis protein 2 homolog
6598at7898	Duplicated	DN4015_c0_g1_i7:70-4897	1569	1216	https://www.orthodb.org/v10?query=6598at7898	unhealthy ribosome biogenesis protein 2 homolog
6715at7898	Duplicated	DN3063_c0_g1_i18:156-4265	2547.5	1219	https://www.orthodb.org/v10?query=6715at7898	Nucleoporin 155
6715at7898	Duplicated	DN3063_c0_g1_i19:156-4265	2547.5	1219	https://www.orthodb.org/v10?query=6715at7898	Nucleoporin 155
6715at7898	Duplicated	DN3063_c0_g1_i3:156-4407	2547.5	1219	https://www.orthodb.org/v10?query=6715at7898	Nucleoporin 155
6715at7898	Duplicated	DN3063_c0_g1_i4:156-4547	2547.5	1219	https://www.orthodb.org/v10?query=6715at7898	Nucleoporin 155
6715at7898	Duplicated	DN3063_c0_g1_i8:156-4547	2547.5	1219	https://www.orthodb.org/v10?query=6715at7898	Nucleoporin 155
6715at7898	Duplicated	DN3063_c0_g1_i20:156-4328	2547.3	1219	https://www.orthodb.org/v10?query=6715at7898	Nucleoporin 155
6715at7898	Duplicated	DN3063_c0_g1_i21:156-4328	2547.3	1219	https://www.orthodb.org/v10?query=6715at7898	Nucleoporin 155
6715at7898	Duplicated	DN3063_c0_g1_i9:156-4328	2547.3	1219	https://www.orthodb.org/v10?query=6715at7898	Nucleoporin 155
6715at7898	Duplicated	DN3063_c0_g1_i13:156-3773	2193.2	1063	https://www.orthodb.org/v10?query=6715at7898	Nucleoporin 155
6715at7898	Duplicated	DN3063_c0_g1_i5:156-3836	2193.1	1063	https://www.orthodb.org/v10?query=6715at7898	Nucleoporin 155
6807at7898	Duplicated	DN5068_c0_g1_i14:261-4013	1711.4	1057
6807at7898	Duplicated	DN5068_c0_g1_i25:156-3908	1711.4	1057
6807at7898	Duplicated	DN5068_c0_g1_i9:156-3908	1703.3	1058
6807at7898	Duplicated	DN5068_c0_g1_i11:52-3546	1615.1	980
6854at7898	Missing
6873at7898	Complete	DN8701_c0_g1_i2:104-4507	2392.9	1262	https://www.orthodb.org/v10?query=6873at7898	DNA polymerase
6908at7898	Duplicated	DN14610_c0_g1_i17:1-6101	2644.3	1166	https://www.orthodb.org/v10?query=6908at7898	Splicing factor 3b, subunit 1
6908at7898	Duplicated	DN14610_c0_g1_i26:1-6405	2644.3	1166	https://www.orthodb.org/v10?query=6908at7898	Splicing factor 3b, subunit 1
6908at7898	Duplicated	DN14610_c0_g1_i3:1-4000	2644.3	1166	https://www.orthodb.org/v10?query=6908at7898	Splicing factor 3b, subunit 1
6908at7898	Duplicated	DN14610_c0_g1_i7:1-6383	2644.3	1166	https://www.orthodb.org/v10?query=6908at7898	Splicing factor 3b, subunit 1
6908at7898	Duplicated	DN14610_c0_g1_i9:1-3945	2644.3	1166	https://www.orthodb.org/v10?query=6908at7898	Splicing factor 3b, subunit 1
6910at7898	Missing
6926at7898	Fragmented	DN15419_c1_g1_i1:94-3072	884.9	657	https://www.orthodb.org/v10?query=6926at7898	zinc finger and BTB domain-containing protein 4
6936at7898	Duplicated	DN362_c1_g1_i9:275-4348	2171.1	1155	https://www.orthodb.org/v10?query=6936at7898	rab3 GTPase-activating protein non-catalytic subunit
6936at7898	Duplicated	DN362_c1_g1_i10:275-4354	2161.1	1155	https://www.orthodb.org/v10?query=6936at7898	rab3 GTPase-activating protein non-catalytic subunit
6936at7898	Duplicated	DN362_c1_g1_i6:275-4369	2158.9	1155	https://www.orthodb.org/v10?query=6936at7898	rab3 GTPase-activating protein non-catalytic subunit
6936at7898	Duplicated	DN362_c1_g1_i8:275-4393	2155.2	1155	https://www.orthodb.org/v10?query=6936at7898	rab3 GTPase-activating protein non-catalytic subunit
6936at7898	Duplicated	DN362_c1_g1_i3:275-4414	2143.1	1155	https://www.orthodb.org/v10?query=6936at7898	rab3 GTPase-activating protein non-catalytic subunit
6976at7898	Missing
6978at7898	Duplicated	DN18898_c0_g1_i9:919-6051	2841.8	1406
6978at7898	Duplicated	DN18898_c0_g1_i3:919-5904	2738.9	1362
6978at7898	Duplicated	DN18898_c0_g1_i7:919-5354	2463.4	1213
7042at7898	Complete	DN13695_c0_g1_i1:1109-4891	1889.9	1017	https://www.orthodb.org/v10?query=7042at7898	ADAM metallopeptidase with thrombospondin type 1 motif, 16
7133at7898	Duplicated	DN8108_c0_g1_i17:1576-6952	2730.1	1503	https://www.orthodb.org/v10?query=7133at7898	Chromodomain helicase DNA binding protein 2
7133at7898	Duplicated	DN8108_c0_g1_i20:1947-7157	2730.1	1503	https://www.orthodb.org/v10?query=7133at7898	Chromodomain helicase DNA binding protein 2
7133at7898	Duplicated	DN8108_c0_g1_i9:1577-6787	2730.1	1503	https://www.orthodb.org/v10?query=7133at7898	Chromodomain helicase DNA binding protein 2
7133at7898	Duplicated	DN8108_c0_g1_i7:1576-6051	2607	1357	https://www.orthodb.org/v10?query=7133at7898	Chromodomain helicase DNA binding protein 2
7133at7898	Duplicated	DN8108_c0_g1_i11:1947-6542	2600.8	1355	https://www.orthodb.org/v10?query=7133at7898	Chromodomain helicase DNA binding protein 2
7133at7898	Duplicated	DN8108_c0_g1_i16:1577-6172	2600.8	1355	https://www.orthodb.org/v10?query=7133at7898	Chromodomain helicase DNA binding protein 2
7133at7898	Duplicated	DN8108_c0_g1_i24:1948-6102	2422.4	1243	https://www.orthodb.org/v10?query=7133at7898	Chromodomain helicase DNA binding protein 2
7219at7898	Fragmented	DN55498_c0_g1_i2:1-3618	1285	910	https://www.orthodb.org/v10?query=7219at7898	pseudopodium-enriched atypical kinase 1
7222at7898	Duplicated	DN1088_c3_g1_i15:200-4291	2453.2	1224	https://www.orthodb.org/v10?query=7222at7898	ubiquitin carboxyl-terminal hydrolase 47 isoform X1
7222at7898	Duplicated	DN1088_c3_g1_i13:200-4294	2452.6	1195	https://www.orthodb.org/v10?query=7222at7898	ubiquitin carboxyl-terminal hydrolase 47 isoform X1
7222at7898	Duplicated	DN1088_c3_g1_i7:200-4300	2452.3	1204	https://www.orthodb.org/v10?query=7222at7898	ubiquitin carboxyl-terminal hydrolase 47 isoform X1
7222at7898	Duplicated	DN1088_c3_g1_i21:200-4297	2452.2	1201	https://www.orthodb.org/v10?query=7222at7898	ubiquitin carboxyl-terminal hydrolase 47 isoform X1
7222at7898	Duplicated	DN1088_c3_g1_i3:200-4422	2451.4	1224	https://www.orthodb.org/v10?query=7222at7898	ubiquitin carboxyl-terminal hydrolase 47 isoform X1
7222at7898	Duplicated	DN1088_c3_g1_i19:200-4425	2450.7	1195	https://www.orthodb.org/v10?query=7222at7898	ubiquitin carboxyl-terminal hydrolase 47 isoform X1
7222at7898	Duplicated	DN1088_c3_g1_i2:200-4424	2450.7	1195	https://www.orthodb.org/v10?query=7222at7898	ubiquitin carboxyl-terminal hydrolase 47 isoform X1
7222at7898	Duplicated	DN1088_c3_g1_i11:200-4431	2450.5	1204	https://www.orthodb.org/v10?query=7222at7898	ubiquitin carboxyl-terminal hydrolase 47 isoform X1
7222at7898	Duplicated	DN1088_c3_g1_i5:200-4430	2450.5	1204	https://www.orthodb.org/v10?query=7222at7898	ubiquitin carboxyl-terminal hydrolase 47 isoform X1
7263at7898	Missing
7318at7898	Duplicated	DN14876_c0_g1_i10:115-4434	2234.9	1220	https://www.orthodb.org/v10?query=7318at7898	Fanconi anemia group D2 protein
7318at7898	Duplicated	DN14876_c0_g1_i4:105-4424	2234.9	1220	https://www.orthodb.org/v10?query=7318at7898	Fanconi anemia group D2 protein
7346at7898	Complete	DN103_c11_g1_i1:439-5850	2162	1482	https://www.orthodb.org/v10?query=7346at7898	protein RRP5 homolog
7429at7898	Fragmented	DN9961_c0_g1_i4:5-1093	300.8	273	https://www.orthodb.org/v10?query=7429at7898	Fanconi anemia group A protein
7492at7898	Duplicated	DN7976_c0_g1_i20:408-7982	2191.5	1567
7492at7898	Duplicated	DN7976_c0_g1_i9:408-7457	2128.8	1465
7534at7898	Complete	DN1935_c0_g1_i6:479-5068	2103.2	1204	https://www.orthodb.org/v10?query=7534at7898	DNA topoisomerase 2-binding protein 1
7550at7898	Duplicated	DN3091_c0_g1_i7:151-3819	2548.4	1113	https://www.orthodb.org/v10?query=7550at7898	splicing factor 3B subunit 3
7550at7898	Duplicated	DN3091_c0_g1_i5:151-4042	2544.4	1113	https://www.orthodb.org/v10?query=7550at7898	splicing factor 3B subunit 3
7580at7898	Duplicated	DN4795_c0_g1_i10:674-4789	2200	1166	https://www.orthodb.org/v10?query=7580at7898	DNA mismatch repair protein Msh6
7580at7898	Duplicated	DN4795_c0_g1_i8:674-4914	2200	1166	https://www.orthodb.org/v10?query=7580at7898	DNA mismatch repair protein Msh6
7677at7898	Missing
7712at7898	Fragmented	DN23035_c0_g1_i2:111-2231	981	583
7715at7898	Duplicated	DN9212_c0_g1_i6:309-4670	1304.1	1116	https://www.orthodb.org/v10?query=7715at7898	Shroom family member 1
7715at7898	Duplicated	DN9212_c0_g1_i1:309-4688	1302.1	1114	https://www.orthodb.org/v10?query=7715at7898	Shroom family member 1
7715at7898	Duplicated	DN9212_c0_g1_i5:286-4431	1123.4	1041	https://www.orthodb.org/v10?query=7715at7898	Shroom family member 1
7715at7898	Duplicated	DN9212_c0_g1_i3:286-4449	1121.4	1039	https://www.orthodb.org/v10?query=7715at7898	Shroom family member 1
7742at7898	Complete	DN6709_c0_g1_i3:2-2038	1190.4	584	https://www.orthodb.org/v10?query=7742at7898	WD repeat-containing protein 11
7793at7898	Missing
7801at7898	Duplicated	DN9335_c1_g1_i1:519-7040	2104.1	1391	https://www.orthodb.org/v10?query=7801at7898	GON-4-like protein
7801at7898	Duplicated	DN9335_c1_g1_i2:520-7177	2098.9	1379	https://www.orthodb.org/v10?query=7801at7898	GON-4-like protein
7801at7898	Duplicated	DN9335_c1_g1_i4:520-7047	2098.9	1379	https://www.orthodb.org/v10?query=7801at7898	GON-4-like protein
7847at7898	Missing
7869at7898	Duplicated	DN2874_c0_g1_i1:472-4376	1662.7	994	https://www.orthodb.org/v10?query=7869at7898	Bloom syndrome protein isoform X1
7869at7898	Duplicated	DN2874_c0_g1_i2:472-4299	1662.7	994	https://www.orthodb.org/v10?query=7869at7898	Bloom syndrome protein isoform X1
7869at7898	Duplicated	DN2874_c0_g1_i5:472-4289	1623.9	950	https://www.orthodb.org/v10?query=7869at7898	Bloom syndrome protein isoform X1
7869at7898	Duplicated	DN2874_c0_g1_i8:472-4212	1623.9	950	https://www.orthodb.org/v10?query=7869at7898	Bloom syndrome protein isoform X1
7900at7898	Duplicated	DN186_c0_g1_i29:4733-7960	2087.5	937	https://www.orthodb.org/v10?query=7900at7898	ubiquitin carboxyl-terminal hydrolase 7 isoform X1
7900at7898	Duplicated	DN186_c0_g1_i32:4143-7370	2087.5	937	https://www.orthodb.org/v10?query=7900at7898	ubiquitin carboxyl-terminal hydrolase 7 isoform X1
7900at7898	Duplicated	DN186_c0_g1_i41:4760-7987	2087.5	937	https://www.orthodb.org/v10?query=7900at7898	ubiquitin carboxyl-terminal hydrolase 7 isoform X1
7900at7898	Duplicated	DN186_c0_g1_i6:2550-5777	2087.5	937	https://www.orthodb.org/v10?query=7900at7898	ubiquitin carboxyl-terminal hydrolase 7 isoform X1
7900at7898	Duplicated	DN186_c0_g1_i22:4763-8365	2086.5	937	https://www.orthodb.org/v10?query=7900at7898	ubiquitin carboxyl-terminal hydrolase 7 isoform X1
7900at7898	Duplicated	DN186_c0_g1_i57:4736-8338	2086.5	937	https://www.orthodb.org/v10?query=7900at7898	ubiquitin carboxyl-terminal hydrolase 7 isoform X1
7900at7898	Duplicated	DN186_c0_g1_i7:4146-7748	2086.5	937	https://www.orthodb.org/v10?query=7900at7898	ubiquitin carboxyl-terminal hydrolase 7 isoform X1
7900at7898	Duplicated	DN186_c0_g1_i24:746-3994	2075	937	https://www.orthodb.org/v10?query=7900at7898	ubiquitin carboxyl-terminal hydrolase 7 isoform X1
7900at7898	Duplicated	DN186_c0_g1_i9:2551-5799	2075	937	https://www.orthodb.org/v10?query=7900at7898	ubiquitin carboxyl-terminal hydrolase 7 isoform X1
7900at7898	Duplicated	DN186_c0_g1_i12:4760-8065	2074.9	937	https://www.orthodb.org/v10?query=7900at7898	ubiquitin carboxyl-terminal hydrolase 7 isoform X1
7900at7898	Duplicated	DN186_c0_g1_i34:4143-7448	2074.9	937	https://www.orthodb.org/v10?query=7900at7898	ubiquitin carboxyl-terminal hydrolase 7 isoform X1
7900at7898	Duplicated	DN186_c0_g1_i13:4733-8356	2074.2	937	https://www.orthodb.org/v10?query=7900at7898	ubiquitin carboxyl-terminal hydrolase 7 isoform X1
7900at7898	Duplicated	DN186_c0_g1_i27:4116-7739	2074.2	937	https://www.orthodb.org/v10?query=7900at7898	ubiquitin carboxyl-terminal hydrolase 7 isoform X1
7900at7898	Duplicated	DN186_c0_g1_i36:4760-8383	2074.2	937	https://www.orthodb.org/v10?query=7900at7898	ubiquitin carboxyl-terminal hydrolase 7 isoform X1
7900at7898	Duplicated	DN186_c0_g1_i59:4143-7766	2074.2	937	https://www.orthodb.org/v10?query=7900at7898	ubiquitin carboxyl-terminal hydrolase 7 isoform X1
7900at7898	Duplicated	DN186_c0_g1_i60:60-3119	1925.2	876	https://www.orthodb.org/v10?query=7900at7898	ubiquitin carboxyl-terminal hydrolase 7 isoform X1
7928at7898	Complete	DN37465_c0_g1_i3:548-4387	1416.4	1014	https://www.orthodb.org/v10?query=7928at7898	uncharacterized protein KIAA0825 homolog
7953at7898	Missing
8043at7898	Duplicated	DN21267_c0_g1_i1:613-3678	1265.4	843	https://www.orthodb.org/v10?query=8043at7898	pro-epidermal growth factor
8043at7898	Duplicated	DN21267_c0_g1_i2:613-3787	1265.4	843	https://www.orthodb.org/v10?query=8043at7898	pro-epidermal growth factor
8044at7898	Duplicated	DN3561_c0_g1_i4:205-7743	2986.6	1824	https://www.orthodb.org/v10?query=8044at7898	bromodomain adjacent to zinc finger domain protein 2A
8044at7898	Duplicated	DN3561_c0_g1_i1:205-7677	2920.4	1829	https://www.orthodb.org/v10?query=8044at7898	bromodomain adjacent to zinc finger domain protein 2A
8172at7898	Duplicated	DN952_c0_g1_i1:1597-7708	2053.1	1459
8172at7898	Duplicated	DN952_c0_g1_i30:1597-7713	2045.6	1462
8172at7898	Duplicated	DN952_c0_g1_i10:1597-8859	2043.8	1460
8172at7898	Duplicated	DN952_c0_g1_i24:1597-7776	2043.8	1460
8172at7898	Duplicated	DN952_c0_g1_i17:1597-7779	2043.7	1463
8172at7898	Duplicated	DN952_c0_g1_i31:1597-8862	2043.7	1463
8172at7898	Duplicated	DN952_c0_g1_i6:1597-7895	2043	1462
8172at7898	Duplicated	DN952_c0_g1_i25:1597-7898	2042.7	1459
8172at7898	Duplicated	DN952_c0_g1_i22:1597-9601	2042.4	1459
8172at7898	Duplicated	DN952_c0_g1_i34:1597-7572	1939.4	1398
8186at7898	Complete	DN43135_c0_g1_i1:137-2431	1235.4	678	https://www.orthodb.org/v10?query=8186at7898	papilin isoform X1
8190at7898	Complete	DN12496_c0_g1_i3:548-4345	2245.9	1087
8271at7898	Missing
8276at7898	Duplicated	DN353_c2_g2_i11:1731-5216	2102.8	1088	https://www.orthodb.org/v10?query=8276at7898	neurofascin isoform X1
8276at7898	Duplicated	DN353_c2_g2_i1:1732-5217	2102.8	1088	https://www.orthodb.org/v10?query=8276at7898	neurofascin isoform X1
8276at7898	Duplicated	DN353_c2_g2_i3:1734-5219	2102.8	1088	https://www.orthodb.org/v10?query=8276at7898	neurofascin isoform X1
8276at7898	Duplicated	DN353_c2_g2_i7:1734-5219	2102.8	1088	https://www.orthodb.org/v10?query=8276at7898	neurofascin isoform X1
8276at7898	Duplicated	DN353_c2_g2_i4:1734-5273	2102.7	1088	https://www.orthodb.org/v10?query=8276at7898	neurofascin isoform X1
8300at7898	Missing
8356at7898	Duplicated	DN6905_c0_g1_i1:108-3641	2193	1050	https://www.orthodb.org/v10?query=8356at7898	leucine--tRNA ligase, cytoplasmic
8356at7898	Duplicated	DN6905_c0_g1_i2:108-3641	2193	1050	https://www.orthodb.org/v10?query=8356at7898	leucine--tRNA ligase, cytoplasmic
8392at7898	Complete	DN12704_c0_g1_i1:551-4777	2031.9	1122	https://www.orthodb.org/v10?query=8392at7898	putative ATP-dependent RNA helicase DHX57
8403at7898	Duplicated	DN4089_c1_g1_i6:264-4487	2057	1129	https://www.orthodb.org/v10?query=8403at7898	UHRF1-binding protein 1-like
8403at7898	Duplicated	DN4089_c1_g1_i4:264-4448	2034.4	1129	https://www.orthodb.org/v10?query=8403at7898	UHRF1-binding protein 1-like
8403at7898	Duplicated	DN4089_c1_g1_i2:264-4457	2031.3	1129	https://www.orthodb.org/v10?query=8403at7898	UHRF1-binding protein 1-like
8403at7898	Duplicated	DN4089_c1_g1_i9:264-4376	2007.7	1097	https://www.orthodb.org/v10?query=8403at7898	UHRF1-binding protein 1-like
8403at7898	Duplicated	DN4089_c1_g1_i10:264-4385	2004.8	1096	https://www.orthodb.org/v10?query=8403at7898	UHRF1-binding protein 1-like
8407at7898	Fragmented	DN4419_c3_g1_i2:1-1791	1193	546	https://www.orthodb.org/v10?query=8407at7898	A disintegrin and metalloproteinase with thrombospondin motifs 6
8413at7898	Complete	DN4908_c0_g1_i1:157-4419	1841.6	1229	https://www.orthodb.org/v10?query=8413at7898	Leucine-rich pentatricopeptide repeat containing
8448at7898	Duplicated	DN45014_c0_g1_i4:126-3854	1763.6	1072	https://www.orthodb.org/v10?query=8448at7898	protein MMS22-like
8448at7898	Duplicated	DN45014_c0_g1_i3:353-3751	1610.9	973	https://www.orthodb.org/v10?query=8448at7898	protein MMS22-like
8465at7898	Duplicated	DN1359_c0_g1_i12:537-4991	1957.1	1273	https://www.orthodb.org/v10?query=8465at7898	CLIP-associating protein 2 isoform X1
8465at7898	Duplicated	DN1359_c0_g1_i17:537-4991	1957.1	1273	https://www.orthodb.org/v10?query=8465at7898	CLIP-associating protein 2 isoform X1
8465at7898	Duplicated	DN1359_c0_g1_i13:537-4967	1929.9	1274	https://www.orthodb.org/v10?query=8465at7898	CLIP-associating protein 2 isoform X1
8465at7898	Duplicated	DN1359_c0_g1_i20:537-5021	1907	1274	https://www.orthodb.org/v10?query=8465at7898	CLIP-associating protein 2 isoform X1
8496at7898	Complete	DN28646_c0_g1_i5:154-2970	1719.8	800	https://www.orthodb.org/v10?query=8496at7898	DNA-directed RNA polymerase III subunit RPC2
8587at7898	Missing
8605at7898	Duplicated	DN509_c0_g1_i1:527-4762	2068.4	1109	https://www.orthodb.org/v10?query=8605at7898	protein FAM135A isoform X1
8605at7898	Duplicated	DN509_c0_g1_i2:527-4762	2068.4	1109	https://www.orthodb.org/v10?query=8605at7898	protein FAM135A isoform X1
8605at7898	Duplicated	DN509_c0_g1_i3:527-4684	1973.6	1084	https://www.orthodb.org/v10?query=8605at7898	protein FAM135A isoform X1
8815at7898	Fragmented	DN28236_c0_g1_i1:0-2546	1210.7	680	https://www.orthodb.org/v10?query=8815at7898	nephrocystin-3
8836at7898	Duplicated	DN684_c4_g1_i2:287-4729	2009.9	1342	https://www.orthodb.org/v10?query=8836at7898	supervillin-like
8836at7898	Duplicated	DN684_c4_g1_i3:287-4729	2009.9	1342	https://www.orthodb.org/v10?query=8836at7898	supervillin-like
8836at7898	Duplicated	DN684_c4_g1_i4:287-4729	2009.9	1342	https://www.orthodb.org/v10?query=8836at7898	supervillin-like
8836at7898	Duplicated	DN684_c4_g1_i5:287-4729	2009.9	1342	https://www.orthodb.org/v10?query=8836at7898	supervillin-like
8889at7898	Complete	DN10840_c0_g1_i2:145-3528	1856.2	937	https://www.orthodb.org/v10?query=8889at7898	DNA-directed RNA polymerase I subunit RPA2
8910at7898	Missing
8916at7898	Missing
8936at7898	Missing
8999at7898	Duplicated	DN27609_c0_g1_i1:1-4296	1952.8	1196	https://www.orthodb.org/v10?query=8999at7898	mediator of RNA polymerase II transcription subunit 1
8999at7898	Duplicated	DN27609_c0_g1_i2:1-4272	1939.5	1188	https://www.orthodb.org/v10?query=8999at7898	mediator of RNA polymerase II transcription subunit 1
9010at7898	Duplicated	DN898_c4_g1_i5:92-3862	2231	1063	https://www.orthodb.org/v10?query=9010at7898	protein flightless-1 homolog
9010at7898	Duplicated	DN898_c4_g1_i1:92-3109	2115	958	https://www.orthodb.org/v10?query=9010at7898	protein flightless-1 homolog
9020at7898	Complete	DN13302_c0_g1_i3:429-4814	1770.7	1049
9061at7898	Fragmented	DN24948_c0_g1_i1:461-2893	1090.6	781	https://www.orthodb.org/v10?query=9061at7898	1-phosphatidylinositol 4,5-bisphosphate phosphodiesterase beta-2
9138at7898	Fragmented	DN5722_c0_g1_i13:5436-8102	949.2	621	https://www.orthodb.org/v10?query=9138at7898	acyl-CoA synthetase family member 4 isoform X1
9151at7898	Duplicated	DN3676_c0_g1_i10:232-3570	1632	878	https://www.orthodb.org/v10?query=9151at7898	proto-oncogene tyrosine-protein kinase receptor Ret
9151at7898	Duplicated	DN3676_c0_g1_i12:232-4606	1632	878	https://www.orthodb.org/v10?query=9151at7898	proto-oncogene tyrosine-protein kinase receptor Ret
9151at7898	Duplicated	DN3676_c0_g1_i1:232-4621	1632	878	https://www.orthodb.org/v10?query=9151at7898	proto-oncogene tyrosine-protein kinase receptor Ret
9151at7898	Duplicated	DN3676_c0_g1_i6:232-5132	1632	878	https://www.orthodb.org/v10?query=9151at7898	proto-oncogene tyrosine-protein kinase receptor Ret
9151at7898	Duplicated	DN3676_c0_g1_i7:232-5117	1632	878	https://www.orthodb.org/v10?query=9151at7898	proto-oncogene tyrosine-protein kinase receptor Ret
9159at7898	Complete	DN7994_c0_g1_i2:226-3792	2091	1009	https://www.orthodb.org/v10?query=9159at7898	manganese-transporting ATPase 13A1
9174at7898	Missing
9176at7898	Missing
9220at7898	Fragmented	DN25587_c0_g1_i1:108-2396	1103.6	676	https://www.orthodb.org/v10?query=9220at7898	thyroid adenoma-associated protein homolog
9258at7898	Missing
9337at7898	Duplicated	DN1329_c1_g1_i1:185-4120	2201	1109
9337at7898	Duplicated	DN1329_c1_g1_i2:185-3820	2058	1033
9402at7898	Complete	DN32328_c0_g1_i1:193-3588	1910.4	976	https://www.orthodb.org/v10?query=9402at7898	trafficking protein particle complex subunit 11
9404at7898	Duplicated	DN1201_c0_g1_i6:905-4507	2200.5	1024	https://www.orthodb.org/v10?query=9404at7898	PAN2-PAN3 deadenylation complex catalytic subunit PAN2
9404at7898	Duplicated	DN1201_c0_g1_i8:1140-4742	2200.5	1024	https://www.orthodb.org/v10?query=9404at7898	PAN2-PAN3 deadenylation complex catalytic subunit PAN2
9404at7898	Duplicated	DN1201_c0_g1_i2:39-3846	2199.5	1024	https://www.orthodb.org/v10?query=9404at7898	PAN2-PAN3 deadenylation complex catalytic subunit PAN2
9519at7898	Duplicated	DN8093_c0_g1_i8:264-3791	1959.2	980	https://www.orthodb.org/v10?query=9519at7898	Protein tyrosine phosphatase, non-receptor type 21
9519at7898	Duplicated	DN8093_c0_g1_i1:264-3899	1917	1007	https://www.orthodb.org/v10?query=9519at7898	Protein tyrosine phosphatase, non-receptor type 21
9519at7898	Duplicated	DN8093_c0_g1_i4:264-4312	1876.9	941	https://www.orthodb.org/v10?query=9519at7898	Protein tyrosine phosphatase, non-receptor type 21
9519at7898	Duplicated	DN8093_c0_g1_i7:264-4420	1835.2	969	https://www.orthodb.org/v10?query=9519at7898	Protein tyrosine phosphatase, non-receptor type 21
9616at7898	Duplicated	DN5294_c0_g1_i15:272-4066	1536.3	889	https://www.orthodb.org/v10?query=9616at7898	DNA repair protein REV1
9616at7898	Duplicated	DN5294_c0_g1_i9:272-4066	1536.3	889	https://www.orthodb.org/v10?query=9616at7898	DNA repair protein REV1
9616at7898	Duplicated	DN5294_c0_g1_i8:264-4300	1525.3	889	https://www.orthodb.org/v10?query=9616at7898	DNA repair protein REV1
9616at7898	Duplicated	DN5294_c0_g1_i18:35-3799	1509.6	871	https://www.orthodb.org/v10?query=9616at7898	DNA repair protein REV1
9616at7898	Duplicated	DN5294_c0_g1_i2:35-3799	1509.6	871	https://www.orthodb.org/v10?query=9616at7898	DNA repair protein REV1
9688at7898	Duplicated	DN2928_c0_g1_i8:144-4012	2113.3	1041	https://www.orthodb.org/v10?query=9688at7898	ATP-dependent RNA helicase A
9688at7898	Duplicated	DN2928_c0_g1_i3:144-3885	2110.6	1041	https://www.orthodb.org/v10?query=9688at7898	ATP-dependent RNA helicase A
9688at7898	Duplicated	DN2928_c0_g1_i5:144-4462	2110.6	1041	https://www.orthodb.org/v10?query=9688at7898	ATP-dependent RNA helicase A
9688at7898	Duplicated	DN2928_c0_g1_i6:144-3746	2110.6	1041	https://www.orthodb.org/v10?query=9688at7898	ATP-dependent RNA helicase A
9688at7898	Duplicated	DN2928_c0_g1_i2:4-3527	1956.5	952	https://www.orthodb.org/v10?query=9688at7898	ATP-dependent RNA helicase A
9725at7898	Duplicated	DN65920_c0_g1_i1:0-2780	1326.7	694
9725at7898	Duplicated	DN65920_c0_g1_i2:0-2822	1321.9	714
9836at7898	Duplicated	DN8811_c0_g1_i2:201-3759	2057.6	994	https://www.orthodb.org/v10?query=9836at7898	WASH complex subunit strumpellin
9836at7898	Duplicated	DN8811_c0_g1_i3:201-3677	2057.6	994	https://www.orthodb.org/v10?query=9836at7898	WASH complex subunit strumpellin
9840at7898	Complete	DN4660_c1_g1_i2:1016-4681	1581.1	896	https://www.orthodb.org/v10?query=9840at7898	HEAT repeat-containing protein 6
9905at7898	Duplicated	DN2867_c0_g1_i14:403-3852	2263.6	1052	https://www.orthodb.org/v10?query=9905at7898	WASH complex subunit 7
9905at7898	Duplicated	DN2867_c0_g1_i2:403-4002	2263.5	1052	https://www.orthodb.org/v10?query=9905at7898	WASH complex subunit 7
9905at7898	Duplicated	DN2867_c0_g1_i4:403-3891	2263.5	1052	https://www.orthodb.org/v10?query=9905at7898	WASH complex subunit 7
10070at7898	Duplicated	DN2640_c2_g1_i2:330-3689	1334.8	908
10070at7898	Duplicated	DN2640_c2_g1_i21:74-3939	1333.7	970
10070at7898	Duplicated	DN2640_c2_g1_i18:74-3805	1331.7	970
10070at7898	Duplicated	DN2640_c2_g1_i20:74-3787	1331.6	970
10070at7898	Duplicated	DN2640_c2_g1_i4:74-3945	1331.6	970
10070at7898	Duplicated	DN2640_c2_g1_i10:368-3668	1326.7	882
10116at7898	Duplicated	DN528_c0_g1_i4:497-4171	1968.1	1003	https://www.orthodb.org/v10?query=10116at7898	Erythroid differentiation regulatory factor 1
10116at7898	Duplicated	DN528_c0_g1_i8:497-4171	1968.1	1003	https://www.orthodb.org/v10?query=10116at7898	Erythroid differentiation regulatory factor 1
10116at7898	Duplicated	DN528_c0_g1_i5:497-4287	1966.9	1003	https://www.orthodb.org/v10?query=10116at7898	Erythroid differentiation regulatory factor 1
10116at7898	Duplicated	DN528_c0_g1_i7:497-4117	1913.6	965	https://www.orthodb.org/v10?query=10116at7898	Erythroid differentiation regulatory factor 1
10116at7898	Duplicated	DN528_c0_g1_i2:497-3801	1713.2	838	https://www.orthodb.org/v10?query=10116at7898	Erythroid differentiation regulatory factor 1
10135at7898	Duplicated	DN3609_c0_g1_i71:96-4337	1432.6	1101	https://www.orthodb.org/v10?query=10135at7898	serine/threonine-protein kinase Nek1 isoform X1
10135at7898	Duplicated	DN3609_c0_g1_i37:96-4499	1431.4	1103	https://www.orthodb.org/v10?query=10135at7898	serine/threonine-protein kinase Nek1 isoform X1
10135at7898	Duplicated	DN3609_c0_g1_i53:96-4441	1426.7	1101	https://www.orthodb.org/v10?query=10135at7898	serine/threonine-protein kinase Nek1 isoform X1
10135at7898	Duplicated	DN3609_c0_g1_i45:96-4271	1421.2	1101	https://www.orthodb.org/v10?query=10135at7898	serine/threonine-protein kinase Nek1 isoform X1
10135at7898	Duplicated	DN3609_c0_g1_i66:96-4424	1403.2	1111	https://www.orthodb.org/v10?query=10135at7898	serine/threonine-protein kinase Nek1 isoform X1
10135at7898	Duplicated	DN3609_c0_g1_i69:96-4424	1403.2	1111	https://www.orthodb.org/v10?query=10135at7898	serine/threonine-protein kinase Nek1 isoform X1
10135at7898	Duplicated	DN3609_c0_g1_i34:96-4528	1397.4	1111	https://www.orthodb.org/v10?query=10135at7898	serine/threonine-protein kinase Nek1 isoform X1
10135at7898	Duplicated	DN3609_c0_g1_i26:96-4358	1392.3	1111	https://www.orthodb.org/v10?query=10135at7898	serine/threonine-protein kinase Nek1 isoform X1
10143at7898	Missing
10205at7898	Complete	DN64_c7_g4_i1:901-3195	1259.8	649	https://www.orthodb.org/v10?query=10205at7898	transcription initiation factor TFIID subunit 2
10242at7898	Duplicated	DN9653_c0_g1_i1:639-5387	640.7	738
10242at7898	Duplicated	DN9653_c0_g1_i15:639-5501	633.1	742
10242at7898	Duplicated	DN9653_c0_g1_i17:639-5501	633.1	742
10259at7898	Complete	DN2382_c18_g1_i1:306-4526	880.9	829	https://www.orthodb.org/v10?query=10259at7898	AT-hook DNA-binding motif-containing protein 1
10419at7898	Duplicated	DN40827_c0_g1_i7:103-3102	834	739	https://www.orthodb.org/v10?query=10419at7898	protein SFI1 homolog isoform X1
10419at7898	Duplicated	DN40827_c0_g1_i19:103-2967	831.4	739	https://www.orthodb.org/v10?query=10419at7898	protein SFI1 homolog isoform X1
10419at7898	Duplicated	DN40827_c0_g1_i21:103-2967	831.4	739	https://www.orthodb.org/v10?query=10419at7898	protein SFI1 homolog isoform X1
10419at7898	Duplicated	DN40827_c0_g1_i28:103-3173	831.4	739	https://www.orthodb.org/v10?query=10419at7898	protein SFI1 homolog isoform X1
10421at7898	Duplicated	DN4026_c0_g1_i11:4203-7802	2075.2	1041
10421at7898	Duplicated	DN4026_c0_g1_i12:4833-8432	2075.2	1041
10421at7898	Duplicated	DN4026_c0_g1_i16:4203-7802	2075.2	1041
10421at7898	Duplicated	DN4026_c0_g1_i19:4203-7802	2075.2	1041
10421at7898	Duplicated	DN4026_c0_g1_i28:4833-8432	2075.2	1041
10421at7898	Duplicated	DN4026_c0_g1_i32:4925-8524	2075.2	1041
10421at7898	Duplicated	DN4026_c0_g1_i34:4203-7802	2075.2	1041
10421at7898	Duplicated	DN4026_c0_g1_i10:4206-7899	2072.5	1041
10463at7898	Duplicated	DN2911_c0_g2_i4:831-4241	1810.5	987
10463at7898	Duplicated	DN2911_c0_g2_i5:432-3842	1810.5	987
10463at7898	Duplicated	DN2911_c0_g2_i1:61-3024	1624.6	871
10527at7898	Missing
10551at7898	Complete	DN32673_c0_g2_i2:1566-5015	2184.4	1029	https://www.orthodb.org/v10?query=10551at7898	exportin-4
10556at7898	Missing
10671at7898	Duplicated	DN4768_c0_g1_i10:331-10839	2146.7	1120	https://www.orthodb.org/v10?query=10671at7898	S phase cyclin A-associated protein in the endoplasmic reticulum isoform X1
10671at7898	Duplicated	DN4768_c0_g1_i9:331-10839	2146.7	1120	https://www.orthodb.org/v10?query=10671at7898	S phase cyclin A-associated protein in the endoplasmic reticulum isoform X1
10671at7898	Duplicated	DN4768_c0_g1_i7:1452-5780	2122.1	1101	https://www.orthodb.org/v10?query=10671at7898	S phase cyclin A-associated protein in the endoplasmic reticulum isoform X1
10671at7898	Duplicated	DN4768_c0_g1_i1:1452-6120	2121.9	1095	https://www.orthodb.org/v10?query=10671at7898	S phase cyclin A-associated protein in the endoplasmic reticulum isoform X1
10671at7898	Duplicated	DN4768_c0_g1_i15:331-10467	2121.7	1114	https://www.orthodb.org/v10?query=10671at7898	S phase cyclin A-associated protein in the endoplasmic reticulum isoform X1
10671at7898	Duplicated	DN4768_c0_g1_i17:331-10467	2121.7	1114	https://www.orthodb.org/v10?query=10671at7898	S phase cyclin A-associated protein in the endoplasmic reticulum isoform X1
10671at7898	Duplicated	DN4768_c0_g1_i2:1452-5408	2097.2	1095	https://www.orthodb.org/v10?query=10671at7898	S phase cyclin A-associated protein in the endoplasmic reticulum isoform X1
10671at7898	Duplicated	DN4768_c0_g1_i8:1452-5748	2096.9	1089	https://www.orthodb.org/v10?query=10671at7898	S phase cyclin A-associated protein in the endoplasmic reticulum isoform X1
10671at7898	Duplicated	DN4768_c0_g1_i19:331-10665	2095.6	1077	https://www.orthodb.org/v10?query=10671at7898	S phase cyclin A-associated protein in the endoplasmic reticulum isoform X1
10671at7898	Duplicated	DN4768_c0_g1_i21:331-10294	2070.8	1071	https://www.orthodb.org/v10?query=10671at7898	S phase cyclin A-associated protein in the endoplasmic reticulum isoform X1
10671at7898	Duplicated	DN4768_c0_g1_i22:331-10293	2070.8	1071	https://www.orthodb.org/v10?query=10671at7898	S phase cyclin A-associated protein in the endoplasmic reticulum isoform X1
10671at7898	Duplicated	DN4768_c0_g1_i5:331-10290	2070.8	1071	https://www.orthodb.org/v10?query=10671at7898	S phase cyclin A-associated protein in the endoplasmic reticulum isoform X1
10709at7898	Duplicated	DN4469_c0_g1_i12:2359-5691	1712.8	910	https://www.orthodb.org/v10?query=10709at7898	integrin alpha-7 isoform X1
10709at7898	Duplicated	DN4469_c0_g1_i14:2359-5580	1712.8	910	https://www.orthodb.org/v10?query=10709at7898	integrin alpha-7 isoform X1
10712at7898	Duplicated	DN6754_c0_g1_i2:36-2267	923.9	564	https://www.orthodb.org/v10?query=10712at7898	PEAK1 related, kinase-activating pseudokinase 1
10712at7898	Duplicated	DN6754_c0_g1_i3:36-2267	923.9	564	https://www.orthodb.org/v10?query=10712at7898	PEAK1 related, kinase-activating pseudokinase 1
10713at7898	Fragmented	DN10733_c0_g1_i1:185-2101	1213.5	592
10731at7898	Duplicated	DN10099_c0_g1_i9:296-3577	1622.1	831	https://www.orthodb.org/v10?query=10731at7898	transcriptional repressor NF-X1 isoform X1
10731at7898	Duplicated	DN10099_c0_g1_i7:2-2259	1435.2	718	https://www.orthodb.org/v10?query=10731at7898	transcriptional repressor NF-X1 isoform X1
10780at7898	Missing
10795at7898	Missing
10796at7898	Duplicated	DN8819_c0_g1_i6:164-3688	1728.4	949	https://www.orthodb.org/v10?query=10796at7898	Regulator of telomere elongation helicase 1
10796at7898	Duplicated	DN8819_c0_g1_i12:164-3190	1654.5	870	https://www.orthodb.org/v10?query=10796at7898	Regulator of telomere elongation helicase 1
10796at7898	Duplicated	DN8819_c0_g1_i7:164-3283	1654	873	https://www.orthodb.org/v10?query=10796at7898	Regulator of telomere elongation helicase 1
10816at7898	Duplicated	DN6367_c0_g1_i1:1127-4767	2014.2	1015	https://www.orthodb.org/v10?query=10816at7898	WD repeat-containing protein 35
10816at7898	Duplicated	DN6367_c0_g1_i8:1127-4672	2014.2	1015	https://www.orthodb.org/v10?query=10816at7898	WD repeat-containing protein 35
10816at7898	Duplicated	DN6367_c0_g1_i9:1127-4672	2014.2	1015	https://www.orthodb.org/v10?query=10816at7898	WD repeat-containing protein 35
11000at7898	Duplicated	DN1848_c1_g1_i43:135-4052	2025.9	976	https://www.orthodb.org/v10?query=11000at7898	symplekin
11000at7898	Duplicated	DN1848_c1_g1_i22:135-3806	2025.9	976	https://www.orthodb.org/v10?query=11000at7898	symplekin
11000at7898	Duplicated	DN1848_c1_g1_i40:135-4029	2012.5	976	https://www.orthodb.org/v10?query=11000at7898	symplekin
11000at7898	Duplicated	DN1848_c1_g1_i7:135-4052	2012.5	976	https://www.orthodb.org/v10?query=11000at7898	symplekin
11000at7898	Duplicated	DN1848_c1_g1_i38:135-3176	1845.4	904	https://www.orthodb.org/v10?query=11000at7898	symplekin
11071at7898	Duplicated	DN11719_c0_g1_i2:260-3574	1949.1	953	https://www.orthodb.org/v10?query=11071at7898	Phosphatidylinositol-4,5-bisphosphate 3-kinase, catalytic subunit gamma
11071at7898	Duplicated	DN11719_c0_g1_i1:260-3331	1920	929	https://www.orthodb.org/v10?query=11071at7898	Phosphatidylinositol-4,5-bisphosphate 3-kinase, catalytic subunit gamma
11142at7898	Duplicated	DN12666_c0_g1_i8:289-4455	1215.1	1191	https://www.orthodb.org/v10?query=11142at7898	protein cordon-bleu isoform X1
11142at7898	Duplicated	DN12666_c0_g1_i13:289-4488	1116	1232	https://www.orthodb.org/v10?query=11142at7898	protein cordon-bleu isoform X1
11195at7898	Missing
11282at7898	Missing
11318at7898	Missing
11343at7898	Complete	DN45557_c0_g1_i1:526-4668	1711.6	1055	https://www.orthodb.org/v10?query=11343at7898	protein KIAA2022 homolog
11401at7898	Missing
11501at7898	Duplicated	DN23687_c0_g1_i7:524-3508	2036.8	907	https://www.orthodb.org/v10?query=11501at7898	E3 ubiquitin-protein ligase MIB1 isoform X1
11501at7898	Duplicated	DN23687_c0_g1_i1:524-3613	2024.2	910	https://www.orthodb.org/v10?query=11501at7898	E3 ubiquitin-protein ligase MIB1 isoform X1
11501at7898	Duplicated	DN23687_c0_g1_i8:511-3600	2024.2	910	https://www.orthodb.org/v10?query=11501at7898	E3 ubiquitin-protein ligase MIB1 isoform X1
11501at7898	Duplicated	DN23687_c0_g1_i3:524-3580	2016.3	905	https://www.orthodb.org/v10?query=11501at7898	E3 ubiquitin-protein ligase MIB1 isoform X1
11567at7898	Missing
11598at7898	Missing
11782at7898	Duplicated	DN6823_c0_g1_i5:512-4405	1667	1044	https://www.orthodb.org/v10?query=11782at7898	nuclear factor related to kappa-B-binding protein
11782at7898	Duplicated	DN6823_c0_g1_i8:516-4406	1658.2	1042	https://www.orthodb.org/v10?query=11782at7898	nuclear factor related to kappa-B-binding protein
11782at7898	Duplicated	DN6823_c0_g1_i4:512-4363	1654.5	1030	https://www.orthodb.org/v10?query=11782at7898	nuclear factor related to kappa-B-binding protein
11782at7898	Duplicated	DN6823_c0_g1_i10:516-4364	1645.2	1028	https://www.orthodb.org/v10?query=11782at7898	nuclear factor related to kappa-B-binding protein
11823at7898	Fragmented	DN11982_c0_g1_i1:3-1022	525.8	304	https://www.orthodb.org/v10?query=11823at7898	tubulin-specific chaperone D
11834at7898	Duplicated	DN6501_c0_g1_i2:1404-4430	1578.8	812
11834at7898	Duplicated	DN6501_c0_g1_i3:1404-4502	1564.7	840
11846at7898	Missing
11847at7898	Missing
11957at7898	Complete	DN10653_c0_g1_i2:394-5235	547.4	536	https://www.orthodb.org/v10?query=11957at7898	nestin-like
11981at7898	Complete	DN12485_c0_g1_i1:125-3385	1523.7	876	https://www.orthodb.org/v10?query=11981at7898	phosphatidylinositol 4,5-bisphosphate 3-kinase catalytic subunit gamma isoform-like
12069at7898	Duplicated	DN13814_c0_g1_i1:753-4661	1765.7	1002	https://www.orthodb.org/v10?query=12069at7898	clustered mitochondria protein homolog
12069at7898	Duplicated	DN13814_c0_g1_i2:754-4668	1765.7	1002	https://www.orthodb.org/v10?query=12069at7898	clustered mitochondria protein homolog
12117at7898	Duplicated	DN5310_c1_g1_i1:1805-5320	1747.9	941
12117at7898	Duplicated	DN5310_c1_g1_i3:1805-5332	1737.7	941
12144at7898	Duplicated	DN2601_c1_g1_i43:2-3332	1619.3	820	https://www.orthodb.org/v10?query=12144at7898	Integrator complex subunit 2
12144at7898	Duplicated	DN2601_c1_g1_i10:2-3097	1618.8	820	https://www.orthodb.org/v10?query=12144at7898	Integrator complex subunit 2
12144at7898	Duplicated	DN2601_c1_g1_i52:2-3253	1618.8	820	https://www.orthodb.org/v10?query=12144at7898	Integrator complex subunit 2
12144at7898	Duplicated	DN2601_c1_g1_i44:2-3274	1609.9	818	https://www.orthodb.org/v10?query=12144at7898	Integrator complex subunit 2
12156at7898	Duplicated	DN3788_c0_g1_i13:2174-5578	1889	966	https://www.orthodb.org/v10?query=12156at7898	TBC1 domain family member 8B isoform X1
12156at7898	Duplicated	DN3788_c0_g1_i1:2174-5659	1868.1	967	https://www.orthodb.org/v10?query=12156at7898	TBC1 domain family member 8B isoform X1
12156at7898	Duplicated	DN3788_c0_g1_i10:2174-5617	1851.4	966	https://www.orthodb.org/v10?query=12156at7898	TBC1 domain family member 8B isoform X1
12156at7898	Duplicated	DN3788_c0_g1_i8:59-2791	1677.4	858	https://www.orthodb.org/v10?query=12156at7898	TBC1 domain family member 8B isoform X1
12190at7898	Missing
12208at7898	Duplicated	DN6583_c4_g2_i1:1586-5143	1841.7	985
12208at7898	Duplicated	DN6583_c4_g2_i3:946-4503	1841.7	985
12210at7898	Duplicated	DN62449_c0_g1_i2:154-3927	1528.9	981
12210at7898	Duplicated	DN62449_c0_g1_i4:154-4010	1522.5	981
12211at7898	Fragmented	DN1106_c10_g1_i1:2-1939	1195.5	600	https://www.orthodb.org/v10?query=12211at7898	Niemann-Pick C1 protein
12295at7898	Missing
12338at7898	Duplicated	DN34468_c0_g1_i3:201-4250	1873.5	1070
12338at7898	Duplicated	DN34468_c0_g1_i2:201-4118	1736.3	1028
12342at7898	Duplicated	DN11768_c0_g1_i13:42-3416	1862.1	929	https://www.orthodb.org/v10?query=12342at7898	ubiquitin conjugation factor E4 A
12342at7898	Duplicated	DN11768_c0_g1_i11:171-3315	1699.5	858	https://www.orthodb.org/v10?query=12342at7898	ubiquitin conjugation factor E4 A
12342at7898	Duplicated	DN11768_c0_g1_i15:42-3125	1682.4	849	https://www.orthodb.org/v10?query=12342at7898	ubiquitin conjugation factor E4 A
12350at7898	Duplicated	DN1015_c0_g1_i4:966-4856	2098.8	1108	https://www.orthodb.org/v10?query=12350at7898	structural maintenance of chromosomes protein 4
12350at7898	Duplicated	DN1015_c0_g1_i6:966-4856	2098.8	1108	https://www.orthodb.org/v10?query=12350at7898	structural maintenance of chromosomes protein 4
12350at7898	Duplicated	DN1015_c0_g1_i7:963-4853	2098.8	1108	https://www.orthodb.org/v10?query=12350at7898	structural maintenance of chromosomes protein 4
12350at7898	Duplicated	DN1015_c0_g1_i10:966-4950	2096.2	1108	https://www.orthodb.org/v10?query=12350at7898	structural maintenance of chromosomes protein 4
12350at7898	Duplicated	DN1015_c0_g1_i12:966-4950	2096.2	1108	https://www.orthodb.org/v10?query=12350at7898	structural maintenance of chromosomes protein 4
12350at7898	Duplicated	DN1015_c0_g1_i2:966-4949	2074.9	1116	https://www.orthodb.org/v10?query=12350at7898	structural maintenance of chromosomes protein 4
12350at7898	Duplicated	DN1015_c0_g1_i9:507-4241	1984.4	1060	https://www.orthodb.org/v10?query=12350at7898	structural maintenance of chromosomes protein 4
12350at7898	Duplicated	DN1015_c0_g1_i16:507-4335	1981.8	1060	https://www.orthodb.org/v10?query=12350at7898	structural maintenance of chromosomes protein 4
12367at7898	Complete	DN9809_c0_g1_i1:121-3321	1176.9	858	https://www.orthodb.org/v10?query=12367at7898	gem-associated protein 4
12422at7898	Duplicated	DN17543_c1_g1_i2:1212-5009	1956.9	1097	https://www.orthodb.org/v10?query=12422at7898	apoptotic protease-activating factor 1
12422at7898	Duplicated	DN17543_c1_g1_i4:1211-4462	1721.4	951	https://www.orthodb.org/v10?query=12422at7898	apoptotic protease-activating factor 1
12431at7898	Duplicated	DN63405_c0_g1_i1:517-3612	1282.3	740	https://www.orthodb.org/v10?query=12431at7898	ribosomal protein S6 kinase delta-1
12431at7898	Duplicated	DN63405_c0_g1_i2:494-3589	1282.3	740	https://www.orthodb.org/v10?query=12431at7898	ribosomal protein S6 kinase delta-1
12457at7898	Duplicated	DN7637_c0_g1_i3:614-4513	875.9	982	https://www.orthodb.org/v10?query=12457at7898	protein NPAT
12457at7898	Duplicated	DN7637_c0_g1_i2:4-3810	831.7	964	https://www.orthodb.org/v10?query=12457at7898	protein NPAT
12501at7898	Complete	DN118283_c0_g1_i1:148-2706	1590.9	750
12524at7898	Missing
12577at7898	Missing
12633at7898	Duplicated	DN3706_c0_g1_i37:379-4161	1782.7	951	https://www.orthodb.org/v10?query=12633at7898	probable ATP-dependent RNA helicase DHX34
12633at7898	Duplicated	DN3706_c0_g1_i39:379-3971	1782.7	951	https://www.orthodb.org/v10?query=12633at7898	probable ATP-dependent RNA helicase DHX34
12633at7898	Duplicated	DN3706_c0_g1_i47:379-4015	1782.7	951	https://www.orthodb.org/v10?query=12633at7898	probable ATP-dependent RNA helicase DHX34
12633at7898	Duplicated	DN3706_c0_g1_i8:379-3825	1782.7	951	https://www.orthodb.org/v10?query=12633at7898	probable ATP-dependent RNA helicase DHX34
12633at7898	Duplicated	DN3706_c0_g1_i34:379-4410	1780.2	945	https://www.orthodb.org/v10?query=12633at7898	probable ATP-dependent RNA helicase DHX34
12633at7898	Duplicated	DN3706_c0_g1_i2:379-3387	1621.9	831	https://www.orthodb.org/v10?query=12633at7898	probable ATP-dependent RNA helicase DHX34
12639at7898	Duplicated	DN630_c0_g1_i1:324-3497	1837	893	https://www.orthodb.org/v10?query=12639at7898	ubiquitin-like modifier-activating enzyme 1
12639at7898	Duplicated	DN630_c0_g1_i2:323-3496	1837	893	https://www.orthodb.org/v10?query=12639at7898	ubiquitin-like modifier-activating enzyme 1
12639at7898	Duplicated	DN630_c0_g1_i4:324-3497	1837	893	https://www.orthodb.org/v10?query=12639at7898	ubiquitin-like modifier-activating enzyme 1
12679at7898	Complete	DN3218_c0_g2_i1:761-4069	1770	938	https://www.orthodb.org/v10?query=12679at7898	SLIT-ROBO Rho GTPase-activating protein 2
12691at7898	Missing
12717at7898	Complete	DN10546_c0_g1_i1:145-3444	1541.7	889	https://www.orthodb.org/v10?query=12717at7898	TELO2-interacting protein 1 homolog
12718at7898	Complete	DN3336_c0_g1_i7:11-3058	1609.7	810	https://www.orthodb.org/v10?query=12718at7898	DNA topoisomerase
12741at7898	Duplicated	DN24100_c0_g1_i3:573-4502	1524.3	996	https://www.orthodb.org/v10?query=12741at7898	codanin-1
12741at7898	Duplicated	DN24100_c0_g1_i5:756-4685	1524.3	996	https://www.orthodb.org/v10?query=12741at7898	codanin-1
12769at7898	Missing
12843at7898	Duplicated	DN3579_c0_g1_i2:251-3118	1499.6	776	https://www.orthodb.org/v10?query=12843at7898	brother of CDO
12843at7898	Duplicated	DN3579_c0_g1_i4:314-3286	1499.3	776	https://www.orthodb.org/v10?query=12843at7898	brother of CDO
12843at7898	Duplicated	DN3579_c0_g1_i7:1330-4455	1498.9	776	https://www.orthodb.org/v10?query=12843at7898	brother of CDO
12843at7898	Duplicated	DN3579_c0_g1_i1:251-3411	1492.8	776	https://www.orthodb.org/v10?query=12843at7898	brother of CDO
12846at7898	Duplicated	DN2215_c0_g1_i3:950-4426	1652	885	https://www.orthodb.org/v10?query=12846at7898	Hermansky-Pudlak syndrome 5 protein
12846at7898	Duplicated	DN2215_c0_g1_i12:950-4951	1651.5	885	https://www.orthodb.org/v10?query=12846at7898	Hermansky-Pudlak syndrome 5 protein
12846at7898	Duplicated	DN2215_c0_g1_i1:950-4578	1644	885	https://www.orthodb.org/v10?query=12846at7898	Hermansky-Pudlak syndrome 5 protein
12984at7898	Duplicated	DN2651_c0_g1_i26:798-4892	1762.8	1162	https://www.orthodb.org/v10?query=12984at7898	Kinesin family member 15
12984at7898	Duplicated	DN2651_c0_g1_i12:969-5066	1762.8	1162	https://www.orthodb.org/v10?query=12984at7898	Kinesin family member 15
12984at7898	Duplicated	DN2651_c0_g1_i25:978-5199	1760.1	1162	https://www.orthodb.org/v10?query=12984at7898	Kinesin family member 15
12984at7898	Duplicated	DN2651_c0_g1_i16:969-4901	1725	1121	https://www.orthodb.org/v10?query=12984at7898	Kinesin family member 15
12984at7898	Duplicated	DN2651_c0_g1_i21:969-5036	1725	1121	https://www.orthodb.org/v10?query=12984at7898	Kinesin family member 15
12984at7898	Duplicated	DN2651_c0_g1_i24:969-5043	1722.3	1121	https://www.orthodb.org/v10?query=12984at7898	Kinesin family member 15
12984at7898	Duplicated	DN2651_c0_g1_i1:320-4192	1683.4	1094	https://www.orthodb.org/v10?query=12984at7898	Kinesin family member 15
12994at7898	Duplicated	DN2368_c9_g1_i1:790-4542	1921.1	1015	https://www.orthodb.org/v10?query=12994at7898	protein timeless homolog
12994at7898	Duplicated	DN2368_c9_g1_i4:57-3599	1919.9	1009	https://www.orthodb.org/v10?query=12994at7898	protein timeless homolog
13051at7898	Duplicated	DN4308_c0_g1_i22:292-3498	1547.5	911	https://www.orthodb.org/v10?query=13051at7898	probable phospholipid-transporting ATPase IIA
13051at7898	Duplicated	DN4308_c0_g1_i34:181-3387	1547.5	911	https://www.orthodb.org/v10?query=13051at7898	probable phospholipid-transporting ATPase IIA
13051at7898	Duplicated	DN4308_c0_g1_i36:181-3478	1547.5	911	https://www.orthodb.org/v10?query=13051at7898	probable phospholipid-transporting ATPase IIA
13051at7898	Duplicated	DN4308_c0_g1_i41:381-3587	1547.5	911	https://www.orthodb.org/v10?query=13051at7898	probable phospholipid-transporting ATPase IIA
13051at7898	Duplicated	DN4308_c0_g1_i2:181-3420	1534.1	911	https://www.orthodb.org/v10?query=13051at7898	probable phospholipid-transporting ATPase IIA
13051at7898	Duplicated	DN4308_c0_g1_i47:381-3620	1534.1	911	https://www.orthodb.org/v10?query=13051at7898	probable phospholipid-transporting ATPase IIA
13051at7898	Duplicated	DN4308_c0_g1_i6:292-3531	1534.1	911	https://www.orthodb.org/v10?query=13051at7898	probable phospholipid-transporting ATPase IIA
13177at7898	Duplicated	DN9463_c0_g1_i5:162-3470	1602.8	835	https://www.orthodb.org/v10?query=13177at7898	MutS homolog 3 (E. coli)
13177at7898	Duplicated	DN9463_c0_g1_i4:162-3482	1602.7	835	https://www.orthodb.org/v10?query=13177at7898	MutS homolog 3 (E. coli)
13177at7898	Duplicated	DN9463_c0_g1_i8:162-3590	1602.7	835	https://www.orthodb.org/v10?query=13177at7898	MutS homolog 3 (E. coli)
13366at7898	Missing
13400at7898	Fragmented	DN10950_c4_g1_i1:842-3193	1016.3	689	https://www.orthodb.org/v10?query=13400at7898	Tight junction protein 3
13411at7898	Duplicated	DN2386_c0_g1_i13:4407-7211	1067.7	637	https://www.orthodb.org/v10?query=13411at7898	arf-GAP with Rho-GAP domain, ANK repeat and PH domain-containing protein 1-like
13411at7898	Duplicated	DN2386_c0_g1_i3:4438-7242	1067.7	637	https://www.orthodb.org/v10?query=13411at7898	arf-GAP with Rho-GAP domain, ANK repeat and PH domain-containing protein 1-like
13411at7898	Duplicated	DN2386_c0_g1_i8:4407-7211	1067.7	637	https://www.orthodb.org/v10?query=13411at7898	arf-GAP with Rho-GAP domain, ANK repeat and PH domain-containing protein 1-like
13411at7898	Duplicated	DN2386_c0_g1_i9:4438-7242	1067.7	637	https://www.orthodb.org/v10?query=13411at7898	arf-GAP with Rho-GAP domain, ANK repeat and PH domain-containing protein 1-like
13421at7898	Duplicated	DN4145_c2_g1_i3:124-3576	1533.5	871	https://www.orthodb.org/v10?query=13421at7898	Family with sequence similarity 160, member A2
13421at7898	Duplicated	DN4145_c2_g1_i6:202-3654	1533.5	871	https://www.orthodb.org/v10?query=13421at7898	Family with sequence similarity 160, member A2
13421at7898	Duplicated	DN4145_c2_g1_i2:202-3342	1330.3	774	https://www.orthodb.org/v10?query=13421at7898	Family with sequence similarity 160, member A2
13421at7898	Duplicated	DN4145_c2_g1_i5:124-3264	1330.3	774	https://www.orthodb.org/v10?query=13421at7898	Family with sequence similarity 160, member A2
13461at7898	Missing
13471at7898	Duplicated	DN2726_c0_g1_i10:170-4018	1518.6	1130	https://www.orthodb.org/v10?query=13471at7898	RNA exonuclease 1 homolog
13471at7898	Duplicated	DN2726_c0_g1_i13:170-4018	1518.6	1130	https://www.orthodb.org/v10?query=13471at7898	RNA exonuclease 1 homolog
13497at7898	Duplicated	DN4053_c0_g1_i10:109-3439	1646.5	930	https://www.orthodb.org/v10?query=13497at7898	L-fucose kinase
13497at7898	Duplicated	DN4053_c0_g1_i1:109-3318	1646.5	930	https://www.orthodb.org/v10?query=13497at7898	L-fucose kinase
13497at7898	Duplicated	DN4053_c0_g1_i2:109-3439	1646.5	930	https://www.orthodb.org/v10?query=13497at7898	L-fucose kinase
13497at7898	Duplicated	DN4053_c0_g1_i8:109-3318	1646.5	930	https://www.orthodb.org/v10?query=13497at7898	L-fucose kinase
13497at7898	Duplicated	DN4053_c0_g1_i3:109-3415	1627.4	930	https://www.orthodb.org/v10?query=13497at7898	L-fucose kinase
13497at7898	Duplicated	DN4053_c0_g1_i5:109-3415	1627.4	930	https://www.orthodb.org/v10?query=13497at7898	L-fucose kinase
13497at7898	Duplicated	DN4053_c0_g1_i6:109-3536	1627.4	930	https://www.orthodb.org/v10?query=13497at7898	L-fucose kinase
13497at7898	Duplicated	DN4053_c0_g1_i9:109-3536	1627.4	930	https://www.orthodb.org/v10?query=13497at7898	L-fucose kinase
13571at7898	Duplicated	DN122_c0_g1_i8:1586-6428	1490.2	907	https://www.orthodb.org/v10?query=13571at7898	transcription termination factor 2
13571at7898	Duplicated	DN122_c0_g1_i11:1586-5184	1487.2	867	https://www.orthodb.org/v10?query=13571at7898	transcription termination factor 2
13571at7898	Duplicated	DN122_c0_g1_i15:1586-6353	1487.2	867	https://www.orthodb.org/v10?query=13571at7898	transcription termination factor 2
13571at7898	Duplicated	DN122_c0_g1_i4:1586-5092	1487.2	867	https://www.orthodb.org/v10?query=13571at7898	transcription termination factor 2
13582at7898	Missing
13781at7898	Duplicated	DN7047_c0_g1_i1:307-3384	1257.9	800	https://www.orthodb.org/v10?query=13781at7898	dual specificity protein kinase TTK isoform X1
13781at7898	Duplicated	DN7047_c0_g1_i32:307-3297	1257.9	800	https://www.orthodb.org/v10?query=13781at7898	dual specificity protein kinase TTK isoform X1
13781at7898	Duplicated	DN7047_c0_g1_i44:307-3407	1257.9	800	https://www.orthodb.org/v10?query=13781at7898	dual specificity protein kinase TTK isoform X1
13781at7898	Duplicated	DN7047_c0_g1_i22:307-3318	1256.3	783	https://www.orthodb.org/v10?query=13781at7898	dual specificity protein kinase TTK isoform X1
13781at7898	Duplicated	DN7047_c0_g1_i51:307-3207	1226.8	774	https://www.orthodb.org/v10?query=13781at7898	dual specificity protein kinase TTK isoform X1
13781at7898	Duplicated	DN7047_c0_g1_i34:320-3214	1210.8	750	https://www.orthodb.org/v10?query=13781at7898	dual specificity protein kinase TTK isoform X1
13829at7898	Duplicated	DN7048_c0_g1_i5:417-6280	2110.6	1197	https://www.orthodb.org/v10?query=13829at7898	meiosis arrest female protein 1 isoform X1
13829at7898	Duplicated	DN7048_c0_g1_i9:1-4050	1927.2	1065	https://www.orthodb.org/v10?query=13829at7898	meiosis arrest female protein 1 isoform X1
13829at7898	Duplicated	DN7048_c0_g1_i6:422-6286	1918.2	1120	https://www.orthodb.org/v10?query=13829at7898	meiosis arrest female protein 1 isoform X1
13830at7898	Duplicated	DN77107_c0_g1_i8:672-3452	1666.4	790	https://www.orthodb.org/v10?query=13830at7898	vacuolar protein sorting-associated protein 11 homolog
13830at7898	Duplicated	DN77107_c0_g1_i9:672-3537	1666.4	790	https://www.orthodb.org/v10?query=13830at7898	vacuolar protein sorting-associated protein 11 homolog
13830at7898	Duplicated	DN77107_c0_g1_i1:672-3964	1653.2	790	https://www.orthodb.org/v10?query=13830at7898	vacuolar protein sorting-associated protein 11 homolog
13847at7898	Duplicated	DN11407_c0_g1_i1:733-3861	1971.1	927
13847at7898	Duplicated	DN11407_c0_g1_i2:733-4006	1965.4	927
13849at7898	Missing
13894at7898	Duplicated	DN2545_c8_g3_i1:1446-4496	1489.3	878	https://www.orthodb.org/v10?query=13894at7898	leucyl-cystinyl aminopeptidase
13894at7898	Duplicated	DN2545_c8_g3_i2:1444-4494	1489.3	878	https://www.orthodb.org/v10?query=13894at7898	leucyl-cystinyl aminopeptidase
13906at7898	Complete	DN3923_c0_g1_i2:0-3686	1172.5	866
13924at7898	Duplicated	DN1670_c2_g1_i5:1015-4341	1428.7	772	https://www.orthodb.org/v10?query=13924at7898	serine/threonine-protein kinase LATS1
13924at7898	Duplicated	DN1670_c2_g1_i1:82-3454	1426.6	772	https://www.orthodb.org/v10?query=13924at7898	serine/threonine-protein kinase LATS1
13924at7898	Duplicated	DN1670_c2_g1_i3:1015-4555	1424.7	772	https://www.orthodb.org/v10?query=13924at7898	serine/threonine-protein kinase LATS1
13941at7898	Duplicated	DN6710_c0_g1_i1:373-3306	1770.7	861	https://www.orthodb.org/v10?query=13941at7898	vacuolar protein sorting-associated protein 18 homolog
13941at7898	Duplicated	DN6710_c0_g1_i4:373-3580	1770.7	861	https://www.orthodb.org/v10?query=13941at7898	vacuolar protein sorting-associated protein 18 homolog
13941at7898	Duplicated	DN6710_c0_g1_i7:373-3854	1768.8	861	https://www.orthodb.org/v10?query=13941at7898	vacuolar protein sorting-associated protein 18 homolog
13941at7898	Duplicated	DN6710_c0_g1_i8:373-4128	1768.8	861	https://www.orthodb.org/v10?query=13941at7898	vacuolar protein sorting-associated protein 18 homolog
13941at7898	Duplicated	DN6710_c0_g1_i5:360-3203	1754	845	https://www.orthodb.org/v10?query=13941at7898	vacuolar protein sorting-associated protein 18 homolog
13941at7898	Duplicated	DN6710_c0_g1_i14:360-3751	1752.1	845	https://www.orthodb.org/v10?query=13941at7898	vacuolar protein sorting-associated protein 18 homolog
13941at7898	Duplicated	DN6710_c0_g1_i9:358-3749	1752.1	845	https://www.orthodb.org/v10?query=13941at7898	vacuolar protein sorting-associated protein 18 homolog
13972at7898	Duplicated	DN12965_c0_g1_i1:58-2982	1362.7	755	https://www.orthodb.org/v10?query=13972at7898	importin-11
13972at7898	Duplicated	DN12965_c0_g1_i2:61-3034	1362.3	755	https://www.orthodb.org/v10?query=13972at7898	importin-11
13992at7898	Duplicated	DN24824_c0_g1_i11:2526-5618	1744.4	886	https://www.orthodb.org/v10?query=13992at7898	integrin alpha-9
13992at7898	Duplicated	DN24824_c0_g1_i1:2540-5632	1744.4	886	https://www.orthodb.org/v10?query=13992at7898	integrin alpha-9
13992at7898	Duplicated	DN24824_c0_g1_i2:2526-5618	1744.4	886	https://www.orthodb.org/v10?query=13992at7898	integrin alpha-9
13992at7898	Duplicated	DN24824_c0_g1_i3:1722-4814	1744.4	886	https://www.orthodb.org/v10?query=13992at7898	integrin alpha-9
13992at7898	Duplicated	DN24824_c0_g1_i8:2540-5632	1744.4	886	https://www.orthodb.org/v10?query=13992at7898	integrin alpha-9
14047at7898	Missing
14074at7898	Duplicated	DN10990_c0_g1_i1:2633-5746	1204	793	https://www.orthodb.org/v10?query=14074at7898	zinc finger and BTB domain-containing protein 21
14074at7898	Duplicated	DN10990_c0_g1_i2:829-3942	1204	793	https://www.orthodb.org/v10?query=14074at7898	zinc finger and BTB domain-containing protein 21
14089at7898	Complete	DN2576_c1_g3_i1:1828-8514	447.5	2237	https://www.orthodb.org/v10?query=14089at7898	sushi domain-containing protein 1
14101at7898	Duplicated	DN1184_c0_g2_i1:245-6279	1915.2	1075	https://www.orthodb.org/v10?query=14101at7898	exportin-5
14101at7898	Duplicated	DN1184_c0_g2_i4:245-6279	1915.2	1075	https://www.orthodb.org/v10?query=14101at7898	exportin-5
14101at7898	Duplicated	DN1184_c0_g2_i8:251-3713	1796.3	1027	https://www.orthodb.org/v10?query=14101at7898	exportin-5
14129at7898	Missing
14140at7898	Duplicated	DN19246_c0_g1_i1:214-3378	1325.5	845	https://www.orthodb.org/v10?query=14140at7898	roundabout homolog 4
14140at7898	Duplicated	DN19246_c0_g1_i2:82-3450	1324.2	845	https://www.orthodb.org/v10?query=14140at7898	roundabout homolog 4
14212at7898	Duplicated	DN7819_c0_g1_i1:1082-3778	1528.3	776	https://www.orthodb.org/v10?query=14212at7898	A disintegrin and metalloproteinase with thrombospondin motifs 1
14212at7898	Duplicated	DN7819_c0_g1_i7:1072-3768	1528.3	776	https://www.orthodb.org/v10?query=14212at7898	A disintegrin and metalloproteinase with thrombospondin motifs 1
14217at7898	Duplicated	DN4882_c0_g1_i10:197-3739	1507.9	841	https://www.orthodb.org/v10?query=14217at7898	zinc finger and BTB domain-containing protein 11
14217at7898	Duplicated	DN4882_c0_g1_i1:197-3649	1507.9	841	https://www.orthodb.org/v10?query=14217at7898	zinc finger and BTB domain-containing protein 11
14217at7898	Duplicated	DN4882_c0_g1_i2:197-3649	1507.9	841	https://www.orthodb.org/v10?query=14217at7898	zinc finger and BTB domain-containing protein 11
14217at7898	Duplicated	DN4882_c0_g1_i8:197-3658	1507.8	841	https://www.orthodb.org/v10?query=14217at7898	zinc finger and BTB domain-containing protein 11
14217at7898	Duplicated	DN4882_c0_g1_i7:197-3650	1507.7	852	https://www.orthodb.org/v10?query=14217at7898	zinc finger and BTB domain-containing protein 11
14306at7898	Missing
14499at7898	Missing
14618at7898	Duplicated	DN9938_c0_g1_i9:386-3136	1319.4	717	https://www.orthodb.org/v10?query=14618at7898	DNA repair and recombination protein RAD54B
14618at7898	Duplicated	DN9938_c0_g1_i5:386-3124	1319.1	720	https://www.orthodb.org/v10?query=14618at7898	DNA repair and recombination protein RAD54B
14618at7898	Duplicated	DN9938_c0_g1_i1:105-2621	1279.6	673	https://www.orthodb.org/v10?query=14618at7898	DNA repair and recombination protein RAD54B
14618at7898	Duplicated	DN9938_c0_g1_i7:105-2633	1279.6	670	https://www.orthodb.org/v10?query=14618at7898	DNA repair and recombination protein RAD54B
14672at7898	Duplicated	DN9926_c0_g1_i2:30-3385	1696.8	953	https://www.orthodb.org/v10?query=14672at7898	structural maintenance of chromosomes protein 5
14672at7898	Duplicated	DN9926_c0_g1_i4:30-3275	1696.8	953	https://www.orthodb.org/v10?query=14672at7898	structural maintenance of chromosomes protein 5
14674at7898	Fragmented	DN7194_c0_g1_i1:1-249	123	71	https://www.orthodb.org/v10?query=14674at7898	trifunctional purine biosynthetic protein adenosine-3
14694at7898	Complete	DN15290_c0_g1_i1:31-2811	1494.7	763	https://www.orthodb.org/v10?query=14694at7898	protein SMG8
14704at7898	Duplicated	DN14551_c1_g1_i9:80-2950	1498.1	821	https://www.orthodb.org/v10?query=14704at7898	lysosomal alpha-glucosidase-like
14704at7898	Duplicated	DN14551_c1_g1_i4:489-2840	1404.7	725	https://www.orthodb.org/v10?query=14704at7898	lysosomal alpha-glucosidase-like
14722at7898	Complete	DN13145_c0_g2_i3:1418-4411	1198.8	724	https://www.orthodb.org/v10?query=14722at7898	ribonucleases P/MRP protein subunit POP1
14734at7898	Missing
14739at7898	Duplicated	DN3313_c0_g1_i4:106-3561	1759.8	932	https://www.orthodb.org/v10?query=14739at7898	probable ATP-dependent RNA helicase DHX37
14739at7898	Duplicated	DN3313_c0_g1_i6:106-3561	1759.8	932	https://www.orthodb.org/v10?query=14739at7898	probable ATP-dependent RNA helicase DHX37
14739at7898	Duplicated	DN3313_c0_g1_i1:106-3567	1757.4	932	https://www.orthodb.org/v10?query=14739at7898	probable ATP-dependent RNA helicase DHX37
14739at7898	Duplicated	DN3313_c0_g1_i8:106-3701	1616.5	861	https://www.orthodb.org/v10?query=14739at7898	probable ATP-dependent RNA helicase DHX37
14750at7898	Duplicated	DN2877_c2_g2_i2:184-4203	1697.6	1036
14750at7898	Duplicated	DN2877_c2_g2_i3:184-4233	1686.3	1036
14956at7898	Complete	DN4159_c3_g1_i1:254-3343	1549.1	832	https://www.orthodb.org/v10?query=14956at7898	Teashirt zinc finger homeobox 2
15023at7898	Duplicated	DN4832_c0_g1_i17:478-3608	1710.1	851
15023at7898	Duplicated	DN4832_c0_g1_i22:478-3534	1710.1	851
15023at7898	Duplicated	DN4832_c0_g1_i8:424-3480	1710.1	851
15023at7898	Duplicated	DN4832_c0_g1_i9:478-3534	1710.1	851
15023at7898	Duplicated	DN4832_c0_g1_i11:479-3663	1695.5	851
15025at7898	Complete	DN1145_c1_g1_i5:143-3082	1417.2	810	https://www.orthodb.org/v10?query=15025at7898	Zinc finger CCCH-type containing 7A
15071at7898	Duplicated	DN5010_c0_g1_i1:693-4232	1570.3	927	https://www.orthodb.org/v10?query=15071at7898	cohesin subunit SA-2-like
15071at7898	Duplicated	DN5010_c0_g1_i2:681-4220	1570.3	927	https://www.orthodb.org/v10?query=15071at7898	cohesin subunit SA-2-like
15071at7898	Duplicated	DN5010_c0_g1_i4:252-3398	1486.3	870	https://www.orthodb.org/v10?query=15071at7898	cohesin subunit SA-2-like
15080at7898	Missing
15096at7898	Complete	DN698_c1_g1_i1:85-3045	1697.7	883
15118at7898	Duplicated	DN2860_c0_g1_i4:1793-4945	1934	900
15118at7898	Duplicated	DN2860_c0_g1_i6:1930-5001	1934	900
15118at7898	Duplicated	DN2860_c0_g1_i7:869-4043	1934	900
15118at7898	Duplicated	DN2860_c0_g1_i9:1793-4864	1934	900
15120at7898	Missing
15176at7898	Duplicated	DN14272_c0_g1_i1:1555-4755	1156.6	901	https://www.orthodb.org/v10?query=15176at7898	Phosphatidylinositol 4,5-bisphosphate 3-kinase catalytic subunit
15176at7898	Duplicated	DN14272_c0_g1_i3:1555-4755	1156.6	901	https://www.orthodb.org/v10?query=15176at7898	Phosphatidylinositol 4,5-bisphosphate 3-kinase catalytic subunit
15237at7898	Complete	DN46736_c0_g2_i2:0-2471	1618	757	https://www.orthodb.org/v10?query=15237at7898	Piwi-like RNA-mediated gene silencing 2
15404at7898	Complete	DN21985_c2_g2_i1:414-3863	1789.1	962	https://www.orthodb.org/v10?query=15404at7898	zinc finger protein ZFPM2
15407at7898	Duplicated	DN6536_c0_g1_i3:233-3265	1687.7	804	https://www.orthodb.org/v10?query=15407at7898	DNA ligase
15407at7898	Duplicated	DN6536_c0_g1_i4:233-3344	1687.7	804	https://www.orthodb.org/v10?query=15407at7898	DNA ligase
15437at7898	Complete	DN11884_c1_g1_i1:1358-3979	1621.8	767	https://www.orthodb.org/v10?query=15437at7898	WD repeat-containing protein mio
15509at7898	Complete	DN11090_c4_g1_i1:2-1993	1183.5	584
15559at7898	Duplicated	DN1545_c0_g1_i15:2500-5319	1597.6	775	https://www.orthodb.org/v10?query=15559at7898	Unc-5 netrin receptor B
15559at7898	Duplicated	DN1545_c0_g1_i7:2500-5319	1597.6	775	https://www.orthodb.org/v10?query=15559at7898	Unc-5 netrin receptor B
15559at7898	Duplicated	DN1545_c0_g1_i11:2500-5292	1579.3	775	https://www.orthodb.org/v10?query=15559at7898	Unc-5 netrin receptor B
15559at7898	Duplicated	DN1545_c0_g1_i5:2500-5292	1579.3	775	https://www.orthodb.org/v10?query=15559at7898	Unc-5 netrin receptor B
15559at7898	Duplicated	DN1545_c0_g1_i8:1695-4232	1379.5	680	https://www.orthodb.org/v10?query=15559at7898	Unc-5 netrin receptor B
15559at7898	Duplicated	DN1545_c0_g1_i2:1695-4205	1361.2	680	https://www.orthodb.org/v10?query=15559at7898	Unc-5 netrin receptor B
15609at7898	Fragmented	DN118699_c0_g1_i2:2-1636	686.7	421	https://www.orthodb.org/v10?query=15609at7898	WD repeat domain 66
15796at7898	Duplicated	DN901_c0_g2_i1:492-3170	1673.7	765	https://www.orthodb.org/v10?query=15796at7898	pyruvate dehydrogenase phosphatase regulatory subunit, mitochondrial
15796at7898	Duplicated	DN901_c0_g2_i5:492-3170	1673.7	765	https://www.orthodb.org/v10?query=15796at7898	pyruvate dehydrogenase phosphatase regulatory subunit, mitochondrial
15796at7898	Duplicated	DN901_c0_g2_i6:492-3170	1673.7	765	https://www.orthodb.org/v10?query=15796at7898	pyruvate dehydrogenase phosphatase regulatory subunit, mitochondrial
15828at7898	Duplicated	DN24854_c0_g1_i13:210-4042	1569	842	https://www.orthodb.org/v10?query=15828at7898	Alpha-mannosidase
15828at7898	Duplicated	DN24854_c0_g1_i35:210-4057	1569	842	https://www.orthodb.org/v10?query=15828at7898	Alpha-mannosidase
15828at7898	Duplicated	DN24854_c0_g1_i3:210-3922	1569	842	https://www.orthodb.org/v10?query=15828at7898	Alpha-mannosidase
15828at7898	Duplicated	DN24854_c0_g1_i1:192-3003	1429.4	738	https://www.orthodb.org/v10?query=15828at7898	Alpha-mannosidase
15828at7898	Duplicated	DN24854_c0_g1_i26:192-2868	1429.4	738	https://www.orthodb.org/v10?query=15828at7898	Alpha-mannosidase
15828at7898	Duplicated	DN24854_c0_g1_i12:210-2745	1389.3	729	https://www.orthodb.org/v10?query=15828at7898	Alpha-mannosidase
15828at7898	Duplicated	DN24854_c0_g1_i42:210-2880	1389.3	729	https://www.orthodb.org/v10?query=15828at7898	Alpha-mannosidase
15828at7898	Duplicated	DN24854_c0_g1_i32:91-3479	1352.4	746	https://www.orthodb.org/v10?query=15828at7898	Alpha-mannosidase
15860at7898	Duplicated	DN2401_c0_g1_i47:1555-9497	1677.8	814	https://www.orthodb.org/v10?query=15860at7898	protein O-GlcNAcase
15860at7898	Duplicated	DN2401_c0_g1_i14:1554-10011	1675.3	814	https://www.orthodb.org/v10?query=15860at7898	protein O-GlcNAcase
15860at7898	Duplicated	DN2401_c0_g1_i53:1555-9944	1675.3	814	https://www.orthodb.org/v10?query=15860at7898	protein O-GlcNAcase
15860at7898	Duplicated	DN2401_c0_g1_i55:1555-10012	1675.3	814	https://www.orthodb.org/v10?query=15860at7898	protein O-GlcNAcase
15860at7898	Duplicated	DN2401_c0_g1_i18:1555-8787	1504.5	742	https://www.orthodb.org/v10?query=15860at7898	protein O-GlcNAcase
15860at7898	Duplicated	DN2401_c0_g1_i26:1555-9234	1502	742	https://www.orthodb.org/v10?query=15860at7898	protein O-GlcNAcase
15860at7898	Duplicated	DN2401_c0_g1_i32:1554-9301	1502	742	https://www.orthodb.org/v10?query=15860at7898	protein O-GlcNAcase
15950at7898	Duplicated	DN1800_c0_g1_i17:1021-4068	1772.3	871	https://www.orthodb.org/v10?query=15950at7898	Lethal giant larvae homolog 2 (Drosophila)
15950at7898	Duplicated	DN1800_c0_g1_i11:1021-5327	1771.8	871	https://www.orthodb.org/v10?query=15950at7898	Lethal giant larvae homolog 2 (Drosophila)
15950at7898	Duplicated	DN1800_c0_g1_i24:653-5055	1759.6	871	https://www.orthodb.org/v10?query=15950at7898	Lethal giant larvae homolog 2 (Drosophila)
15950at7898	Duplicated	DN1800_c0_g1_i20:1009-4163	1749.1	871	https://www.orthodb.org/v10?query=15950at7898	Lethal giant larvae homolog 2 (Drosophila)
15950at7898	Duplicated	DN1800_c0_g1_i12:1021-4116	1746.4	858	https://www.orthodb.org/v10?query=15950at7898	Lethal giant larvae homolog 2 (Drosophila)
15950at7898	Duplicated	DN1800_c0_g1_i8:1021-4020	1746.4	858	https://www.orthodb.org/v10?query=15950at7898	Lethal giant larvae homolog 2 (Drosophila)
15998at7898	Complete	DN24577_c2_g1_i2:555-2921	1325.9	664
16020at7898	Duplicated	DN41_c1_g1_i2:223-2875	878.6	646	https://www.orthodb.org/v10?query=16020at7898	PHD and RING finger domain-containing protein 1 isoform X1
16020at7898	Duplicated	DN41_c1_g1_i5:223-3669	845	636	https://www.orthodb.org/v10?query=16020at7898	PHD and RING finger domain-containing protein 1 isoform X1
16038at7898	Duplicated	DN2171_c1_g1_i1:512-3211	1555	764	https://www.orthodb.org/v10?query=16038at7898	armadillo repeat protein deleted in velo-cardio-facial syndrome isoform X1
16038at7898	Duplicated	DN2171_c1_g1_i45:69-2768	1555	764	https://www.orthodb.org/v10?query=16038at7898	armadillo repeat protein deleted in velo-cardio-facial syndrome isoform X1
16038at7898	Duplicated	DN2171_c1_g1_i23:69-2840	1540.8	763	https://www.orthodb.org/v10?query=16038at7898	armadillo repeat protein deleted in velo-cardio-facial syndrome isoform X1
16038at7898	Duplicated	DN2171_c1_g1_i48:69-2696	1501.2	765	https://www.orthodb.org/v10?query=16038at7898	armadillo repeat protein deleted in velo-cardio-facial syndrome isoform X1
16038at7898	Duplicated	DN2171_c1_g1_i66:512-3139	1501.2	765	https://www.orthodb.org/v10?query=16038at7898	armadillo repeat protein deleted in velo-cardio-facial syndrome isoform X1
16038at7898	Duplicated	DN2171_c1_g1_i22:55-2673	1475.1	726	https://www.orthodb.org/v10?query=16038at7898	armadillo repeat protein deleted in velo-cardio-facial syndrome isoform X1
16038at7898	Duplicated	DN2171_c1_g1_i13:1457-4252	1469.9	726	https://www.orthodb.org/v10?query=16038at7898	armadillo repeat protein deleted in velo-cardio-facial syndrome isoform X1
16038at7898	Duplicated	DN2171_c1_g1_i36:1457-4279	1462.2	726	https://www.orthodb.org/v10?query=16038at7898	armadillo repeat protein deleted in velo-cardio-facial syndrome isoform X1
16038at7898	Duplicated	DN2171_c1_g1_i26:1457-4288	1462.1	726	https://www.orthodb.org/v10?query=16038at7898	armadillo repeat protein deleted in velo-cardio-facial syndrome isoform X1
16038at7898	Duplicated	DN2171_c1_g1_i6:1461-4292	1462.1	726	https://www.orthodb.org/v10?query=16038at7898	armadillo repeat protein deleted in velo-cardio-facial syndrome isoform X1
16038at7898	Duplicated	DN2171_c1_g1_i2:1483-4368	1455.1	724	https://www.orthodb.org/v10?query=16038at7898	armadillo repeat protein deleted in velo-cardio-facial syndrome isoform X1
16038at7898	Duplicated	DN2171_c1_g1_i85:1457-4342	1455.1	724	https://www.orthodb.org/v10?query=16038at7898	armadillo repeat protein deleted in velo-cardio-facial syndrome isoform X1
16038at7898	Duplicated	DN2171_c1_g1_i74:1457-4333	1454.9	724	https://www.orthodb.org/v10?query=16038at7898	armadillo repeat protein deleted in velo-cardio-facial syndrome isoform X1
16080at7898	Missing
16098at7898	Duplicated	DN2239_c0_g1_i2:298-3048	1727.1	798	https://www.orthodb.org/v10?query=16098at7898	exostosin-like 3
16098at7898	Duplicated	DN2239_c0_g1_i1:67-2613	1541	729	https://www.orthodb.org/v10?query=16098at7898	exostosin-like 3
16107at7898	Duplicated	DN1792_c2_g1_i1:1597-4480	981.6	632	https://www.orthodb.org/v10?query=16107at7898	ZZ-type zinc finger-containing protein 3
16107at7898	Duplicated	DN1792_c2_g1_i2:1601-4484	981.6	632	https://www.orthodb.org/v10?query=16107at7898	ZZ-type zinc finger-containing protein 3
16107at7898	Duplicated	DN1792_c2_g1_i7:1601-4264	981.6	632	https://www.orthodb.org/v10?query=16107at7898	ZZ-type zinc finger-containing protein 3
16107at7898	Duplicated	DN1792_c2_g1_i8:1597-4260	981.6	632	https://www.orthodb.org/v10?query=16107at7898	ZZ-type zinc finger-containing protein 3
16137at7898	Duplicated	DN1240_c2_g1_i10:1168-3483	995.2	537	https://www.orthodb.org/v10?query=16137at7898	cytosolic carboxypeptidase-like protein 5
16137at7898	Duplicated	DN1240_c2_g1_i1:1168-3483	995.2	537	https://www.orthodb.org/v10?query=16137at7898	cytosolic carboxypeptidase-like protein 5
16137at7898	Duplicated	DN1240_c2_g1_i3:1168-3483	995.2	537	https://www.orthodb.org/v10?query=16137at7898	cytosolic carboxypeptidase-like protein 5
16137at7898	Duplicated	DN1240_c2_g1_i13:73-1953	993.8	499	https://www.orthodb.org/v10?query=16137at7898	cytosolic carboxypeptidase-like protein 5
16137at7898	Duplicated	DN1240_c2_g1_i9:73-1953	993.8	499	https://www.orthodb.org/v10?query=16137at7898	cytosolic carboxypeptidase-like protein 5
16143at7898	Duplicated	DN654_c0_g1_i1:454-4197	1539	791	https://www.orthodb.org/v10?query=16143at7898	Aminoadipate-semialdehyde synthase
16143at7898	Duplicated	DN654_c0_g1_i22:452-4199	1539	791	https://www.orthodb.org/v10?query=16143at7898	Aminoadipate-semialdehyde synthase
16143at7898	Duplicated	DN654_c0_g1_i6:452-3473	1539	791	https://www.orthodb.org/v10?query=16143at7898	Aminoadipate-semialdehyde synthase
16143at7898	Duplicated	DN654_c0_g1_i25:454-3334	1533.7	791	https://www.orthodb.org/v10?query=16143at7898	Aminoadipate-semialdehyde synthase
16143at7898	Duplicated	DN654_c0_g1_i34:454-3562	1531	791	https://www.orthodb.org/v10?query=16143at7898	Aminoadipate-semialdehyde synthase
16143at7898	Duplicated	DN654_c0_g1_i13:454-3499	1526.7	791	https://www.orthodb.org/v10?query=16143at7898	Aminoadipate-semialdehyde synthase
16143at7898	Duplicated	DN654_c0_g1_i9:100-2595	1391.9	709	https://www.orthodb.org/v10?query=16143at7898	Aminoadipate-semialdehyde synthase
16198at7898	Duplicated	DN684_c0_g2_i1:2-2943	1016.8	529	https://www.orthodb.org/v10?query=16198at7898	Integrator complex subunit 4
16198at7898	Duplicated	DN684_c0_g2_i4:2-1807	1016.8	529	https://www.orthodb.org/v10?query=16198at7898	Integrator complex subunit 4
16198at7898	Duplicated	DN684_c0_g2_i3:2-3039	1015.9	529	https://www.orthodb.org/v10?query=16198at7898	Integrator complex subunit 4
16220at7898	Duplicated	DN6896_c0_g1_i1:477-3227	1615.9	797	https://www.orthodb.org/v10?query=16220at7898	DNA ligase
16220at7898	Duplicated	DN6896_c0_g1_i2:477-3227	1615.9	797	https://www.orthodb.org/v10?query=16220at7898	DNA ligase
16280at7898	Missing
16290at7898	Missing
16351at7898	Duplicated	DN2127_c0_g1_i17:681-3785	1678.7	907	https://www.orthodb.org/v10?query=16351at7898	pleckstrin homology domain-containing family M member 2 isoform X1
16351at7898	Duplicated	DN2127_c0_g1_i3:692-3796	1678.7	907	https://www.orthodb.org/v10?query=16351at7898	pleckstrin homology domain-containing family M member 2 isoform X1
16351at7898	Duplicated	DN2127_c0_g1_i5:681-3785	1678.7	907	https://www.orthodb.org/v10?query=16351at7898	pleckstrin homology domain-containing family M member 2 isoform X1
16351at7898	Duplicated	DN2127_c0_g1_i11:681-3725	1580.5	905	https://www.orthodb.org/v10?query=16351at7898	pleckstrin homology domain-containing family M member 2 isoform X1
16351at7898	Duplicated	DN2127_c0_g1_i19:692-3736	1580.5	905	https://www.orthodb.org/v10?query=16351at7898	pleckstrin homology domain-containing family M member 2 isoform X1
16351at7898	Duplicated	DN2127_c0_g1_i2:681-3725	1580.5	905	https://www.orthodb.org/v10?query=16351at7898	pleckstrin homology domain-containing family M member 2 isoform X1
16351at7898	Duplicated	DN2127_c0_g1_i8:681-3725	1580.5	905	https://www.orthodb.org/v10?query=16351at7898	pleckstrin homology domain-containing family M member 2 isoform X1
16364at7898	Fragmented	DN9694_c0_g3_i1:4-1851	995.2	524
16386at7898	Duplicated	DN2940_c0_g1_i1:209-3367	1773.9	938
16386at7898	Duplicated	DN2940_c0_g1_i2:209-3529	1773.9	938
16386at7898	Duplicated	DN2940_c0_g1_i3:209-4053	1757	938
16386at7898	Duplicated	DN2940_c0_g1_i4:209-4215	1757	938
16420at7898	Duplicated	DN37321_c0_g1_i1:3526-7806	1738.6	1312
16420at7898	Duplicated	DN37321_c0_g1_i13:3526-7716	1736.4	1321
16420at7898	Duplicated	DN37321_c0_g1_i4:3521-7711	1736.4	1321
16420at7898	Duplicated	DN37321_c0_g1_i10:3526-7821	1730.8	1341
16420at7898	Duplicated	DN37321_c0_g1_i14:3529-7734	1729	1345
16420at7898	Duplicated	DN37321_c0_g1_i15:3526-7731	1729	1345
16429at7898	Duplicated	DN2967_c1_g1_i1:1072-3960	1364	697	https://www.orthodb.org/v10?query=16429at7898	rho guanine nucleotide exchange factor 19
16429at7898	Duplicated	DN2967_c1_g1_i2:1051-3939	1364	697	https://www.orthodb.org/v10?query=16429at7898	rho guanine nucleotide exchange factor 19
16429at7898	Duplicated	DN2967_c1_g1_i4:1051-3956	1364	697	https://www.orthodb.org/v10?query=16429at7898	rho guanine nucleotide exchange factor 19
16429at7898	Duplicated	DN2967_c1_g1_i10:1051-3941	1363.7	697	https://www.orthodb.org/v10?query=16429at7898	rho guanine nucleotide exchange factor 19
16429at7898	Duplicated	DN2967_c1_g1_i5:1072-3962	1363.7	697	https://www.orthodb.org/v10?query=16429at7898	rho guanine nucleotide exchange factor 19
16429at7898	Duplicated	DN2967_c1_g1_i8:1051-3924	1363.7	697	https://www.orthodb.org/v10?query=16429at7898	rho guanine nucleotide exchange factor 19
16429at7898	Duplicated	DN2967_c1_g1_i9:1072-3945	1363.7	697	https://www.orthodb.org/v10?query=16429at7898	rho guanine nucleotide exchange factor 19
16490at7898	Fragmented	DN13677_c0_g1_i2:0-2240	1177.8	647	https://www.orthodb.org/v10?query=16490at7898	dermatan-sulfate epimerase
16543at7898	Duplicated	DN8685_c0_g1_i6:68-2782	1241.5	711	https://www.orthodb.org/v10?query=16543at7898	Mitogen-activated protein kinase kinase kinase
16543at7898	Duplicated	DN8685_c0_g1_i1:250-2958	1237.2	699	https://www.orthodb.org/v10?query=16543at7898	Mitogen-activated protein kinase kinase kinase
16657at7898	Complete	DN3429_c2_g1_i1:105-3590	2112.4	955	https://www.orthodb.org/v10?query=16657at7898	CTR9 homolog, Paf1/RNA polymerase II complex component
16723at7898	Duplicated	DN549_c6_g1_i5:1958-4819	1712.2	833	https://www.orthodb.org/v10?query=16723at7898	calsyntenin-1 isoform X1
16723at7898	Duplicated	DN549_c6_g1_i6:1958-4870	1700.6	836	https://www.orthodb.org/v10?query=16723at7898	calsyntenin-1 isoform X1
16723at7898	Duplicated	DN549_c6_g1_i11:1954-4593	1619	779	https://www.orthodb.org/v10?query=16723at7898	calsyntenin-1 isoform X1
16723at7898	Duplicated	DN549_c6_g1_i1:1959-4598	1619	779	https://www.orthodb.org/v10?query=16723at7898	calsyntenin-1 isoform X1
16723at7898	Duplicated	DN549_c6_g1_i13:1954-4644	1608.6	782	https://www.orthodb.org/v10?query=16723at7898	calsyntenin-1 isoform X1
16723at7898	Duplicated	DN549_c6_g1_i3:1959-4649	1608.6	782	https://www.orthodb.org/v10?query=16723at7898	calsyntenin-1 isoform X1
16744at7898	Duplicated	DN15467_c0_g1_i15:143-2887	1528.6	804	https://www.orthodb.org/v10?query=16744at7898	protein FAN
16744at7898	Duplicated	DN15467_c0_g1_i18:143-2887	1528.6	804	https://www.orthodb.org/v10?query=16744at7898	protein FAN
16744at7898	Duplicated	DN15467_c0_g1_i19:143-2887	1528.6	804	https://www.orthodb.org/v10?query=16744at7898	protein FAN
16744at7898	Duplicated	DN15467_c0_g1_i4:143-2887	1528.6	804	https://www.orthodb.org/v10?query=16744at7898	protein FAN
16744at7898	Duplicated	DN15467_c0_g1_i10:143-3104	1525.5	804	https://www.orthodb.org/v10?query=16744at7898	protein FAN
16744at7898	Duplicated	DN15467_c0_g1_i8:143-2888	1519.5	804	https://www.orthodb.org/v10?query=16744at7898	protein FAN
16744at7898	Duplicated	DN15467_c0_g1_i7:143-2686	1408.6	742	https://www.orthodb.org/v10?query=16744at7898	protein FAN
16782at7898	Duplicated	DN8821_c0_g1_i3:1350-4694	1369.1	815
16782at7898	Duplicated	DN8821_c0_g1_i7:1348-4692	1369.1	815
16782at7898	Duplicated	DN8821_c0_g1_i2:1526-4699	1241.8	758
16782at7898	Duplicated	DN8821_c0_g1_i5:1525-4698	1241.8	758
16828at7898	Complete	DN49032_c0_g1_i1:450-2495	1021.5	570	https://www.orthodb.org/v10?query=16828at7898	GPI ethanolamine phosphate transferase 2
16891at7898	Missing
16949at7898	Duplicated	DN14676_c0_g1_i7:30-1997	1134.6	582	https://www.orthodb.org/v10?query=16949at7898	suppression of tumorigenicity 18 protein isoform X1
16949at7898	Duplicated	DN14676_c0_g1_i14:30-2644	1133.3	582	https://www.orthodb.org/v10?query=16949at7898	suppression of tumorigenicity 18 protein isoform X1
16949at7898	Duplicated	DN14676_c0_g1_i16:30-2640	1133.3	582	https://www.orthodb.org/v10?query=16949at7898	suppression of tumorigenicity 18 protein isoform X1
16949at7898	Duplicated	DN14676_c0_g1_i19:30-2517	1133.3	582	https://www.orthodb.org/v10?query=16949at7898	suppression of tumorigenicity 18 protein isoform X1
16949at7898	Duplicated	DN14676_c0_g1_i21:30-2521	1133.3	582	https://www.orthodb.org/v10?query=16949at7898	suppression of tumorigenicity 18 protein isoform X1
16949at7898	Duplicated	DN14676_c0_g1_i4:30-2687	1133.3	582	https://www.orthodb.org/v10?query=16949at7898	suppression of tumorigenicity 18 protein isoform X1
17053at7898	Duplicated	DN4368_c1_g1_i7:52-2973	1661.6	805	https://www.orthodb.org/v10?query=17053at7898	pre-mRNA-processing factor 6
17053at7898	Duplicated	DN4368_c1_g1_i4:52-2697	1465.2	717	https://www.orthodb.org/v10?query=17053at7898	pre-mRNA-processing factor 6
17114at7898	Duplicated	DN15540_c0_g1_i12:126-2987	1273.4	807	https://www.orthodb.org/v10?query=17114at7898	chromosome transmission fidelity protein 18 homolog
17114at7898	Duplicated	DN15540_c0_g1_i3:126-2864	1226	774	https://www.orthodb.org/v10?query=17114at7898	chromosome transmission fidelity protein 18 homolog
17114at7898	Duplicated	DN15540_c0_g1_i7:126-2792	1191.9	757	https://www.orthodb.org/v10?query=17114at7898	chromosome transmission fidelity protein 18 homolog
17114at7898	Duplicated	DN15540_c0_g1_i4:126-2537	1108.4	674	https://www.orthodb.org/v10?query=17114at7898	chromosome transmission fidelity protein 18 homolog
17259at7898	Duplicated	DN10046_c0_g1_i3:518-3373	1581.3	808	https://www.orthodb.org/v10?query=17259at7898	ubiquitin carboxyl-terminal hydrolase CYLD isoform X1
17259at7898	Duplicated	DN10046_c0_g1_i1:518-3376	1580.1	808	https://www.orthodb.org/v10?query=17259at7898	ubiquitin carboxyl-terminal hydrolase CYLD isoform X1
17259at7898	Duplicated	DN10046_c0_g1_i5:518-3259	1528.1	808	https://www.orthodb.org/v10?query=17259at7898	ubiquitin carboxyl-terminal hydrolase CYLD isoform X1
17260at7898	Complete	DN11174_c0_g1_i1:1-2613	1060.4	619	https://www.orthodb.org/v10?query=17260at7898	fanconi-associated nuclease 1
17266at7898	Fragmented	DN17069_c0_g1_i1:607-2085	109.8	243	https://www.orthodb.org/v10?query=17266at7898	WD repeat-containing protein 63
17288at7898	Duplicated	DN421_c0_g1_i3:214-1986	1102.7	505	https://www.orthodb.org/v10?query=17288at7898	E3 ubiquitin-protein ligase HACE1 isoform X1
17288at7898	Duplicated	DN421_c0_g1_i5:214-2061	1080.1	511	https://www.orthodb.org/v10?query=17288at7898	E3 ubiquitin-protein ligase HACE1 isoform X1
17339at7898	Duplicated	DN1495_c3_g1_i13:484-3549	1229.6	850	https://www.orthodb.org/v10?query=17339at7898	solute carrier family 12 member 1
17339at7898	Duplicated	DN1495_c3_g1_i11:484-3566	1226.2	837	https://www.orthodb.org/v10?query=17339at7898	solute carrier family 12 member 1
17339at7898	Duplicated	DN1495_c3_g1_i14:484-3566	1226.2	837	https://www.orthodb.org/v10?query=17339at7898	solute carrier family 12 member 1
17339at7898	Duplicated	DN1495_c3_g1_i15:484-3829	1226.2	837	https://www.orthodb.org/v10?query=17339at7898	solute carrier family 12 member 1
17339at7898	Duplicated	DN1495_c3_g1_i16:484-3829	1226.2	837	https://www.orthodb.org/v10?query=17339at7898	solute carrier family 12 member 1
17339at7898	Duplicated	DN1495_c3_g1_i8:484-3829	1226.2	837	https://www.orthodb.org/v10?query=17339at7898	solute carrier family 12 member 1
17351at7898	Missing
17380at7898	Duplicated	DN108_c5_g1_i11:2279-5299	1695.9	849	https://www.orthodb.org/v10?query=17380at7898	Mitogen-activated protein kinase kinase kinase
17380at7898	Duplicated	DN108_c5_g1_i3:1099-4119	1695.9	849	https://www.orthodb.org/v10?query=17380at7898	Mitogen-activated protein kinase kinase kinase
17380at7898	Duplicated	DN108_c5_g1_i4:1114-4134	1695.9	849	https://www.orthodb.org/v10?query=17380at7898	Mitogen-activated protein kinase kinase kinase
17380at7898	Duplicated	DN108_c5_g1_i5:1099-4119	1695.9	849	https://www.orthodb.org/v10?query=17380at7898	Mitogen-activated protein kinase kinase kinase
17380at7898	Duplicated	DN108_c5_g1_i8:2279-5299	1695.9	849	https://www.orthodb.org/v10?query=17380at7898	Mitogen-activated protein kinase kinase kinase
17406at7898	Fragmented	DN58332_c0_g1_i1:393-2255	531	331	https://www.orthodb.org/v10?query=17406at7898	zinc finger transcription factor Trps1
17452at7898	Fragmented	DN7974_c1_g1_i1:362-2518	1109.5	565	https://www.orthodb.org/v10?query=17452at7898	zinc finger and BTB domain-containing protein 41
17542at7898	Duplicated	DN451_c1_g2_i1:121-3126	1647.2	772	https://www.orthodb.org/v10?query=17542at7898	Aminopeptidase
17542at7898	Duplicated	DN451_c1_g2_i3:121-3126	1647.2	772	https://www.orthodb.org/v10?query=17542at7898	Aminopeptidase
17559at7898	Missing
17573at7898	Fragmented	DN3758_c0_g2_i2:95-1996	1160.3	569	https://www.orthodb.org/v10?query=17573at7898	ATP-dependent DNA helicase
17619at7898	Fragmented	DN21427_c0_g1_i2:1-1719	853.9	451	https://www.orthodb.org/v10?query=17619at7898	exocyst complex component 4
17639at7898	Duplicated	DN52458_c0_g1_i3:1340-3577	769.4	627
17639at7898	Duplicated	DN52458_c0_g1_i2:129-2306	768.4	625
17670at7898	Duplicated	DN854_c4_g1_i8:1-2904	1658.9	821	https://www.orthodb.org/v10?query=17670at7898	UPF0505 protein C16orf62 homolog
17670at7898	Duplicated	DN854_c4_g1_i5:1-2649	1469.6	725	https://www.orthodb.org/v10?query=17670at7898	UPF0505 protein C16orf62 homolog
17680at7898	Duplicated	DN4220_c0_g1_i4:1115-4387	1681.3	832	https://www.orthodb.org/v10?query=17680at7898	leucine-rich repeats and immunoglobulin-like domains protein 3
17680at7898	Duplicated	DN4220_c0_g1_i2:1115-4611	1672.8	832	https://www.orthodb.org/v10?query=17680at7898	leucine-rich repeats and immunoglobulin-like domains protein 3
17680at7898	Duplicated	DN4220_c0_g1_i5:190-3258	1670.2	813	https://www.orthodb.org/v10?query=17680at7898	leucine-rich repeats and immunoglobulin-like domains protein 3
17680at7898	Duplicated	DN4220_c0_g1_i6:190-3482	1661.6	813	https://www.orthodb.org/v10?query=17680at7898	leucine-rich repeats and immunoglobulin-like domains protein 3
17698at7898	Missing
17741at7898	Duplicated	DN1835_c0_g1_i11:1672-4698	1488	790	https://www.orthodb.org/v10?query=17741at7898	protein FAM65B
17741at7898	Duplicated	DN1835_c0_g1_i3:1642-4668	1488	790	https://www.orthodb.org/v10?query=17741at7898	protein FAM65B
17741at7898	Duplicated	DN1835_c0_g1_i8:1686-4712	1488	790	https://www.orthodb.org/v10?query=17741at7898	protein FAM65B
17741at7898	Duplicated	DN1835_c0_g1_i9:1656-4682	1488	790	https://www.orthodb.org/v10?query=17741at7898	protein FAM65B
17767at7898	Duplicated	DN52990_c0_g2_i4:199-3868	1767	988	https://www.orthodb.org/v10?query=17767at7898	Cation-transporting ATPase
17767at7898	Duplicated	DN52990_c0_g2_i5:199-3207	1607.6	868	https://www.orthodb.org/v10?query=17767at7898	Cation-transporting ATPase
17801at7898	Duplicated	DN4606_c0_g1_i3:514-3690	1131.6	687	https://www.orthodb.org/v10?query=17801at7898	transcription intermediary factor 1-alpha-like isoform X1
17801at7898	Duplicated	DN4606_c0_g1_i4:514-6010	1130.2	686	https://www.orthodb.org/v10?query=17801at7898	transcription intermediary factor 1-alpha-like isoform X1
17801at7898	Duplicated	DN4606_c0_g1_i7:514-3714	1128.7	690	https://www.orthodb.org/v10?query=17801at7898	transcription intermediary factor 1-alpha-like isoform X1
17801at7898	Duplicated	DN4606_c0_g1_i6:514-6034	1127.7	690	https://www.orthodb.org/v10?query=17801at7898	transcription intermediary factor 1-alpha-like isoform X1
17801at7898	Duplicated	DN4606_c0_g1_i8:514-3024	1020.8	612	https://www.orthodb.org/v10?query=17801at7898	transcription intermediary factor 1-alpha-like isoform X1
17850at7898	Complete	DN6286_c1_g2_i1:482-3700	1391.9	856	https://www.orthodb.org/v10?query=17850at7898	disks large-associated protein 3
17917at7898	Duplicated	DN5982_c0_g1_i3:487-3297	1381.2	785	https://www.orthodb.org/v10?query=17917at7898	Component of oligomeric golgi complex 1
17917at7898	Duplicated	DN5982_c0_g1_i12:157-2886	1345.1	765	https://www.orthodb.org/v10?query=17917at7898	Component of oligomeric golgi complex 1
17925at7898	Missing
17939at7898	Fragmented	DN13962_c0_g1_i2:1-1854	869.3	536	https://www.orthodb.org/v10?query=17939at7898	protein FAM83B
17983at7898	Complete	DN26222_c0_g1_i1:2-2557	1105	747	https://www.orthodb.org/v10?query=17983at7898	toll-like receptor 3
18108at7898	Missing
18193at7898	Duplicated	DN124_c2_g1_i10:285-2849	789.6	737	https://www.orthodb.org/v10?query=18193at7898	seizure 6-like protein
18193at7898	Duplicated	DN124_c2_g1_i25:285-2576	788.7	727	https://www.orthodb.org/v10?query=18193at7898	seizure 6-like protein
18193at7898	Duplicated	DN124_c2_g1_i5:285-2576	788.7	727	https://www.orthodb.org/v10?query=18193at7898	seizure 6-like protein
18193at7898	Duplicated	DN124_c2_g1_i7:212-2785	788	737	https://www.orthodb.org/v10?query=18193at7898	seizure 6-like protein
18193at7898	Duplicated	DN124_c2_g1_i18:212-2512	787.1	727	https://www.orthodb.org/v10?query=18193at7898	seizure 6-like protein
18193at7898	Duplicated	DN124_c2_g1_i9:212-2512	787.1	727	https://www.orthodb.org/v10?query=18193at7898	seizure 6-like protein
18193at7898	Duplicated	DN3359_c0_g1_i4:976-3225	778.7	715	https://www.orthodb.org/v10?query=18193at7898	seizure 6-like protein
18205at7898	Missing
18221at7898	Missing
18223at7898	Duplicated	DN10143_c0_g1_i17:280-3358	732.1	674	https://www.orthodb.org/v10?query=18223at7898	TATA box-binding protein-associated factor RNA polymerase I subunit C
18223at7898	Duplicated	DN10143_c0_g1_i20:280-3363	726.6	674	https://www.orthodb.org/v10?query=18223at7898	TATA box-binding protein-associated factor RNA polymerase I subunit C
18317at7898	Missing
18325at7898	Duplicated	DN1436_c0_g1_i7:796-3945	1469.8	812	https://www.orthodb.org/v10?query=18325at7898	DNA-binding protein SMUBP-2
18325at7898	Duplicated	DN1436_c0_g1_i4:796-4204	1463	812	https://www.orthodb.org/v10?query=18325at7898	DNA-binding protein SMUBP-2
18334at7898	Missing
18473at7898	Missing
18539at7898	Duplicated	DN1109_c1_g1_i1:199-2901	903.9	633	https://www.orthodb.org/v10?query=18539at7898	solute carrier family 52, riboflavin transporter, member 2 isoform X1
18539at7898	Duplicated	DN1109_c1_g1_i4:199-2901	903.9	633	https://www.orthodb.org/v10?query=18539at7898	solute carrier family 52, riboflavin transporter, member 2 isoform X1
18539at7898	Duplicated	DN1109_c1_g1_i6:199-2901	903.9	633	https://www.orthodb.org/v10?query=18539at7898	solute carrier family 52, riboflavin transporter, member 2 isoform X1
18620at7898	Duplicated	DN22327_c0_g1_i1:364-2952	947.3	628	https://www.orthodb.org/v10?query=18620at7898	thrombospondin type-1 domain-containing protein 1
18620at7898	Duplicated	DN22327_c0_g1_i4:84-2672	947.3	628	https://www.orthodb.org/v10?query=18620at7898	thrombospondin type-1 domain-containing protein 1
18620at7898	Duplicated	DN22327_c0_g1_i2:364-3089	946.3	628	https://www.orthodb.org/v10?query=18620at7898	thrombospondin type-1 domain-containing protein 1
18620at7898	Duplicated	DN22327_c0_g1_i5:84-2809	946.3	628	https://www.orthodb.org/v10?query=18620at7898	thrombospondin type-1 domain-containing protein 1
18660at7898	Duplicated	DN767_c0_g1_i1:1-4149	1309.9	1070	https://www.orthodb.org/v10?query=18660at7898	AT-rich interactive domain-containing protein 4A
18660at7898	Duplicated	DN767_c0_g1_i4:1-4167	1220.8	925	https://www.orthodb.org/v10?query=18660at7898	AT-rich interactive domain-containing protein 4A
18671at7898	Duplicated	DN6341_c0_g1_i1:665-4183	1507.7	917	https://www.orthodb.org/v10?query=18671at7898	ras-associating and dilute domain-containing protein-like
18671at7898	Duplicated	DN6341_c0_g1_i4:130-3540	1460.2	885	https://www.orthodb.org/v10?query=18671at7898	ras-associating and dilute domain-containing protein-like
18671at7898	Duplicated	DN6341_c0_g1_i6:665-3799	1332.8	800	https://www.orthodb.org/v10?query=18671at7898	ras-associating and dilute domain-containing protein-like
18671at7898	Duplicated	DN6341_c0_g1_i3:130-3156	1285.2	768	https://www.orthodb.org/v10?query=18671at7898	ras-associating and dilute domain-containing protein-like
18706at7898	Missing
18717at7898	Missing
18819at7898	Complete	DN4577_c0_g2_i1:165-3080	1093.7	739	https://www.orthodb.org/v10?query=18819at7898	CTD (carboxy-terminal domain, RNA polymerase II, polypeptide A) phosphatase, subunit 1
18834at7898	Duplicated	DN10_c2_g1_i2:2112-6476	2083.5	1158	https://www.orthodb.org/v10?query=18834at7898	rho guanine nucleotide exchange factor 11
18834at7898	Duplicated	DN10_c2_g1_i5:2111-6475	2083.5	1158	https://www.orthodb.org/v10?query=18834at7898	rho guanine nucleotide exchange factor 11
18834at7898	Duplicated	DN10_c2_g1_i15:2112-6491	2075.5	1158	https://www.orthodb.org/v10?query=18834at7898	rho guanine nucleotide exchange factor 11
18834at7898	Duplicated	DN10_c2_g1_i13:2112-6437	2065.6	1146	https://www.orthodb.org/v10?query=18834at7898	rho guanine nucleotide exchange factor 11
18834at7898	Duplicated	DN10_c2_g1_i10:2112-6428	2052.8	1158	https://www.orthodb.org/v10?query=18834at7898	rho guanine nucleotide exchange factor 11
18834at7898	Duplicated	DN10_c2_g1_i4:2112-6443	2044.7	1158	https://www.orthodb.org/v10?query=18834at7898	rho guanine nucleotide exchange factor 11
18834at7898	Duplicated	DN10_c2_g1_i1:2112-6389	2034.8	1146	https://www.orthodb.org/v10?query=18834at7898	rho guanine nucleotide exchange factor 11
18879at7898	Fragmented	DN47191_c0_g1_i1:199-1647	673.2	441	https://www.orthodb.org/v10?query=18879at7898	Oral-facial-digital syndrome 1
18897at7898	Duplicated	DN53_c5_g1_i5:2-3022	1648.4	858	https://www.orthodb.org/v10?query=18897at7898	Pumilio RNA-binding family member 1
18897at7898	Duplicated	DN53_c5_g1_i2:2-3007	1633.4	857	https://www.orthodb.org/v10?query=18897at7898	Pumilio RNA-binding family member 1
18897at7898	Duplicated	DN53_c5_g1_i1:585-3563	1618.3	845	https://www.orthodb.org/v10?query=18897at7898	Pumilio RNA-binding family member 1
18897at7898	Duplicated	DN53_c5_g1_i3:585-3569	1617.2	846	https://www.orthodb.org/v10?query=18897at7898	Pumilio RNA-binding family member 1
18939at7898	Missing
18951at7898	Fragmented	DN2126_c4_g1_i1:1018-1575	144.4	143	https://www.orthodb.org/v10?query=18951at7898	ellis-van Creveld syndrome protein
18976at7898	Missing
18990at7898	Missing
19073at7898	Duplicated	DN7621_c0_g1_i11:286-2805	1187.6	738
19073at7898	Duplicated	DN7621_c0_g1_i18:77-2692	1187.6	738
19074at7898	Duplicated	DN5336_c0_g1_i1:295-2778	1204.3	678	https://www.orthodb.org/v10?query=19074at7898	elongator complex protein 2
19074at7898	Duplicated	DN5336_c0_g1_i7:295-2950	1204.3	678	https://www.orthodb.org/v10?query=19074at7898	elongator complex protein 2
19146at7898	Duplicated	DN18400_c1_g2_i1:436-3867	1331.4	733	https://www.orthodb.org/v10?query=19146at7898	Mitogen-activated protein kinase
19146at7898	Duplicated	DN18400_c1_g2_i2:436-3867	1331.4	733	https://www.orthodb.org/v10?query=19146at7898	Mitogen-activated protein kinase
19190at7898	Complete	DN849_c1_g2_i3:303-3278	1014.2	737	https://www.orthodb.org/v10?query=19190at7898	ArfGAP with SH3 domain, ankyrin repeat and PH domain 3
19247at7898	Duplicated	DN33822_c0_g1_i5:452-2956	1409.4	729
19247at7898	Duplicated	DN33822_c0_g1_i2:452-3362	1407.7	729
19252at7898	Missing
19288at7898	Duplicated	DN1621_c0_g1_i12:2353-7247	1419.8	694	https://www.orthodb.org/v10?query=19288at7898	transmembrane and TPR repeat-containing protein 3
19288at7898	Duplicated	DN1621_c0_g1_i13:2353-5832	1419.8	694	https://www.orthodb.org/v10?query=19288at7898	transmembrane and TPR repeat-containing protein 3
19288at7898	Duplicated	DN1621_c0_g1_i20:2353-4842	1419.8	694	https://www.orthodb.org/v10?query=19288at7898	transmembrane and TPR repeat-containing protein 3
19288at7898	Duplicated	DN1621_c0_g1_i2:2353-8237	1419.8	694	https://www.orthodb.org/v10?query=19288at7898	transmembrane and TPR repeat-containing protein 3
19288at7898	Duplicated	DN1621_c0_g1_i17:2353-7178	1383.8	677	https://www.orthodb.org/v10?query=19288at7898	transmembrane and TPR repeat-containing protein 3
19288at7898	Duplicated	DN1621_c0_g1_i1:2353-8264	1345.8	677	https://www.orthodb.org/v10?query=19288at7898	transmembrane and TPR repeat-containing protein 3
19326at7898	Duplicated	DN8588_c0_g1_i3:186-3416	1613.5	875	https://www.orthodb.org/v10?query=19326at7898	SEC24 homolog D, COPII coat complex component
19326at7898	Duplicated	DN8588_c0_g1_i2:186-3185	1502.7	810	https://www.orthodb.org/v10?query=19326at7898	SEC24 homolog D, COPII coat complex component
19329at7898	Complete	DN12403_c2_g2_i1:9-2684	1256.4	689	https://www.orthodb.org/v10?query=19329at7898	protein KIBRA
19346at7898	Duplicated	DN4538_c0_g1_i4:923-3988	1289.6	828	https://www.orthodb.org/v10?query=19346at7898	leucine-rich repeat and coiled-coil domain-containing protein 1
19346at7898	Duplicated	DN4538_c0_g1_i6:219-3179	1219	793	https://www.orthodb.org/v10?query=19346at7898	leucine-rich repeat and coiled-coil domain-containing protein 1
19387at7898	Duplicated	DN4549_c0_g1_i3:327-2642	1357.7	654	https://www.orthodb.org/v10?query=19387at7898	WD repeat domain 24
19387at7898	Duplicated	DN4549_c0_g1_i4:202-2517	1357.7	654	https://www.orthodb.org/v10?query=19387at7898	WD repeat domain 24
19403at7898	Missing
19432at7898	Complete	DN4588_c0_g1_i1:864-3599	1728	812	https://www.orthodb.org/v10?query=19432at7898	staphylococcal nuclease domain-containing protein 1
19460at7898	Complete	DN5234_c2_g1_i1:1153-3069	484.5	533	https://www.orthodb.org/v10?query=19460at7898	transmembrane channel-like protein 5
19462at7898	Complete	DN11547_c2_g2_i2:90-2951	970	610	https://www.orthodb.org/v10?query=19462at7898	zinc finger protein 507
19515at7898	Complete	DN15186_c0_g1_i2:118-2268	915.5	584	https://www.orthodb.org/v10?query=19515at7898	exonuclease mut-7 homolog
19614at7898	Duplicated	DN7094_c1_g1_i2:161-2953	1413.2	725	https://www.orthodb.org/v10?query=19614at7898	SCY1 like pseudokinase 2
19614at7898	Duplicated	DN7094_c1_g1_i3:161-2035	1330	593	https://www.orthodb.org/v10?query=19614at7898	SCY1 like pseudokinase 2
19616at7898	Complete	DN35451_c0_g1_i2:2-1882	1270.5	595
19617at7898	Complete	DN8428_c2_g1_i1:333-2753	1461.3	706	https://www.orthodb.org/v10?query=19617at7898	calpain-7
19620at7898	Missing
19659at7898	Fragmented	DN30191_c0_g1_i1:2-1939	1100.8	554	https://www.orthodb.org/v10?query=19659at7898	sorting nexin-13 isoform X1
19691at7898	Duplicated	DN23706_c0_g1_i4:763-3513	1253.9	742	https://www.orthodb.org/v10?query=19691at7898	protein inturned isoform X1
19691at7898	Duplicated	DN23706_c0_g1_i2:752-3583	1253.6	742	https://www.orthodb.org/v10?query=19691at7898	protein inturned isoform X1
19691at7898	Duplicated	DN23706_c0_g1_i3:775-3606	1253.6	742	https://www.orthodb.org/v10?query=19691at7898	protein inturned isoform X1
19691at7898	Duplicated	DN23706_c0_g1_i5:752-3580	1253.6	742	https://www.orthodb.org/v10?query=19691at7898	protein inturned isoform X1
19691at7898	Duplicated	DN23706_c0_g1_i7:775-3603	1253.6	742	https://www.orthodb.org/v10?query=19691at7898	protein inturned isoform X1
19695at7898	Complete	DN5979_c0_g1_i4:684-3748	1687.5	852	https://www.orthodb.org/v10?query=19695at7898	integrator complex subunit 7
19724at7898	Duplicated	DN43926_c0_g1_i6:1094-4063	1439.1	726	https://www.orthodb.org/v10?query=19724at7898	Mitogen-activated protein kinase kinase kinase
19724at7898	Duplicated	DN43926_c0_g1_i7:1093-4062	1439.1	726	https://www.orthodb.org/v10?query=19724at7898	Mitogen-activated protein kinase kinase kinase
19724at7898	Duplicated	DN43926_c0_g1_i2:1093-4161	1414	728	https://www.orthodb.org/v10?query=19724at7898	Mitogen-activated protein kinase kinase kinase
19724at7898	Duplicated	DN43926_c0_g1_i4:1093-4161	1414	728	https://www.orthodb.org/v10?query=19724at7898	Mitogen-activated protein kinase kinase kinase
19772at7898	Duplicated	DN5665_c0_g1_i2:1140-4058	1523.5	858	https://www.orthodb.org/v10?query=19772at7898	SEC23-interacting protein
19772at7898	Duplicated	DN5665_c0_g1_i1:1140-4046	1522.7	858	https://www.orthodb.org/v10?query=19772at7898	SEC23-interacting protein
19868at7898	Duplicated	DN32441_c0_g1_i6:416-3938	1640.3	1005	https://www.orthodb.org/v10?query=19868at7898	Centrosomal protein 135
19868at7898	Duplicated	DN32441_c0_g1_i5:416-3910	1640	1005	https://www.orthodb.org/v10?query=19868at7898	Centrosomal protein 135
19868at7898	Duplicated	DN32441_c0_g1_i3:416-3916	1640	1005	https://www.orthodb.org/v10?query=19868at7898	Centrosomal protein 135
19882at7898	Duplicated	DN19375_c0_g1_i1:761-3250	697.8	630	https://www.orthodb.org/v10?query=19882at7898	granulocyte colony-stimulating factor receptor
19882at7898	Duplicated	DN19375_c0_g1_i2:761-3336	697.7	630	https://www.orthodb.org/v10?query=19882at7898	granulocyte colony-stimulating factor receptor
19930at7898	Duplicated	DN179_c0_g1_i3:113-3628	704.2	759	https://www.orthodb.org/v10?query=19930at7898	nucleolar protein 8
19930at7898	Duplicated	DN179_c0_g1_i1:113-3574	688.8	745	https://www.orthodb.org/v10?query=19930at7898	nucleolar protein 8
19973at7898	Missing
19982at7898	Fragmented	DN5543_c1_g1_i1:1-2008	858.5	404	https://www.orthodb.org/v10?query=19982at7898	lysine-specific histone demethylase 1B
20008at7898	Missing
20020at7898	Duplicated	DN355_c1_g1_i15:39-4391	1181.3	1270	https://www.orthodb.org/v10?query=20020at7898	Nucleoporin 153
20020at7898	Duplicated	DN355_c1_g1_i20:39-4391	1181.3	1270	https://www.orthodb.org/v10?query=20020at7898	Nucleoporin 153
20023at7898	Fragmented	DN50256_c0_g1_i1:2-2104	1184.8	593	https://www.orthodb.org/v10?query=20023at7898	netrin receptor UNC5A isoform X1
20073at7898	Duplicated	DN275_c2_g1_i1:100-2720	1361.8	713	https://www.orthodb.org/v10?query=20073at7898	tuftelin-interacting protein 11
20073at7898	Duplicated	DN275_c2_g1_i4:100-2628	1361.8	713	https://www.orthodb.org/v10?query=20073at7898	tuftelin-interacting protein 11
20088at7898	Fragmented	DN12196_c0_g1_i3:1054-3000	1070.3	531	https://www.orthodb.org/v10?query=20088at7898	ras-interacting protein 1
20181at7898	Duplicated	DN2899_c0_g3_i3:1126-4506	1069.5	795	https://www.orthodb.org/v10?query=20181at7898	zinc finger protein 608
20181at7898	Duplicated	DN2899_c0_g3_i7:1126-4603	1069.5	795	https://www.orthodb.org/v10?query=20181at7898	zinc finger protein 608
20181at7898	Duplicated	DN2899_c0_g3_i1:1126-4924	1068.8	796	https://www.orthodb.org/v10?query=20181at7898	zinc finger protein 608
20181at7898	Duplicated	DN2899_c0_g3_i5:1126-4827	1068.8	796	https://www.orthodb.org/v10?query=20181at7898	zinc finger protein 608
20181at7898	Duplicated	DN2899_c0_g3_i13:1126-4319	992.3	758	https://www.orthodb.org/v10?query=20181at7898	zinc finger protein 608
20181at7898	Duplicated	DN2899_c0_g3_i4:1126-4161	992.3	758	https://www.orthodb.org/v10?query=20181at7898	zinc finger protein 608
20181at7898	Duplicated	DN2899_c0_g3_i6:1126-4640	991.6	759	https://www.orthodb.org/v10?query=20181at7898	zinc finger protein 608
20181at7898	Duplicated	DN2899_c0_g3_i8:1126-4482	991.6	759	https://www.orthodb.org/v10?query=20181at7898	zinc finger protein 608
20198at7898	Duplicated	DN3452_c1_g1_i22:122-2686	686.8	588	https://www.orthodb.org/v10?query=20198at7898	interleukin-6 receptor subunit beta isoform X1
20198at7898	Duplicated	DN3452_c1_g1_i13:272-2955	686.7	588	https://www.orthodb.org/v10?query=20198at7898	interleukin-6 receptor subunit beta isoform X1
20198at7898	Duplicated	DN3452_c1_g1_i29:272-2869	686.7	588	https://www.orthodb.org/v10?query=20198at7898	interleukin-6 receptor subunit beta isoform X1
20198at7898	Duplicated	DN3452_c1_g1_i7:272-3033	686.2	599	https://www.orthodb.org/v10?query=20198at7898	interleukin-6 receptor subunit beta isoform X1
20198at7898	Duplicated	DN3452_c1_g1_i3:272-2982	685.8	599	https://www.orthodb.org/v10?query=20198at7898	interleukin-6 receptor subunit beta isoform X1
20198at7898	Duplicated	DN3452_c1_g1_i19:272-3033	685.6	599	https://www.orthodb.org/v10?query=20198at7898	interleukin-6 receptor subunit beta isoform X1
20216at7898	Duplicated	DN11876_c0_g1_i19:3117-5195	970.4	496	https://www.orthodb.org/v10?query=20216at7898	peptidyl-glycine alpha-amidating monooxygenase isoform X1
20216at7898	Duplicated	DN11876_c0_g1_i7:3226-5304	970.4	496	https://www.orthodb.org/v10?query=20216at7898	peptidyl-glycine alpha-amidating monooxygenase isoform X1
20216at7898	Duplicated	DN11876_c0_g1_i8:639-2717	970.4	496	https://www.orthodb.org/v10?query=20216at7898	peptidyl-glycine alpha-amidating monooxygenase isoform X1
20216at7898	Duplicated	DN11876_c0_g1_i14:639-2408	964.7	489	https://www.orthodb.org/v10?query=20216at7898	peptidyl-glycine alpha-amidating monooxygenase isoform X1
20216at7898	Duplicated	DN11876_c0_g1_i24:3117-4886	964.7	489	https://www.orthodb.org/v10?query=20216at7898	peptidyl-glycine alpha-amidating monooxygenase isoform X1
20216at7898	Duplicated	DN11876_c0_g1_i4:3226-4995	964.7	489	https://www.orthodb.org/v10?query=20216at7898	peptidyl-glycine alpha-amidating monooxygenase isoform X1
20216at7898	Duplicated	DN11876_c0_g1_i6:1446-3215	964.7	489	https://www.orthodb.org/v10?query=20216at7898	peptidyl-glycine alpha-amidating monooxygenase isoform X1
20296at7898	Duplicated	DN5033_c0_g1_i18:163-5154	1782.7	1357
20296at7898	Duplicated	DN5033_c0_g1_i2:163-5154	1782.7	1357
20296at7898	Duplicated	DN5033_c0_g1_i4:163-5374	1752.1	1358
20296at7898	Duplicated	DN5033_c0_g1_i13:163-5127	1724	1332
20347at7898	Duplicated	DN22542_c0_g1_i1:247-3141	1737.8	864	https://www.orthodb.org/v10?query=20347at7898	26S proteasome non-ATPase regulatory subunit 1
20347at7898	Duplicated	DN22542_c0_g1_i2:247-3141	1737.8	864	https://www.orthodb.org/v10?query=20347at7898	26S proteasome non-ATPase regulatory subunit 1
20387at7898	Missing
20452at7898	Complete	DN1382_c0_g2_i1:167-2749	1261.3	684	https://www.orthodb.org/v10?query=20452at7898	GRB2 associated, regulator of MAPK1
20480at7898	Duplicated	DN8755_c0_g1_i6:0-1529	590.7	421
20480at7898	Duplicated	DN8755_c0_g1_i3:1545-3086	584.7	422
20504at7898	Complete	DN13796_c0_g1_i1:967-3039	1402.9	643
20505at7898	Duplicated	DN12875_c0_g1_i4:221-2872	1384.4	769	https://www.orthodb.org/v10?query=20505at7898	disintegrin and metalloproteinase domain-containing protein 19
20505at7898	Duplicated	DN12875_c0_g1_i3:221-2755	1378.5	751	https://www.orthodb.org/v10?query=20505at7898	disintegrin and metalloproteinase domain-containing protein 19
20592at7898	Duplicated	DN20950_c0_g1_i1:124-2994	1610.2	766	https://www.orthodb.org/v10?query=20592at7898	Gamma-tubulin complex component
20592at7898	Duplicated	DN20950_c0_g1_i2:124-2772	1610.2	766	https://www.orthodb.org/v10?query=20592at7898	Gamma-tubulin complex component
20592at7898	Duplicated	DN20950_c0_g1_i5:124-2808	1590	766	https://www.orthodb.org/v10?query=20592at7898	Gamma-tubulin complex component
20602at7898	Missing
20688at7898	Missing
20850at7898	Complete	DN1112_c20_g2_i4:356-2968	1442.5	765	https://www.orthodb.org/v10?query=20850at7898	transforming growth factor-beta receptor-associated protein 1
20926at7898	Complete	DN383_c0_g1_i12:1837-7776	1329.9	768	https://www.orthodb.org/v10?query=20926at7898	PAX3- and PAX7-binding protein 1
20932at7898	Duplicated	DN1741_c3_g1_i3:218-2707	1461.7	708	https://www.orthodb.org/v10?query=20932at7898	protein FAM91A1
20932at7898	Duplicated	DN1741_c3_g1_i4:218-2707	1461.7	708	https://www.orthodb.org/v10?query=20932at7898	protein FAM91A1
20942at7898	Duplicated	DN9656_c0_g1_i17:180-3214	1608.2	804
20942at7898	Duplicated	DN9656_c0_g1_i20:180-3096	1608.2	804
20942at7898	Duplicated	DN9656_c0_g1_i31:180-3215	1608.2	804
20942at7898	Duplicated	DN9656_c0_g1_i7:180-3096	1608.2	804
20942at7898	Duplicated	DN9656_c0_g1_i5:180-3193	1599.1	804
21164at7898	Duplicated	DN17175_c0_g1_i1:1-2406	1427.1	654	https://www.orthodb.org/v10?query=21164at7898	autophagy-related protein 9A
21164at7898	Duplicated	DN17175_c0_g1_i2:1-2555	1427.1	654	https://www.orthodb.org/v10?query=21164at7898	autophagy-related protein 9A
21198at7898	Duplicated	DN4838_c1_g1_i13:3591-6473	1214.3	774	https://www.orthodb.org/v10?query=21198at7898	1-aminocyclopropane-1-carboxylate synthase-like protein 1
21198at7898	Duplicated	DN4838_c1_g1_i14:3504-6386	1214.3	774	https://www.orthodb.org/v10?query=21198at7898	1-aminocyclopropane-1-carboxylate synthase-like protein 1
21198at7898	Duplicated	DN4838_c1_g1_i3:3571-6453	1214.3	774	https://www.orthodb.org/v10?query=21198at7898	1-aminocyclopropane-1-carboxylate synthase-like protein 1
21247at7898	Duplicated	DN13597_c0_g1_i3:1402-3822	1156.8	657	https://www.orthodb.org/v10?query=21247at7898	Signal transducer and activator of transcription
21247at7898	Duplicated	DN13597_c0_g1_i1:51-2147	1154	656	https://www.orthodb.org/v10?query=21247at7898	Signal transducer and activator of transcription
21311at7898	Duplicated	DN3226_c5_g1_i1:1-1893	1083.2	540	https://www.orthodb.org/v10?query=21311at7898	glycerol-3-phosphate acyltransferase 1, mitochondrial
21311at7898	Duplicated	DN3226_c5_g1_i2:1-1893	1083.2	540	https://www.orthodb.org/v10?query=21311at7898	glycerol-3-phosphate acyltransferase 1, mitochondrial
21311at7898	Duplicated	DN3226_c5_g1_i4:1-1995	1083.2	540	https://www.orthodb.org/v10?query=21311at7898	glycerol-3-phosphate acyltransferase 1, mitochondrial
21337at7898	Complete	DN19250_c0_g1_i2:2-2320	1493.1	690
21366at7898	Missing
21408at7898	Fragmented	DN7730_c0_g1_i1:1-1437	941.8	441	https://www.orthodb.org/v10?query=21408at7898	conserved oligomeric Golgi complex subunit 3
21440at7898	Complete	DN31952_c0_g1_i3:815-3616	1486.2	800	https://www.orthodb.org/v10?query=21440at7898	GPI ethanolamine phosphate transferase 1
21470at7898	Complete	DN1061_c5_g1_i1:1255-4125	898.3	670	https://www.orthodb.org/v10?query=21470at7898	ADNP homeobox protein 2
21475at7898	Duplicated	DN126_c3_g1_i3:3288-5642	1567.1	698	https://www.orthodb.org/v10?query=21475at7898	Leucine-zipper-like transcription regulator 1
21475at7898	Duplicated	DN126_c3_g1_i6:3301-5655	1567.1	698	https://www.orthodb.org/v10?query=21475at7898	Leucine-zipper-like transcription regulator 1
21475at7898	Duplicated	DN126_c3_g1_i8:301-2655	1567.1	698	https://www.orthodb.org/v10?query=21475at7898	Leucine-zipper-like transcription regulator 1
21496at7898	Missing
21515at7898	Duplicated	DN7850_c0_g1_i6:662-3154	837.4	620
21515at7898	Duplicated	DN7850_c0_g1_i9:662-3154	837.4	620
21556at7898	Duplicated	DN13420_c0_g1_i12:91-2832	1383.4	754	https://www.orthodb.org/v10?query=21556at7898	general transcription factor 3C polypeptide 3
21556at7898	Duplicated	DN13420_c0_g1_i4:109-4129	1380	752	https://www.orthodb.org/v10?query=21556at7898	general transcription factor 3C polypeptide 3
21556at7898	Duplicated	DN13420_c0_g1_i5:109-4232	1380	752	https://www.orthodb.org/v10?query=21556at7898	general transcription factor 3C polypeptide 3
21556at7898	Duplicated	DN13420_c0_g1_i8:109-4141	1380	752	https://www.orthodb.org/v10?query=21556at7898	general transcription factor 3C polypeptide 3
21574at7898	Duplicated	DN264_c0_g1_i11:2894-6820	1259.2	830
21574at7898	Duplicated	DN264_c0_g1_i15:2895-6821	1259.2	830
21574at7898	Duplicated	DN264_c0_g1_i24:2862-6788	1259.2	830
21574at7898	Duplicated	DN264_c0_g1_i5:2894-6820	1259.2	830
21574at7898	Duplicated	DN264_c0_g1_i8:2862-6788	1259.2	830
21574at7898	Duplicated	DN264_c0_g1_i21:2894-6901	1259.2	830
21574at7898	Duplicated	DN264_c0_g1_i3:2896-6903	1259.2	830
21710at7898	Missing
21731at7898	Duplicated	DN2777_c2_g1_i1:725-3268	1557.8	720
21731at7898	Duplicated	DN2777_c2_g1_i2:725-3268	1557.8	720
21731at7898	Duplicated	DN2777_c2_g1_i3:725-3268	1557.8	720
21851at7898	Fragmented	DN15444_c0_g1_i1:186-623	298.9	139
22059at7898	Duplicated	DN452_c0_g3_i2:701-3370	1240.3	756	https://www.orthodb.org/v10?query=22059at7898	serine/threonine-protein kinase TAO3
22059at7898	Duplicated	DN452_c0_g3_i6:721-3393	1222.6	751	https://www.orthodb.org/v10?query=22059at7898	serine/threonine-protein kinase TAO3
22059at7898	Duplicated	DN452_c0_g3_i4:701-3247	1192.3	717	https://www.orthodb.org/v10?query=22059at7898	serine/threonine-protein kinase TAO3
22059at7898	Duplicated	DN452_c0_g3_i3:721-3270	1174.8	712	https://www.orthodb.org/v10?query=22059at7898	serine/threonine-protein kinase TAO3
22114at7898	Duplicated	DN6628_c1_g1_i5:652-3126	1412.6	634	https://www.orthodb.org/v10?query=22114at7898	smoothened homolog
22114at7898	Duplicated	DN6628_c1_g1_i19:652-3132	1412.6	634	https://www.orthodb.org/v10?query=22114at7898	smoothened homolog
22114at7898	Duplicated	DN6628_c1_g1_i4:652-3132	1412.6	634	https://www.orthodb.org/v10?query=22114at7898	smoothened homolog
22114at7898	Duplicated	DN6628_c1_g1_i6:652-3236	1412.6	634	https://www.orthodb.org/v10?query=22114at7898	smoothened homolog
22137at7898	Duplicated	DN5611_c0_g1_i2:1991-5505	1157.8	672	https://www.orthodb.org/v10?query=22137at7898	protein phosphatase 1 regulatory subunit 37
22137at7898	Duplicated	DN5611_c0_g1_i3:1982-5374	1155.9	672	https://www.orthodb.org/v10?query=22137at7898	protein phosphatase 1 regulatory subunit 37
22137at7898	Duplicated	DN5611_c0_g1_i4:1991-5383	1155.9	672	https://www.orthodb.org/v10?query=22137at7898	protein phosphatase 1 regulatory subunit 37
22137at7898	Duplicated	DN5611_c0_g1_i8:1991-5383	1155.9	672	https://www.orthodb.org/v10?query=22137at7898	protein phosphatase 1 regulatory subunit 37
22148at7898	Missing
22170at7898	Duplicated	DN33373_c0_g1_i5:301-3010	1546.3	738	https://www.orthodb.org/v10?query=22170at7898	polyphosphoinositide phosphatase
22170at7898	Duplicated	DN33373_c0_g1_i11:301-3033	1539.5	743	https://www.orthodb.org/v10?query=22170at7898	polyphosphoinositide phosphatase
22170at7898	Duplicated	DN33373_c0_g1_i14:301-3033	1539.5	743	https://www.orthodb.org/v10?query=22170at7898	polyphosphoinositide phosphatase
22170at7898	Duplicated	DN33373_c0_g1_i9:301-3033	1539.5	743	https://www.orthodb.org/v10?query=22170at7898	polyphosphoinositide phosphatase
22170at7898	Duplicated	DN33373_c0_g1_i13:232-2790	1533.8	728	https://www.orthodb.org/v10?query=22170at7898	polyphosphoinositide phosphatase
22170at7898	Duplicated	DN33373_c0_g1_i7:232-2790	1533.8	728	https://www.orthodb.org/v10?query=22170at7898	polyphosphoinositide phosphatase
22170at7898	Duplicated	DN33373_c0_g1_i2:258-2630	1533.2	711	https://www.orthodb.org/v10?query=22170at7898	polyphosphoinositide phosphatase
22170at7898	Duplicated	DN33373_c0_g1_i6:258-2630	1533.2	711	https://www.orthodb.org/v10?query=22170at7898	polyphosphoinositide phosphatase
22348at7898	Missing
22371at7898	Missing
22422at7898	Duplicated	DN57_c0_g1_i10:480-2966	1083.6	740
22422at7898	Duplicated	DN57_c0_g1_i17:485-2971	1083.6	740
22422at7898	Duplicated	DN57_c0_g1_i20:485-2971	1083.6	740
22422at7898	Duplicated	DN57_c0_g1_i6:484-2970	1083.6	740
22422at7898	Duplicated	DN57_c0_g1_i18:484-3055	1082.5	740
22422at7898	Duplicated	DN57_c0_g1_i26:484-3075	1081.5	740
22422at7898	Duplicated	DN57_c0_g1_i9:484-3075	1081.5	740
22422at7898	Duplicated	DN57_c0_g1_i8:484-3160	1080.5	740
22422at7898	Duplicated	DN57_c0_g1_i13:485-3859	1021.3	699
22422at7898	Duplicated	DN57_c0_g1_i12:484-3963	1019.6	699
22422at7898	Duplicated	DN57_c0_g1_i1:484-3963	1019.6	699
22427at7898	Missing
22444at7898	Missing
22456at7898	Duplicated	DN9626_c0_g1_i3:203-3055	897.3	593	https://www.orthodb.org/v10?query=22456at7898	DNA cross-link repair 1A protein
22456at7898	Duplicated	DN9626_c0_g1_i9:203-3398	897.3	593	https://www.orthodb.org/v10?query=22456at7898	DNA cross-link repair 1A protein
22459at7898	Duplicated	DN3111_c0_g1_i11:826-3519	1293.4	744	https://www.orthodb.org/v10?query=22459at7898	GEM-interacting protein
22459at7898	Duplicated	DN3111_c0_g1_i3:814-3507	1293.4	744	https://www.orthodb.org/v10?query=22459at7898	GEM-interacting protein
22459at7898	Duplicated	DN3111_c0_g1_i7:581-3274	1293.4	744	https://www.orthodb.org/v10?query=22459at7898	GEM-interacting protein
22459at7898	Duplicated	DN3111_c0_g1_i13:826-3621	1268	757	https://www.orthodb.org/v10?query=22459at7898	GEM-interacting protein
22459at7898	Duplicated	DN3111_c0_g1_i1:581-3376	1268	757	https://www.orthodb.org/v10?query=22459at7898	GEM-interacting protein
22459at7898	Duplicated	DN3111_c0_g1_i9:814-3609	1268	757	https://www.orthodb.org/v10?query=22459at7898	GEM-interacting protein
22505at7898	Missing
22507at7898	Duplicated	DN43634_c0_g1_i1:283-2560	1318.9	679	https://www.orthodb.org/v10?query=22507at7898	carnitine O-palmitoyltransferase 1, muscle isoform
22507at7898	Duplicated	DN16370_c0_g1_i11:147-2459	1137.5	708	https://www.orthodb.org/v10?query=22507at7898	carnitine O-palmitoyltransferase 1, muscle isoform
22507at7898	Duplicated	DN16370_c0_g1_i6:147-2459	1137.5	708	https://www.orthodb.org/v10?query=22507at7898	carnitine O-palmitoyltransferase 1, muscle isoform
22507at7898	Duplicated	DN16370_c0_g1_i8:147-2459	1137.5	708	https://www.orthodb.org/v10?query=22507at7898	carnitine O-palmitoyltransferase 1, muscle isoform
22535at7898	Duplicated	DN15460_c0_g1_i5:5-2338	1462.9	686
22535at7898	Duplicated	DN15460_c0_g1_i15:105-2321	1403.8	660
22569at7898	Duplicated	DN1467_c0_g1_i1:701-3040	1461.6	695
22569at7898	Duplicated	DN1467_c0_g1_i21:701-3713	1461.4	694
22569at7898	Duplicated	DN1467_c0_g1_i9:701-4047	1461.4	694
22569at7898	Duplicated	DN1467_c0_g1_i12:701-3243	1451.9	695
22569at7898	Duplicated	DN1467_c0_g1_i4:701-4250	1451.7	694
22569at7898	Duplicated	DN1467_c0_g1_i2:457-3653	1441.7	672
22569at7898	Duplicated	DN1467_c0_g1_i19:457-2646	1441.4	673
22583at7898	Duplicated	DN40951_c0_g1_i1:114-2429	1339	672	https://www.orthodb.org/v10?query=22583at7898	alpha-N-acetylglucosaminidase
22583at7898	Duplicated	DN40951_c0_g1_i2:114-2348	1339	672	https://www.orthodb.org/v10?query=22583at7898	alpha-N-acetylglucosaminidase
22590at7898	Missing
22619at7898	Duplicated	DN21912_c0_g1_i3:758-2782	988.5	552	https://www.orthodb.org/v10?query=22619at7898	tyrosine-protein phosphatase non-receptor type 3
22619at7898	Duplicated	DN21912_c0_g1_i5:821-2845	988.5	552	https://www.orthodb.org/v10?query=22619at7898	tyrosine-protein phosphatase non-receptor type 3
22655at7898	Fragmented	DN859_c8_g1_i2:3331-5148	1249.6	582
22684at7898	Duplicated	DN12618_c0_g1_i7:359-2998	1219	741	https://www.orthodb.org/v10?query=22684at7898	cilia- and flagella-associated protein 69
22684at7898	Duplicated	DN12618_c0_g1_i6:117-2563	1106.9	682	https://www.orthodb.org/v10?query=22684at7898	cilia- and flagella-associated protein 69
22758at7898	Complete	DN26288_c0_g1_i1:202-2463	1343.1	616
22771at7898	Complete	DN7324_c0_g1_i1:1-2202	1036.8	638	https://www.orthodb.org/v10?query=22771at7898	EMILIN-3
22849at7898	Complete	DN183_c1_g3_i1:309-2789	1159.1	625
22871at7898	Fragmented	DN8652_c0_g1_i1:0-1463	959.5	457	https://www.orthodb.org/v10?query=22871at7898	Intraflagellar transport 80 homolog (Chlamydomonas)
23004at7898	Complete	DN27_c0_g2_i1:184-2415	1238.9	634	https://www.orthodb.org/v10?query=23004at7898	Phosphate regulating endopeptidase homolog, X-linked
23025at7898	Missing
23182at7898	Complete	DN3057_c1_g3_i1:1-1914	1241.5	601	https://www.orthodb.org/v10?query=23182at7898	ATP-dependent RNA helicase DHX36
23202at7898	Fragmented	DN3453_c0_g1_i14:597-2042	329.4	247	https://www.orthodb.org/v10?query=23202at7898	microcephalin
23246at7898	Complete	DN9760_c0_g1_i1:2274-4976	1051.5	681
23254at7898	Fragmented	DN29135_c0_g1_i1:826-2139	519.6	370	https://www.orthodb.org/v10?query=23254at7898	kell blood group glycoprotein
23265at7898	Duplicated	DN8954_c0_g1_i2:191-2905	1580.3	794	https://www.orthodb.org/v10?query=23265at7898	Leucyl-tRNA synthetase 2, mitochondrial
23265at7898	Duplicated	DN8954_c0_g1_i1:191-2728	1510.9	746	https://www.orthodb.org/v10?query=23265at7898	Leucyl-tRNA synthetase 2, mitochondrial
23296at7898	Duplicated	DN16950_c0_g1_i3:577-3309	1219.8	702
23296at7898	Duplicated	DN16950_c0_g1_i6:124-2856	1219.8	702
23296at7898	Duplicated	DN16950_c0_g1_i1:117-2699	1167.6	671
23354at7898	Fragmented	DN19732_c0_g1_i2:1-990	777.3	326	https://www.orthodb.org/v10?query=23354at7898	TBC1 domain family, member 5
23372at7898	Duplicated	DN1518_c0_g1_i20:277-2961	1415.4	736	https://www.orthodb.org/v10?query=23372at7898	type II inositol 1,4,5-trisphosphate 5-phosphatase isoform X1
23372at7898	Duplicated	DN1518_c0_g1_i24:278-2962	1415.4	736	https://www.orthodb.org/v10?query=23372at7898	type II inositol 1,4,5-trisphosphate 5-phosphatase isoform X1
23372at7898	Duplicated	DN1518_c0_g1_i29:277-2961	1415.4	736	https://www.orthodb.org/v10?query=23372at7898	type II inositol 1,4,5-trisphosphate 5-phosphatase isoform X1
23372at7898	Duplicated	DN1518_c0_g1_i48:278-2962	1415.4	736	https://www.orthodb.org/v10?query=23372at7898	type II inositol 1,4,5-trisphosphate 5-phosphatase isoform X1
23372at7898	Duplicated	DN1518_c0_g1_i7:278-2962	1415.4	736	https://www.orthodb.org/v10?query=23372at7898	type II inositol 1,4,5-trisphosphate 5-phosphatase isoform X1
23372at7898	Duplicated	DN1518_c0_g1_i45:278-2863	1356.5	706	https://www.orthodb.org/v10?query=23372at7898	type II inositol 1,4,5-trisphosphate 5-phosphatase isoform X1
23372at7898	Duplicated	DN1518_c0_g1_i8:278-2952	1353.7	706	https://www.orthodb.org/v10?query=23372at7898	type II inositol 1,4,5-trisphosphate 5-phosphatase isoform X1
23372at7898	Duplicated	DN1518_c0_g1_i14:109-2214	1251.6	621	https://www.orthodb.org/v10?query=23372at7898	type II inositol 1,4,5-trisphosphate 5-phosphatase isoform X1
23372at7898	Duplicated	DN1518_c0_g1_i30:109-2303	1248.8	621	https://www.orthodb.org/v10?query=23372at7898	type II inositol 1,4,5-trisphosphate 5-phosphatase isoform X1
23372at7898	Duplicated	DN1518_c0_g1_i2:278-2614	1212.6	631	https://www.orthodb.org/v10?query=23372at7898	type II inositol 1,4,5-trisphosphate 5-phosphatase isoform X1
23386at7898	Duplicated	DN3007_c0_g1_i3:800-3085	1223.6	642	https://www.orthodb.org/v10?query=23386at7898	ral guanine nucleotide dissociation stimulator-like 1 isoform X1
23386at7898	Duplicated	DN3007_c0_g1_i1:800-3223	1223.3	642	https://www.orthodb.org/v10?query=23386at7898	ral guanine nucleotide dissociation stimulator-like 1 isoform X1
23386at7898	Duplicated	DN3007_c0_g1_i2:800-3223	1223.3	642	https://www.orthodb.org/v10?query=23386at7898	ral guanine nucleotide dissociation stimulator-like 1 isoform X1
23386at7898	Duplicated	DN3007_c0_g1_i5:800-3223	1223.3	642	https://www.orthodb.org/v10?query=23386at7898	ral guanine nucleotide dissociation stimulator-like 1 isoform X1
23396at7898	Duplicated	DN26825_c0_g1_i2:19-2205	1455.1	653
23396at7898	Duplicated	DN26825_c0_g1_i3:19-2205	1455.1	653
23403at7898	Fragmented	DN10846_c0_g1_i4:199-1620	539.1	355	https://www.orthodb.org/v10?query=23403at7898	telomere length regulation protein TEL2 homolog
23556at7898	Complete	DN39432_c0_g1_i1:703-3333	1533.2	743	https://www.orthodb.org/v10?query=23556at7898	dimethylglycine dehydrogenase, mitochondrial
23586at7898	Duplicated	DN2243_c2_g1_i20:1110-3497	1405.2	710	https://www.orthodb.org/v10?query=23586at7898	conserved oligomeric Golgi complex subunit 5
23586at7898	Duplicated	DN2243_c2_g1_i31:1138-3525	1405.2	710	https://www.orthodb.org/v10?query=23586at7898	conserved oligomeric Golgi complex subunit 5
23586at7898	Duplicated	DN2243_c2_g1_i3:1140-3527	1405.2	710	https://www.orthodb.org/v10?query=23586at7898	conserved oligomeric Golgi complex subunit 5
23586at7898	Duplicated	DN2243_c2_g1_i4:1108-3495	1405.2	710	https://www.orthodb.org/v10?query=23586at7898	conserved oligomeric Golgi complex subunit 5
23586at7898	Duplicated	DN2243_c2_g1_i19:1140-3631	1384.3	710	https://www.orthodb.org/v10?query=23586at7898	conserved oligomeric Golgi complex subunit 5
23586at7898	Duplicated	DN2243_c2_g1_i23:1138-3629	1384.3	710	https://www.orthodb.org/v10?query=23586at7898	conserved oligomeric Golgi complex subunit 5
23586at7898	Duplicated	DN2243_c2_g1_i27:1054-3539	1383.8	710	https://www.orthodb.org/v10?query=23586at7898	conserved oligomeric Golgi complex subunit 5
23586at7898	Duplicated	DN2243_c2_g1_i29:28-2226	1264.8	649	https://www.orthodb.org/v10?query=23586at7898	conserved oligomeric Golgi complex subunit 5
23586at7898	Duplicated	DN2243_c2_g1_i24:28-2411	1253.7	646	https://www.orthodb.org/v10?query=23586at7898	conserved oligomeric Golgi complex subunit 5
23590at7898	Duplicated	DN319_c6_g1_i1:190-2502	1007.7	642	https://www.orthodb.org/v10?query=23590at7898	protein FAM193B
23590at7898	Duplicated	DN319_c6_g1_i2:190-2502	1007.7	642	https://www.orthodb.org/v10?query=23590at7898	protein FAM193B
23603at7898	Complete	DN13951_c0_g2_i1:1341-4139	765.8	717	https://www.orthodb.org/v10?query=23603at7898	mastermind-like protein 2
23616at7898	Duplicated	DN5513_c0_g1_i12:201-2523	1336.3	636	https://www.orthodb.org/v10?query=23616at7898	KRIT1, ankyrin repeat containing
23616at7898	Duplicated	DN5513_c0_g1_i4:201-2423	1336.3	636	https://www.orthodb.org/v10?query=23616at7898	KRIT1, ankyrin repeat containing
23616at7898	Duplicated	DN5513_c0_g1_i6:201-2222	1225.3	584	https://www.orthodb.org/v10?query=23616at7898	KRIT1, ankyrin repeat containing
23629at7898	Missing
23643at7898	Complete	DN2325_c0_g1_i4:2-1978	1313.4	617
23656at7898	Duplicated	DN7985_c0_g1_i1:184-2685	441	405	https://www.orthodb.org/v10?query=23656at7898	DBF4-type zinc finger-containing protein 2
23656at7898	Duplicated	DN7985_c0_g1_i8:210-2711	441	405	https://www.orthodb.org/v10?query=23656at7898	DBF4-type zinc finger-containing protein 2
23656at7898	Duplicated	DN7985_c0_g1_i9:113-2776	440.6	405	https://www.orthodb.org/v10?query=23656at7898	DBF4-type zinc finger-containing protein 2
23656at7898	Duplicated	DN7985_c0_g1_i2:114-2789	440.6	405	https://www.orthodb.org/v10?query=23656at7898	DBF4-type zinc finger-containing protein 2
23656at7898	Duplicated	DN7985_c0_g1_i3:885-3560	440.6	405	https://www.orthodb.org/v10?query=23656at7898	DBF4-type zinc finger-containing protein 2
23656at7898	Duplicated	DN7985_c0_g1_i4:886-3561	440.6	405	https://www.orthodb.org/v10?query=23656at7898	DBF4-type zinc finger-containing protein 2
23656at7898	Duplicated	DN7985_c0_g1_i5:114-2789	440.6	405	https://www.orthodb.org/v10?query=23656at7898	DBF4-type zinc finger-containing protein 2
23656at7898	Duplicated	DN7985_c0_g1_i7:886-3561	440.6	405	https://www.orthodb.org/v10?query=23656at7898	DBF4-type zinc finger-containing protein 2
23678at7898	Duplicated	DN5137_c0_g1_i2:266-3913	1538.3	846	https://www.orthodb.org/v10?query=23678at7898	AP-4 complex subunit epsilon-1
23678at7898	Duplicated	DN5137_c0_g1_i3:266-4776	1538.3	846	https://www.orthodb.org/v10?query=23678at7898	AP-4 complex subunit epsilon-1
23678at7898	Duplicated	DN5137_c0_g1_i6:266-3772	1538.3	846	https://www.orthodb.org/v10?query=23678at7898	AP-4 complex subunit epsilon-1
23678at7898	Duplicated	DN5137_c0_g1_i8:266-3268	1399.4	722	https://www.orthodb.org/v10?query=23678at7898	AP-4 complex subunit epsilon-1
23678at7898	Duplicated	DN5137_c0_g1_i9:266-3457	1395.2	747	https://www.orthodb.org/v10?query=23678at7898	AP-4 complex subunit epsilon-1
23745at7898	Duplicated	DN5986_c0_g1_i8:687-3266	1325.7	722	https://www.orthodb.org/v10?query=23745at7898	lymphoid-specific helicase
23745at7898	Duplicated	DN5986_c0_g1_i7:687-3278	1325.6	722	https://www.orthodb.org/v10?query=23745at7898	lymphoid-specific helicase
23745at7898	Duplicated	DN5986_c0_g1_i4:688-3449	1325.5	723	https://www.orthodb.org/v10?query=23745at7898	lymphoid-specific helicase
23749at7898	Duplicated	DN13994_c0_g1_i1:194-2515	1130.2	677	https://www.orthodb.org/v10?query=23749at7898	Integrin beta
23749at7898	Duplicated	DN13994_c0_g1_i3:113-2434	1130.2	677	https://www.orthodb.org/v10?query=23749at7898	Integrin beta
23749at7898	Duplicated	DN13994_c0_g1_i4:92-2365	1129.5	674	https://www.orthodb.org/v10?query=23749at7898	Integrin beta
23786at7898	Complete	DN11508_c0_g1_i1:2245-3921	441.9	454
23799at7898	Duplicated	DN17578_c0_g1_i11:494-3127	1419	720
23799at7898	Duplicated	DN17578_c0_g1_i12:513-3146	1419	720
23799at7898	Duplicated	DN17578_c0_g1_i2:513-3146	1419	720
23799at7898	Duplicated	DN17578_c0_g1_i15:513-3143	1410.1	720
23799at7898	Duplicated	DN17578_c0_g1_i7:494-3124	1410.1	720
23799at7898	Duplicated	DN17578_c0_g1_i9:494-3124	1410.1	720
23799at7898	Duplicated	DN17578_c0_g1_i16:512-3166	1407.3	720
23846at7898	Complete	DN10404_c0_g1_i1:215-2485	1312.5	633	https://www.orthodb.org/v10?query=23846at7898	vitamin K-dependent gamma-carboxylase
23849at7898	Missing
23898at7898	Complete	DN12494_c0_g1_i1:201-2426	935.3	573	https://www.orthodb.org/v10?query=23898at7898	cap-specific mRNA (nucleoside-2'-O-)-methyltransferase 2
23916at7898	Duplicated	DN833_c0_g1_i21:1784-4571	832.1	699	https://www.orthodb.org/v10?query=23916at7898	transcriptional protein SWT1
23916at7898	Duplicated	DN833_c0_g1_i28:1784-4589	831.5	698	https://www.orthodb.org/v10?query=23916at7898	transcriptional protein SWT1
23916at7898	Duplicated	DN833_c0_g1_i3:1784-4781	831.4	856	https://www.orthodb.org/v10?query=23916at7898	transcriptional protein SWT1
23916at7898	Duplicated	DN833_c0_g1_i16:1784-4687	830	857	https://www.orthodb.org/v10?query=23916at7898	transcriptional protein SWT1
23916at7898	Duplicated	DN833_c0_g1_i1:1784-4793	823.3	1046	https://www.orthodb.org/v10?query=23916at7898	transcriptional protein SWT1
23916at7898	Duplicated	DN833_c0_g1_i18:1784-4675	823.1	1046	https://www.orthodb.org/v10?query=23916at7898	transcriptional protein SWT1
23916at7898	Duplicated	DN833_c0_g1_i24:1792-3424	813	507	https://www.orthodb.org/v10?query=23916at7898	transcriptional protein SWT1
23939at7898	Complete	DN5536_c2_g1_i5:140-2509	1078.2	683	https://www.orthodb.org/v10?query=23939at7898	Terminal uridylyl transferase 1, U6 snRNA-specific
24013at7898	Complete	DN12706_c1_g1_i1:159-2387	961.1	592	https://www.orthodb.org/v10?query=24013at7898	Adhesion G protein-coupled receptor L4
24064at7898	Duplicated	DN547_c0_g1_i8:1095-4317	1309.4	673
24064at7898	Duplicated	DN547_c0_g1_i36:1109-4461	1307.3	673
24064at7898	Duplicated	DN547_c0_g1_i31:1109-4464	1302.2	673
24064at7898	Duplicated	DN547_c0_g1_i50:1097-4452	1302.2	673
24064at7898	Duplicated	DN547_c0_g1_i68:1095-4182	1259.1	653
24064at7898	Duplicated	DN547_c0_g1_i13:1109-3400	1256.5	645
24064at7898	Duplicated	DN547_c0_g1_i47:1109-4329	1251.9	653
24064at7898	Duplicated	DN547_c0_g1_i54:1109-3661	1249.3	645
24164at7898	Complete	DN10839_c1_g2_i5:82-2706	894.4	573	https://www.orthodb.org/v10?query=24164at7898	E3 ubiquitin/ISG15 ligase TRIM25-like
24246at7898	Complete	DN32416_c3_g1_i1:820-3186	1223.4	591	https://www.orthodb.org/v10?query=24246at7898	polycystic kidney disease 2-like 1 protein
24250at7898	Fragmented	DN21985_c1_g1_i2:0-1208	739.7	371	https://www.orthodb.org/v10?query=24250at7898	Signal transducer and activator of transcription
24251at7898	Duplicated	DN5767_c0_g1_i6:121-2595	1418.1	714
24251at7898	Duplicated	DN5767_c0_g1_i12:121-2696	1414.7	714
24251at7898	Duplicated	DN5767_c0_g1_i10:569-2896	1336.3	671
24251at7898	Duplicated	DN5767_c0_g1_i5:1-2324	1336.2	671
24251at7898	Duplicated	DN5767_c0_g1_i7:1-2955	1334.7	671
24251at7898	Duplicated	DN5767_c0_g1_i9:1-3036	1334.7	671
24251at7898	Duplicated	DN5767_c0_g1_i4:1-2406	1288	671
24280at7898	Duplicated	DN6090_c0_g1_i1:781-2985	1231.2	629
24280at7898	Duplicated	DN6090_c0_g1_i2:781-3081	1231.2	629
24280at7898	Duplicated	DN6090_c0_g1_i3:797-3001	1231.2	629
24319at7898	Missing
24349at7898	Fragmented	DN37727_c0_g1_i1:108-2654	1037.8	666
24372at7898	Missing
24476at7898	Complete	DN176_c0_g4_i1:715-4116	1306.7	962
24514at7898	Duplicated	DN7943_c0_g1_i12:285-2672	1098.1	658	https://www.orthodb.org/v10?query=24514at7898	Armadillo repeat containing 9
24514at7898	Duplicated	DN7943_c0_g1_i3:285-2708	1081.3	657	https://www.orthodb.org/v10?query=24514at7898	Armadillo repeat containing 9
24514at7898	Duplicated	DN7943_c0_g1_i5:318-2584	1020.2	629	https://www.orthodb.org/v10?query=24514at7898	Armadillo repeat containing 9
24514at7898	Duplicated	DN7943_c0_g1_i9:49-2096	1006.4	581	https://www.orthodb.org/v10?query=24514at7898	Armadillo repeat containing 9
24514at7898	Duplicated	DN7943_c0_g1_i4:318-2620	1003.2	630	https://www.orthodb.org/v10?query=24514at7898	Armadillo repeat containing 9
24514at7898	Duplicated	DN7943_c0_g1_i11:49-2132	990.1	580	https://www.orthodb.org/v10?query=24514at7898	Armadillo repeat containing 9
24538at7898	Complete	DN944_c8_g1_i1:183-3041	1077.4	736
24561at7898	Missing
24579at7898	Duplicated	DN653_c0_g1_i13:158-2452	701.5	513	https://www.orthodb.org/v10?query=24579at7898	SET and MYND domain-containing protein 4
24579at7898	Duplicated	DN653_c0_g1_i3:158-2056	643.6	483	https://www.orthodb.org/v10?query=24579at7898	SET and MYND domain-containing protein 4
24588at7898	Complete	DN20564_c1_g1_i2:16-2844	1392.6	759	https://www.orthodb.org/v10?query=24588at7898	TBC1 domain family member 2B
24617at7898	Duplicated	DN1101_c2_g1_i3:224-2380	1361	630	https://www.orthodb.org/v10?query=24617at7898	exostosin-2
24617at7898	Duplicated	DN1101_c2_g1_i4:224-2380	1361	630	https://www.orthodb.org/v10?query=24617at7898	exostosin-2
24617at7898	Duplicated	DN1101_c2_g1_i1:224-2245	1250.4	585	https://www.orthodb.org/v10?query=24617at7898	exostosin-2
24667at7898	Complete	DN7782_c0_g1_i2:333-2693	1461.5	692	https://www.orthodb.org/v10?query=24667at7898	cleavage and polyadenylation specificity factor subunit 2
24684at7898	Complete	DN1028_c3_g3_i1:570-2921	1157.2	640	https://www.orthodb.org/v10?query=24684at7898	tumor necrosis factor alpha-induced protein 3
24753at7898	Missing
24802at7898	Duplicated	DN2102_c0_g1_i11:383-3146	1254.5	679	https://www.orthodb.org/v10?query=24802at7898	anaphase-promoting complex subunit 5
24802at7898	Duplicated	DN2102_c0_g1_i14:383-2788	1254.5	679	https://www.orthodb.org/v10?query=24802at7898	anaphase-promoting complex subunit 5
24802at7898	Duplicated	DN2102_c0_g1_i1:383-2686	1254.5	679	https://www.orthodb.org/v10?query=24802at7898	anaphase-promoting complex subunit 5
24802at7898	Duplicated	DN2102_c0_g1_i8:383-3044	1254.5	679	https://www.orthodb.org/v10?query=24802at7898	anaphase-promoting complex subunit 5
24888at7898	Duplicated	DN261_c0_g2_i11:168-2408	1315.4	647	https://www.orthodb.org/v10?query=24888at7898	tripartite motif-containing protein 2
24888at7898	Duplicated	DN261_c0_g2_i4:168-2408	1315.4	647	https://www.orthodb.org/v10?query=24888at7898	tripartite motif-containing protein 2
24888at7898	Duplicated	DN261_c0_g2_i6:168-2408	1315.4	647	https://www.orthodb.org/v10?query=24888at7898	tripartite motif-containing protein 2
24895at7898	Duplicated	DN22_c2_g1_i12:0-3351	900.3	536	https://www.orthodb.org/v10?query=24895at7898	V-myb avian myeloblastosis viral oncogene homolog-like 1
24895at7898	Duplicated	DN22_c2_g1_i7:0-2045	900.3	536	https://www.orthodb.org/v10?query=24895at7898	V-myb avian myeloblastosis viral oncogene homolog-like 1
24895at7898	Duplicated	DN22_c2_g1_i1:0-1946	849	504	https://www.orthodb.org/v10?query=24895at7898	V-myb avian myeloblastosis viral oncogene homolog-like 1
24927at7898	Duplicated	DN14683_c0_g1_i6:297-2825	1317.4	701	https://www.orthodb.org/v10?query=24927at7898	Minichromosome maintenance 8 homologous recombination repair factor
24927at7898	Duplicated	DN14683_c0_g1_i1:162-2771	1317.2	701	https://www.orthodb.org/v10?query=24927at7898	Minichromosome maintenance 8 homologous recombination repair factor
24958at7898	Fragmented	DN39494_c0_g1_i1:4-2727	1275.2	718	https://www.orthodb.org/v10?query=24958at7898	putative ATP-dependent RNA helicase DHX30
24967at7898	Missing
24983at7898	Duplicated	DN8896_c0_g1_i1:1-2145	1258.9	625	https://www.orthodb.org/v10?query=24983at7898	Methionyl-tRNA synthetase
24983at7898	Duplicated	DN8896_c0_g1_i4:130-2214	1212.2	604	https://www.orthodb.org/v10?query=24983at7898	Methionyl-tRNA synthetase
25031at7898	Complete	DN46703_c0_g1_i2:76-1548	571.3	451	https://www.orthodb.org/v10?query=25031at7898	Si
25061at7898	Duplicated	DN7540_c0_g1_i4:124-2484	1426.9	672	https://www.orthodb.org/v10?query=25061at7898	TFIIH basal transcription factor complex helicase XPD subunit
25061at7898	Duplicated	DN7540_c0_g1_i5:124-2400	1426.9	672	https://www.orthodb.org/v10?query=25061at7898	TFIIH basal transcription factor complex helicase XPD subunit
25086at7898	Complete	DN3512_c1_g2_i1:219-2378	1086.5	601	https://www.orthodb.org/v10?query=25086at7898	delta and Notch-like epidermal growth factor-related receptor
25090at7898	Complete	DN18113_c0_g1_i2:12-2087	624.7	517	https://www.orthodb.org/v10?query=25090at7898	Fanconi anemia group B protein
25099at7898	Fragmented	DN29220_c0_g1_i1:28-2322	908.7	562	https://www.orthodb.org/v10?query=25099at7898	pleckstrin homology domain-containing family M member 1
25109at7898	Duplicated	DN289_c0_g1_i7:234-2670	1051.4	524	https://www.orthodb.org/v10?query=25109at7898	ATP-dependent RNA helicase DDX1
25109at7898	Duplicated	DN289_c0_g1_i9:271-2707	1051.4	524	https://www.orthodb.org/v10?query=25109at7898	ATP-dependent RNA helicase DDX1
25109at7898	Duplicated	DN289_c0_g1_i11:234-1829	894.2	451	https://www.orthodb.org/v10?query=25109at7898	ATP-dependent RNA helicase DDX1
25109at7898	Duplicated	DN289_c0_g1_i1:271-1866	894.2	451	https://www.orthodb.org/v10?query=25109at7898	ATP-dependent RNA helicase DDX1
25128at7898	Complete	DN441_c8_g1_i3:161-2827	1370.8	697	https://www.orthodb.org/v10?query=25128at7898	zinc finger and BTB domain-containing protein 17
25151at7898	Complete	DN13078_c0_g1_i1:4-2166	1111	634	https://www.orthodb.org/v10?query=25151at7898	suppressor of tumorigenicity 14 protein homolog
25155at7898	Missing
25179at7898	Missing
25209at7898	Duplicated	DN6974_c0_g1_i9:756-4814	1353.3	822	https://www.orthodb.org/v10?query=25209at7898	tubulin polyglutamylase TTLL5 isoform X1
25209at7898	Duplicated	DN6974_c0_g1_i1:756-4772	1352.5	822	https://www.orthodb.org/v10?query=25209at7898	tubulin polyglutamylase TTLL5 isoform X1
25209at7898	Duplicated	DN6974_c0_g1_i5:171-2339	1173.7	590	https://www.orthodb.org/v10?query=25209at7898	tubulin polyglutamylase TTLL5 isoform X1
25239at7898	Duplicated	DN15133_c0_g1_i10:536-3016	1349.7	640	https://www.orthodb.org/v10?query=25239at7898	Potassium channel tetramerization domain containing 3
25239at7898	Duplicated	DN15133_c0_g1_i7:553-3033	1349.7	640	https://www.orthodb.org/v10?query=25239at7898	Potassium channel tetramerization domain containing 3
25239at7898	Duplicated	DN15133_c0_g1_i12:553-3051	1337.3	640	https://www.orthodb.org/v10?query=25239at7898	Potassium channel tetramerization domain containing 3
25239at7898	Duplicated	DN15133_c0_g1_i4:536-3034	1337.3	640	https://www.orthodb.org/v10?query=25239at7898	Potassium channel tetramerization domain containing 3
25370at7898	Duplicated	DN252_c1_g1_i1:172-2767	1137.2	630	https://www.orthodb.org/v10?query=25370at7898	polypeptide N-acetylgalactosaminyltransferase 5
25370at7898	Duplicated	DN252_c1_g1_i2:602-3196	1130.5	700	https://www.orthodb.org/v10?query=25370at7898	polypeptide N-acetylgalactosaminyltransferase 5
25409at7898	Duplicated	DN15037_c0_g1_i1:652-2706	1094	563	https://www.orthodb.org/v10?query=25409at7898	rho guanine nucleotide exchange factor 26
25409at7898	Duplicated	DN15037_c0_g1_i2:709-2763	1094	563	https://www.orthodb.org/v10?query=25409at7898	rho guanine nucleotide exchange factor 26
25422at7898	Duplicated	DN42016_c0_g1_i18:234-3105	1281.2	689
25422at7898	Duplicated	DN42016_c0_g1_i7:234-3008	1281.2	689
25422at7898	Duplicated	DN42016_c0_g1_i10:234-3272	1279.2	689
25422at7898	Duplicated	DN42016_c0_g1_i16:234-3456	1279	679
25422at7898	Duplicated	DN42016_c0_g1_i25:169-2937	1276.4	687
25422at7898	Duplicated	DN42016_c0_g1_i4:169-3076	1275	687
25422at7898	Duplicated	DN42016_c0_g1_i32:215-2794	1123.9	623
25442at7898	Duplicated	DN549_c2_g1_i5:174-2336	1053.4	575	https://www.orthodb.org/v10?query=25442at7898	zinc finger protein 341 isoform X1
25442at7898	Duplicated	DN549_c2_g1_i4:174-2330	1052.9	574	https://www.orthodb.org/v10?query=25442at7898	zinc finger protein 341 isoform X1
25470at7898	Duplicated	DN4354_c0_g1_i3:332-3901	1038.8	803	https://www.orthodb.org/v10?query=25470at7898	ankyrin repeat and LEM domain-containing protein 1
25470at7898	Duplicated	DN4354_c0_g1_i1:332-3785	940.8	658	https://www.orthodb.org/v10?query=25470at7898	ankyrin repeat and LEM domain-containing protein 1
25474at7898	Duplicated	DN4117_c0_g1_i2:587-3115	1363.3	695	https://www.orthodb.org/v10?query=25474at7898	lon protease homolog 2, peroxisomal
25474at7898	Duplicated	DN4117_c0_g1_i32:140-2668	1363.3	695	https://www.orthodb.org/v10?query=25474at7898	lon protease homolog 2, peroxisomal
25474at7898	Duplicated	DN4117_c0_g1_i8:623-3151	1363.3	695	https://www.orthodb.org/v10?query=25474at7898	lon protease homolog 2, peroxisomal
25474at7898	Duplicated	DN4117_c0_g1_i19:587-3138	1363.1	695	https://www.orthodb.org/v10?query=25474at7898	lon protease homolog 2, peroxisomal
25474at7898	Duplicated	DN4117_c0_g1_i24:623-2965	1242.2	647	https://www.orthodb.org/v10?query=25474at7898	lon protease homolog 2, peroxisomal
25474at7898	Duplicated	DN4117_c0_g1_i13:118-2193	1164	589	https://www.orthodb.org/v10?query=25474at7898	lon protease homolog 2, peroxisomal
25660at7898	Duplicated	DN8674_c0_g1_i10:962-3028	1008.8	480	https://www.orthodb.org/v10?query=25660at7898	tubulin polyglutamylase TTLL11
25660at7898	Duplicated	DN8674_c0_g1_i11:944-3102	1008.8	480	https://www.orthodb.org/v10?query=25660at7898	tubulin polyglutamylase TTLL11
25660at7898	Duplicated	DN8674_c0_g1_i2:943-3009	1008.8	480	https://www.orthodb.org/v10?query=25660at7898	tubulin polyglutamylase TTLL11
25660at7898	Duplicated	DN8674_c0_g1_i5:943-3009	1008.8	480	https://www.orthodb.org/v10?query=25660at7898	tubulin polyglutamylase TTLL11
25660at7898	Duplicated	DN8674_c0_g1_i7:944-3010	1008.8	480	https://www.orthodb.org/v10?query=25660at7898	tubulin polyglutamylase TTLL11
25660at7898	Duplicated	DN8674_c0_g1_i8:944-3010	1008.8	480	https://www.orthodb.org/v10?query=25660at7898	tubulin polyglutamylase TTLL11
25660at7898	Duplicated	DN8674_c0_g1_i9:962-3028	1008.8	480	https://www.orthodb.org/v10?query=25660at7898	tubulin polyglutamylase TTLL11
25660at7898	Duplicated	DN8674_c0_g1_i6:137-1888	874.6	413	https://www.orthodb.org/v10?query=25660at7898	tubulin polyglutamylase TTLL11
25785at7898	Duplicated	DN39602_c2_g1_i1:772-3129	1242.6	604	https://www.orthodb.org/v10?query=25785at7898	leucine-rich repeat and fibronectin type-III domain-containing protein 5
25785at7898	Duplicated	DN39602_c2_g1_i3:850-3207	1242.6	604	https://www.orthodb.org/v10?query=25785at7898	leucine-rich repeat and fibronectin type-III domain-containing protein 5
25888at7898	Missing
25901at7898	Missing
25952at7898	Duplicated	DN2406_c5_g1_i6:547-2898	1238.8	635	https://www.orthodb.org/v10?query=25952at7898	microprocessor complex subunit DGCR8
25952at7898	Duplicated	DN2406_c5_g1_i8:534-2885	1238.8	635	https://www.orthodb.org/v10?query=25952at7898	microprocessor complex subunit DGCR8
25952at7898	Duplicated	DN2406_c5_g1_i4:543-2696	1098.1	569	https://www.orthodb.org/v10?query=25952at7898	microprocessor complex subunit DGCR8
26025at7898	Duplicated	DN5722_c0_g1_i4:224-3919	1275.1	1083
26025at7898	Duplicated	DN5722_c0_g1_i6:236-3931	1275.1	1083
26025at7898	Duplicated	DN5722_c0_g1_i13:500-3718	1196.4	999
26025at7898	Duplicated	DN5722_c0_g1_i7:488-3706	1196.4	999
26076at7898	Duplicated	DN1260_c0_g1_i23:1008-3083	1145.7	622	https://www.orthodb.org/v10?query=26076at7898	Protein-glucosylgalactosylhydroxylysine glucosidase
26076at7898	Duplicated	DN1260_c0_g1_i22:36-2004	1037.5	550	https://www.orthodb.org/v10?query=26076at7898	Protein-glucosylgalactosylhydroxylysine glucosidase
26076at7898	Duplicated	DN1260_c0_g1_i5:1008-2846	1016	557	https://www.orthodb.org/v10?query=26076at7898	Protein-glucosylgalactosylhydroxylysine glucosidase
26137at7898	Duplicated	DN1945_c1_g1_i7:1222-4131	1518	781	https://www.orthodb.org/v10?query=26137at7898	hypoxia up-regulated protein 1
26137at7898	Duplicated	DN1945_c1_g1_i1:898-3861	1517.9	781	https://www.orthodb.org/v10?query=26137at7898	hypoxia up-regulated protein 1
26137at7898	Duplicated	DN1945_c1_g1_i6:914-3877	1517.9	781	https://www.orthodb.org/v10?query=26137at7898	hypoxia up-regulated protein 1
26199at7898	Duplicated	DN26031_c0_g1_i1:93-2321	1339.2	621	https://www.orthodb.org/v10?query=26199at7898	semaphorin-3C
26199at7898	Duplicated	DN26031_c0_g1_i2:93-2321	1339.2	621	https://www.orthodb.org/v10?query=26199at7898	semaphorin-3C
26208at7898	Missing
26221at7898	Complete	DN696_c0_g3_i1:588-5009	1604.1	1116
26240at7898	Complete	DN13248_c0_g1_i1:459-2627	928	570	https://www.orthodb.org/v10?query=26240at7898	ribosomal protein S6 kinase-like 1
26267at7898	Duplicated	DN814_c0_g1_i10:729-3935	1309.6	827	https://www.orthodb.org/v10?query=26267at7898	CCAAT/enhancer-binding protein zeta
26267at7898	Duplicated	DN814_c0_g1_i1:703-3909	1309.6	827	https://www.orthodb.org/v10?query=26267at7898	CCAAT/enhancer-binding protein zeta
26267at7898	Duplicated	DN814_c0_g1_i5:426-3632	1309.6	827	https://www.orthodb.org/v10?query=26267at7898	CCAAT/enhancer-binding protein zeta
26267at7898	Duplicated	DN814_c0_g1_i7:62-2872	1263.7	727	https://www.orthodb.org/v10?query=26267at7898	CCAAT/enhancer-binding protein zeta
26269at7898	Fragmented	DN19243_c0_g1_i2:0-2075	1225.3	626
26341at7898	Missing
26396at7898	Missing
26448at7898	Missing
26560at7898	Duplicated	DN6127_c0_g1_i40:289-6127	1212.2	973	https://www.orthodb.org/v10?query=26560at7898	melanoma inhibitory activity protein 3 isoform X1
26560at7898	Duplicated	DN6127_c0_g1_i28:289-5874	1211.3	973	https://www.orthodb.org/v10?query=26560at7898	melanoma inhibitory activity protein 3 isoform X1
26560at7898	Duplicated	DN6127_c0_g1_i22:289-5877	1210.5	973	https://www.orthodb.org/v10?query=26560at7898	melanoma inhibitory activity protein 3 isoform X1
26560at7898	Duplicated	DN6127_c0_g1_i42:289-6375	1207.2	973	https://www.orthodb.org/v10?query=26560at7898	melanoma inhibitory activity protein 3 isoform X1
26560at7898	Duplicated	DN6127_c0_g1_i15:289-5940	1187.2	972	https://www.orthodb.org/v10?query=26560at7898	melanoma inhibitory activity protein 3 isoform X1
26560at7898	Duplicated	DN6127_c0_g1_i2:253-5718	1170.7	1054	https://www.orthodb.org/v10?query=26560at7898	melanoma inhibitory activity protein 3 isoform X1
26560at7898	Duplicated	DN6127_c0_g1_i32:253-6216	1167.5	1054	https://www.orthodb.org/v10?query=26560at7898	melanoma inhibitory activity protein 3 isoform X1
26588at7898	Duplicated	DN417_c0_g1_i21:37-2991	1116.4	687	https://www.orthodb.org/v10?query=26588at7898	band 4.1-like protein 2 isoform X1
26588at7898	Duplicated	DN417_c0_g1_i10:37-5888	1115.4	689	https://www.orthodb.org/v10?query=26588at7898	band 4.1-like protein 2 isoform X1
26588at7898	Duplicated	DN417_c0_g1_i9:37-3045	1115.4	689	https://www.orthodb.org/v10?query=26588at7898	band 4.1-like protein 2 isoform X1
26588at7898	Duplicated	DN417_c0_g1_i12:37-2925	1077.1	673	https://www.orthodb.org/v10?query=26588at7898	band 4.1-like protein 2 isoform X1
26588at7898	Duplicated	DN417_c0_g1_i30:37-2715	1073.3	664	https://www.orthodb.org/v10?query=26588at7898	band 4.1-like protein 2 isoform X1
26588at7898	Duplicated	DN417_c0_g1_i31:37-2772	1048.1	664	https://www.orthodb.org/v10?query=26588at7898	band 4.1-like protein 2 isoform X1
26588at7898	Duplicated	DN417_c0_g1_i27:37-2886	1046.7	642	https://www.orthodb.org/v10?query=26588at7898	band 4.1-like protein 2 isoform X1
26588at7898	Duplicated	DN417_c0_g1_i29:37-2595	1035.4	646	https://www.orthodb.org/v10?query=26588at7898	band 4.1-like protein 2 isoform X1
26633at7898	Duplicated	DN7257_c0_g1_i1:838-3114	1420.5	647	https://www.orthodb.org/v10?query=26633at7898	Methylmalonyl CoA mutase
26633at7898	Duplicated	DN7257_c0_g1_i2:838-3363	1420.5	647	https://www.orthodb.org/v10?query=26633at7898	Methylmalonyl CoA mutase
26672at7898	Duplicated	DN383_c1_g1_i4:870-3811	1382.2	802
26672at7898	Duplicated	DN383_c1_g1_i5:870-3638	1381.2	804
26672at7898	Duplicated	DN383_c1_g1_i9:870-3859	1377.3	811
26672at7898	Duplicated	DN383_c1_g1_i1:870-3775	1375.6	810
26672at7898	Duplicated	DN383_c1_g1_i3:870-3686	1375.6	810
26736at7898	Duplicated	DN1681_c0_g2_i1:339-2567	1256.5	610
26736at7898	Duplicated	DN1681_c0_g2_i2:339-2691	1252.6	610
26820at7898	Duplicated	DN9236_c0_g1_i4:519-2779	1423.7	652
26820at7898	Duplicated	DN9236_c0_g1_i3:385-2507	1335.1	607
26843at7898	Missing
26881at7898	Duplicated	DN6211_c0_g1_i11:128-2566	1142.5	685	https://www.orthodb.org/v10?query=26881at7898	AP-5 complex subunit zeta-1 isoform X1
26881at7898	Duplicated	DN6211_c0_g1_i12:128-2669	1140.1	685	https://www.orthodb.org/v10?query=26881at7898	AP-5 complex subunit zeta-1 isoform X1
26881at7898	Duplicated	DN6211_c0_g1_i2:420-2709	1050.9	627	https://www.orthodb.org/v10?query=26881at7898	AP-5 complex subunit zeta-1 isoform X1
26881at7898	Duplicated	DN6211_c0_g1_i6:255-2544	1050.9	627	https://www.orthodb.org/v10?query=26881at7898	AP-5 complex subunit zeta-1 isoform X1
26884at7898	Duplicated	DN742_c0_g1_i10:944-5167	1091.5	695	https://www.orthodb.org/v10?query=26884at7898	Eukaryotic translation initiation factor 4E nuclear import factor 1
26884at7898	Duplicated	DN742_c0_g1_i17:945-5168	1091.5	695	https://www.orthodb.org/v10?query=26884at7898	Eukaryotic translation initiation factor 4E nuclear import factor 1
26884at7898	Duplicated	DN742_c0_g1_i27:890-5253	1091.5	695	https://www.orthodb.org/v10?query=26884at7898	Eukaryotic translation initiation factor 4E nuclear import factor 1
26884at7898	Duplicated	DN742_c0_g1_i29:890-5113	1091.5	695	https://www.orthodb.org/v10?query=26884at7898	Eukaryotic translation initiation factor 4E nuclear import factor 1
26884at7898	Duplicated	DN742_c0_g1_i32:944-5307	1091.5	695	https://www.orthodb.org/v10?query=26884at7898	Eukaryotic translation initiation factor 4E nuclear import factor 1
26884at7898	Duplicated	DN742_c0_g1_i35:890-5113	1091.5	695	https://www.orthodb.org/v10?query=26884at7898	Eukaryotic translation initiation factor 4E nuclear import factor 1
26884at7898	Duplicated	DN742_c0_g1_i3:944-5167	1091.5	695	https://www.orthodb.org/v10?query=26884at7898	Eukaryotic translation initiation factor 4E nuclear import factor 1
26884at7898	Duplicated	DN742_c0_g1_i16:945-5261	1085.7	695	https://www.orthodb.org/v10?query=26884at7898	Eukaryotic translation initiation factor 4E nuclear import factor 1
26884at7898	Duplicated	DN742_c0_g1_i20:944-5400	1085.7	695	https://www.orthodb.org/v10?query=26884at7898	Eukaryotic translation initiation factor 4E nuclear import factor 1
26938at7898	Complete	DN160_c0_g4_i1:909-3017	1011.5	605	https://www.orthodb.org/v10?query=26938at7898	centromere protein I
26997at7898	Duplicated	DN723_c7_g1_i1:123-2261	1163.3	600	https://www.orthodb.org/v10?query=26997at7898	Integrator complex subunit 10
26997at7898	Duplicated	DN723_c7_g1_i2:146-2284	1163.3	600	https://www.orthodb.org/v10?query=26997at7898	Integrator complex subunit 10
27050at7898	Duplicated	DN8906_c0_g2_i1:871-3036	535.7	510	https://www.orthodb.org/v10?query=27050at7898	zinc finger CCHC domain-containing protein 14
27050at7898	Duplicated	DN8906_c0_g2_i3:887-3052	535.7	510	https://www.orthodb.org/v10?query=27050at7898	zinc finger CCHC domain-containing protein 14
27140at7898	Duplicated	DN14013_c0_g1_i9:228-2294	1117.6	590	https://www.orthodb.org/v10?query=27140at7898	Protein arginine N-methyltransferase
27140at7898	Duplicated	DN14013_c0_g1_i3:259-2169	1064.3	556	https://www.orthodb.org/v10?query=27140at7898	Protein arginine N-methyltransferase
27140at7898	Duplicated	DN14013_c0_g1_i8:228-2183	1047.5	559	https://www.orthodb.org/v10?query=27140at7898	Protein arginine N-methyltransferase
27140at7898	Duplicated	DN14013_c0_g1_i2:224-2038	1009.9	525	https://www.orthodb.org/v10?query=27140at7898	Protein arginine N-methyltransferase
27263at7898	Complete	DN1597_c4_g1_i1:1218-3128	1164.6	581	https://www.orthodb.org/v10?query=27263at7898	BMP-binding endothelial regulator protein
27286at7898	Complete	DN7218_c0_g1_i2:8-2239	742.7	571	https://www.orthodb.org/v10?query=27286at7898	Zinc finger protein 598
27329at7898	Complete	DN1122_c3_g1_i1:604-2640	1094.1	633	https://www.orthodb.org/v10?query=27329at7898	delta-like protein 4
27347at7898	Complete	DN10276_c0_g1_i1:145-2178	1088	595	https://www.orthodb.org/v10?query=27347at7898	protein-glutamine gamma-glutamyltransferase 2-like
27355at7898	Fragmented	DN1858_c0_g1_i15:0-1685	978.8	489	https://www.orthodb.org/v10?query=27355at7898	Bardet-Biedl syndrome 7 protein
27390at7898	Duplicated	DN2466_c2_g1_i1:669-3524	1324.6	788	https://www.orthodb.org/v10?query=27390at7898	probable RNA-binding protein 19
27390at7898	Duplicated	DN2466_c2_g1_i3:475-3330	1324.6	788	https://www.orthodb.org/v10?query=27390at7898	probable RNA-binding protein 19
27418at7898	Duplicated	DN3117_c0_g1_i4:767-3361	1379.7	671	https://www.orthodb.org/v10?query=27418at7898	Two pore segment channel 1
27418at7898	Duplicated	DN3117_c0_g1_i7:791-3385	1379.7	671	https://www.orthodb.org/v10?query=27418at7898	Two pore segment channel 1
27418at7898	Duplicated	DN3117_c0_g1_i1:767-3073	1379.4	671	https://www.orthodb.org/v10?query=27418at7898	Two pore segment channel 1
27418at7898	Duplicated	DN3117_c0_g1_i9:791-3097	1379.4	671	https://www.orthodb.org/v10?query=27418at7898	Two pore segment channel 1
27425at7898	Missing
27449at7898	Duplicated	DN761_c0_g1_i38:207-2573	1354.9	712	https://www.orthodb.org/v10?query=27449at7898	echinoderm microtubule-associated protein-like 1 isoform X1
27449at7898	Duplicated	DN761_c0_g1_i17:513-2945	1354.8	712	https://www.orthodb.org/v10?query=27449at7898	echinoderm microtubule-associated protein-like 1 isoform X1
27449at7898	Duplicated	DN761_c0_g1_i22:524-2956	1354.8	712	https://www.orthodb.org/v10?query=27449at7898	echinoderm microtubule-associated protein-like 1 isoform X1
27449at7898	Duplicated	DN761_c0_g2_i24:756-3188	1354.8	712	https://www.orthodb.org/v10?query=27449at7898	echinoderm microtubule-associated protein-like 1 isoform X1
27449at7898	Duplicated	DN761_c0_g2_i7:756-3188	1354.8	712	https://www.orthodb.org/v10?query=27449at7898	echinoderm microtubule-associated protein-like 1 isoform X1
27449at7898	Duplicated	DN761_c0_g2_i5:756-3185	1347.8	712	https://www.orthodb.org/v10?query=27449at7898	echinoderm microtubule-associated protein-like 1 isoform X1
27449at7898	Duplicated	DN761_c0_g2_i6:756-3185	1347.8	712	https://www.orthodb.org/v10?query=27449at7898	echinoderm microtubule-associated protein-like 1 isoform X1
27450at7898	Duplicated	DN11249_c0_g1_i8:1196-5023	1355.7	922	https://www.orthodb.org/v10?query=27450at7898	RPGRIP1-like
27450at7898	Duplicated	DN11249_c0_g1_i3:1196-4933	1353.3	917	https://www.orthodb.org/v10?query=27450at7898	RPGRIP1-like
27450at7898	Duplicated	DN11249_c0_g1_i7:67-3642	1243.6	884	https://www.orthodb.org/v10?query=27450at7898	RPGRIP1-like
27634at7898	Duplicated	DN35837_c0_g1_i2:290-2785	493.4	517
27634at7898	Duplicated	DN35837_c0_g1_i1:57-2432	489.6	485
27655at7898	Duplicated	DN6336_c0_g1_i3:2749-4920	1160.2	612	https://www.orthodb.org/v10?query=27655at7898	WD repeat and coiled-coil-containing protein
27655at7898	Duplicated	DN6336_c0_g1_i8:2904-5075	1160.2	612	https://www.orthodb.org/v10?query=27655at7898	WD repeat and coiled-coil-containing protein
27655at7898	Duplicated	DN6336_c0_g1_i1:460-2466	1097.5	581	https://www.orthodb.org/v10?query=27655at7898	WD repeat and coiled-coil-containing protein
27668at7898	Complete	DN26913_c0_g1_i3:72-2165	1165.5	623	https://www.orthodb.org/v10?query=27668at7898	saxiphilin-like
27751at7898	Missing
27823at7898	Missing
27907at7898	Duplicated	DN3468_c0_g2_i1:109-2184	1124.5	559	https://www.orthodb.org/v10?query=27907at7898	GMP synthase
27907at7898	Duplicated	DN3468_c0_g2_i2:109-2184	1124.5	559	https://www.orthodb.org/v10?query=27907at7898	GMP synthase
27907at7898	Duplicated	DN3468_c0_g2_i3:109-2184	1124.5	559	https://www.orthodb.org/v10?query=27907at7898	GMP synthase
27954at7898	Duplicated	DN3145_c1_g1_i1:269-2506	874.1	550	https://www.orthodb.org/v10?query=27954at7898	centrosomal protein of 97 kDa
27954at7898	Duplicated	DN3145_c1_g1_i2:269-2491	873.5	550	https://www.orthodb.org/v10?query=27954at7898	centrosomal protein of 97 kDa
27988at7898	Duplicated	DN17685_c0_g1_i2:607-2736	1226.7	604
27988at7898	Duplicated	DN17685_c0_g1_i7:270-2399	1226.7	604
27988at7898	Duplicated	DN17685_c0_g1_i5:607-2799	1216.8	607
28017at7898	Missing
28101at7898	Duplicated	DN41483_c0_g2_i1:173-2608	953	594
28101at7898	Duplicated	DN41483_c0_g2_i3:173-2826	953	594
28240at7898	Missing
28273at7898	Complete	DN8060_c0_g1_i1:106-2295	1156.3	563	https://www.orthodb.org/v10?query=28273at7898	Twinkle mtDNA helicase
28311at7898	Missing
28431at7898	Duplicated	DN12_c1_g1_i4:455-5104	1721.6	1425	https://www.orthodb.org/v10?query=28431at7898	uncharacterized protein KIAA1107-like
28431at7898	Duplicated	DN12_c1_g1_i2:455-5218	1710.9	1440	https://www.orthodb.org/v10?query=28431at7898	uncharacterized protein KIAA1107-like
28452at7898	Duplicated	DN15413_c0_g1_i2:694-2799	683.7	584	https://www.orthodb.org/v10?query=28452at7898	thyroid peroxidase
28452at7898	Duplicated	DN15413_c0_g1_i3:732-2837	683.7	584	https://www.orthodb.org/v10?query=28452at7898	thyroid peroxidase
28456at7898	Duplicated	DN3326_c0_g1_i22:317-2798	1349.6	665	https://www.orthodb.org/v10?query=28456at7898	glutamine--tRNA ligase
28456at7898	Duplicated	DN3326_c0_g1_i37:317-2641	1349.6	665	https://www.orthodb.org/v10?query=28456at7898	glutamine--tRNA ligase
28456at7898	Duplicated	DN3326_c0_g1_i9:317-2732	1340.2	665	https://www.orthodb.org/v10?query=28456at7898	glutamine--tRNA ligase
28456at7898	Duplicated	DN3326_c0_g1_i5:176-2260	1201.9	592	https://www.orthodb.org/v10?query=28456at7898	glutamine--tRNA ligase
28474at7898	Duplicated	DN19331_c0_g1_i2:319-3528	1594.5	897	https://www.orthodb.org/v10?query=28474at7898	nuclear export mediator factor NEMF
28474at7898	Duplicated	DN19331_c0_g1_i3:151-3285	1549.4	878	https://www.orthodb.org/v10?query=28474at7898	nuclear export mediator factor NEMF
28474at7898	Duplicated	DN19331_c0_g1_i1:108-2987	1404	783	https://www.orthodb.org/v10?query=28474at7898	nuclear export mediator factor NEMF
28509at7898	Duplicated	DN4038_c0_g1_i1:1216-3558	1449.8	657	https://www.orthodb.org/v10?query=28509at7898	TFIIH basal transcription factor complex helicase XPB subunit
28509at7898	Duplicated	DN4038_c0_g1_i2:1373-3715	1449.8	657	https://www.orthodb.org/v10?query=28509at7898	TFIIH basal transcription factor complex helicase XPB subunit
28509at7898	Duplicated	DN4038_c0_g1_i3:1262-3604	1449.8	657	https://www.orthodb.org/v10?query=28509at7898	TFIIH basal transcription factor complex helicase XPB subunit
28509at7898	Duplicated	DN4038_c0_g1_i5:1327-3669	1449.8	657	https://www.orthodb.org/v10?query=28509at7898	TFIIH basal transcription factor complex helicase XPB subunit
28530at7898	Duplicated	DN818_c3_g1_i2:677-3589	898.5	706
28530at7898	Duplicated	DN818_c3_g1_i4:677-3589	898.5	706
28530at7898	Duplicated	DN818_c3_g1_i9:677-3589	898.5	706
28535at7898	Duplicated	DN1916_c0_g1_i5:546-2744	1231.5	621	https://www.orthodb.org/v10?query=28535at7898	procollagen-lysine,2-oxoglutarate 5-dioxygenase 1
28535at7898	Duplicated	DN1916_c0_g1_i4:182-2116	1050.6	538	https://www.orthodb.org/v10?query=28535at7898	procollagen-lysine,2-oxoglutarate 5-dioxygenase 1
28677at7898	Duplicated	DN10700_c0_g1_i1:223-2598	920	603	https://www.orthodb.org/v10?query=28677at7898	disintegrin and metalloproteinase domain-containing protein 9-like
28677at7898	Duplicated	DN10700_c0_g1_i2:223-2610	919.9	603	https://www.orthodb.org/v10?query=28677at7898	disintegrin and metalloproteinase domain-containing protein 9-like
28729at7898	Duplicated	DN7050_c0_g1_i10:864-3143	938.5	548
28729at7898	Duplicated	DN7050_c0_g1_i7:632-2911	938.5	548
28729at7898	Duplicated	DN7050_c0_g1_i8:209-2488	938.5	548
28764at7898	Complete	DN29212_c0_g1_i2:163-1587	612.4	457	https://www.orthodb.org/v10?query=28764at7898	histidine decarboxylase
28802at7898	Duplicated	DN50294_c0_g1_i13:116-2434	1293.5	669	https://www.orthodb.org/v10?query=28802at7898	transmembrane and TPR repeat-containing protein 4
28802at7898	Duplicated	DN50294_c0_g1_i5:116-2323	1293.5	669	https://www.orthodb.org/v10?query=28802at7898	transmembrane and TPR repeat-containing protein 4
28802at7898	Duplicated	DN50294_c0_g1_i8:116-2323	1293.5	669	https://www.orthodb.org/v10?query=28802at7898	transmembrane and TPR repeat-containing protein 4
28878at7898	Duplicated	DN500_c4_g1_i4:424-3072	1262	733	https://www.orthodb.org/v10?query=28878at7898	beta-mannosidase
28878at7898	Duplicated	DN500_c4_g1_i3:422-3334	1231.7	731	https://www.orthodb.org/v10?query=28878at7898	beta-mannosidase
28973at7898	Duplicated	DN24256_c0_g1_i3:161-2275	1021.5	596	https://www.orthodb.org/v10?query=28973at7898	Endo-beta-N-acetylglucosaminidase
28973at7898	Duplicated	DN24256_c0_g1_i1:86-1816	899.7	497	https://www.orthodb.org/v10?query=28973at7898	Endo-beta-N-acetylglucosaminidase
29013at7898	Complete	DN30434_c0_g1_i1:243-2339	1119.1	594	https://www.orthodb.org/v10?query=29013at7898	pseudouridine-metabolizing bifunctional protein C1861.05-like
29175at7898	Duplicated	DN500_c15_g1_i2:863-2875	953.7	583	https://www.orthodb.org/v10?query=29175at7898	Acyl-CoA synthetase long chain family member 5
29175at7898	Duplicated	DN18521_c0_g1_i5:45-2051	934.3	588	https://www.orthodb.org/v10?query=29175at7898	Acyl-CoA synthetase long chain family member 5
29175at7898	Duplicated	DN6758_c0_g1_i2:1499-3505	894.8	585	https://www.orthodb.org/v10?query=29175at7898	Acyl-CoA synthetase long chain family member 5
29175at7898	Duplicated	DN6124_c4_g2_i11:2787-4796	889.2	584	https://www.orthodb.org/v10?query=29175at7898	Acyl-CoA synthetase long chain family member 5
29175at7898	Duplicated	DN6124_c4_g2_i17:2760-4769	889.2	584	https://www.orthodb.org/v10?query=29175at7898	Acyl-CoA synthetase long chain family member 5
29175at7898	Duplicated	DN6124_c4_g2_i22:2786-4795	889.2	584	https://www.orthodb.org/v10?query=29175at7898	Acyl-CoA synthetase long chain family member 5
29175at7898	Duplicated	DN6124_c4_g2_i26:2793-4802	889.2	584	https://www.orthodb.org/v10?query=29175at7898	Acyl-CoA synthetase long chain family member 5
29175at7898	Duplicated	DN6124_c4_g2_i23:2786-4660	879.8	553	https://www.orthodb.org/v10?query=29175at7898	Acyl-CoA synthetase long chain family member 5
29175at7898	Duplicated	DN500_c15_g1_i1:70-1884	863.8	529	https://www.orthodb.org/v10?query=29175at7898	Acyl-CoA synthetase long chain family member 5
29175at7898	Duplicated	DN6758_c0_g1_i1:47-1930	838	550	https://www.orthodb.org/v10?query=29175at7898	Acyl-CoA synthetase long chain family member 5
29262at7898	Complete	DN554_c0_g1_i1:188-2695	1326.4	700	https://www.orthodb.org/v10?query=29262at7898	pre-rRNA-processing protein TSR1 homolog
29336at7898	Fragmented	DN18036_c0_g1_i1:64-1242	555.6	289	https://www.orthodb.org/v10?query=29336at7898	FAD-dependent oxidoreductase domain-containing protein 2
29344at7898	Complete	DN18865_c0_g1_i1:211-2736	357.4	488	https://www.orthodb.org/v10?query=29344at7898	microtubule-associated protein 10
29382at7898	Duplicated	DN234_c0_g1_i1:155-3937	1344.4	1052	https://www.orthodb.org/v10?query=29382at7898	kinectin isoform X1
29382at7898	Duplicated	DN234_c0_g1_i16:155-3952	1344.4	1052	https://www.orthodb.org/v10?query=29382at7898	kinectin isoform X1
29382at7898	Duplicated	DN234_c0_g1_i5:155-3952	1344.4	1052	https://www.orthodb.org/v10?query=29382at7898	kinectin isoform X1
29382at7898	Duplicated	DN234_c0_g1_i13:155-3865	1266.3	1059	https://www.orthodb.org/v10?query=29382at7898	kinectin isoform X1
29382at7898	Duplicated	DN234_c0_g1_i3:155-3865	1266.3	1059	https://www.orthodb.org/v10?query=29382at7898	kinectin isoform X1
29382at7898	Duplicated	DN234_c0_g1_i18:155-3850	1266.2	1059	https://www.orthodb.org/v10?query=29382at7898	kinectin isoform X1
29382at7898	Duplicated	DN234_c0_g1_i11:155-3868	1251.7	1050	https://www.orthodb.org/v10?query=29382at7898	kinectin isoform X1
29382at7898	Duplicated	DN234_c0_g1_i15:155-3868	1251.7	1050	https://www.orthodb.org/v10?query=29382at7898	kinectin isoform X1
29382at7898	Duplicated	DN234_c0_g1_i6:155-3853	1251.6	1050	https://www.orthodb.org/v10?query=29382at7898	kinectin isoform X1
29382at7898	Duplicated	DN234_c0_g1_i14:155-3766	1173.2	1057	https://www.orthodb.org/v10?query=29382at7898	kinectin isoform X1
29382at7898	Duplicated	DN234_c0_g1_i10:155-3781	1173.1	1057	https://www.orthodb.org/v10?query=29382at7898	kinectin isoform X1
29382at7898	Duplicated	DN234_c0_g1_i7:155-3781	1173.1	1057	https://www.orthodb.org/v10?query=29382at7898	kinectin isoform X1
29429at7898	Complete	DN2574_c0_g4_i1:318-2294	1129.5	582	https://www.orthodb.org/v10?query=29429at7898	Acyl-coenzyme A oxidase
29433at7898	Duplicated	DN1375_c4_g1_i1:265-2118	1122.7	527	https://www.orthodb.org/v10?query=29433at7898	electron transfer flavoprotein-ubiquinone oxidoreductase, mitochondrial
29433at7898	Duplicated	DN1375_c4_g1_i2:265-2118	1122.7	527	https://www.orthodb.org/v10?query=29433at7898	electron transfer flavoprotein-ubiquinone oxidoreductase, mitochondrial
29433at7898	Duplicated	DN1375_c4_g1_i3:265-2118	1122.7	527	https://www.orthodb.org/v10?query=29433at7898	electron transfer flavoprotein-ubiquinone oxidoreductase, mitochondrial
29433at7898	Duplicated	DN1375_c4_g1_i6:265-2118	1122.7	527	https://www.orthodb.org/v10?query=29433at7898	electron transfer flavoprotein-ubiquinone oxidoreductase, mitochondrial
29462at7898	Duplicated	DN2533_c0_g1_i1:447-3362	1111.6	718	https://www.orthodb.org/v10?query=29462at7898	PMS1 protein homolog 1
29462at7898	Duplicated	DN2533_c0_g1_i3:447-3167	1111.6	718	https://www.orthodb.org/v10?query=29462at7898	PMS1 protein homolog 1
29462at7898	Duplicated	DN2533_c0_g1_i4:447-3376	1111.6	718	https://www.orthodb.org/v10?query=29462at7898	PMS1 protein homolog 1
29482at7898	Fragmented	DN2751_c0_g1_i1:1346-2935	874.7	516	https://www.orthodb.org/v10?query=29482at7898	amyloid beta A4 precursor protein-binding family A member 2
29564at7898	Missing
29643at7898	Fragmented	DN17167_c0_g3_i2:79-1587	505.8	390	https://www.orthodb.org/v10?query=29643at7898	mdm2-binding protein
29649at7898	Missing
29650at7898	Complete	DN10581_c0_g1_i6:4-2118	1267.1	593	https://www.orthodb.org/v10?query=29650at7898	glutamine--fructose-6-phosphate aminotransferase
29790at7898	Fragmented	DN7661_c0_g1_i1:0-1106	625.6	316	https://www.orthodb.org/v10?query=29790at7898	Integrator complex subunit 13
29849at7898	Duplicated	DN1730_c0_g1_i1:37-2181	1211.1	607	https://www.orthodb.org/v10?query=29849at7898	Bardet-Biedl syndrome 2 protein
29849at7898	Duplicated	DN1730_c0_g1_i2:37-2181	1211.1	607	https://www.orthodb.org/v10?query=29849at7898	Bardet-Biedl syndrome 2 protein
29849at7898	Duplicated	DN1730_c0_g1_i4:37-2268	1211.1	607	https://www.orthodb.org/v10?query=29849at7898	Bardet-Biedl syndrome 2 protein
29849at7898	Duplicated	DN1730_c0_g1_i6:37-2268	1211.1	607	https://www.orthodb.org/v10?query=29849at7898	Bardet-Biedl syndrome 2 protein
29897at7898	Complete	DN58233_c0_g1_i1:165-2204	1165.9	587	https://www.orthodb.org/v10?query=29897at7898	putative ATP-dependent RNA helicase DHX33
30146at7898	Duplicated	DN1240_c0_g1_i1:0-1994	1245.5	594	https://www.orthodb.org/v10?query=30146at7898	DNA replication licensing factor MCM7
30146at7898	Duplicated	DN1240_c0_g1_i11:0-2021	1245.4	594	https://www.orthodb.org/v10?query=30146at7898	DNA replication licensing factor MCM7
30146at7898	Duplicated	DN1240_c0_g1_i7:0-2290	1224.3	594	https://www.orthodb.org/v10?query=30146at7898	DNA replication licensing factor MCM7
30146at7898	Duplicated	DN1240_c0_g1_i10:0-2317	1224.2	594	https://www.orthodb.org/v10?query=30146at7898	DNA replication licensing factor MCM7
30146at7898	Duplicated	DN1240_c0_g1_i8:0-2060	1223.7	596	https://www.orthodb.org/v10?query=30146at7898	DNA replication licensing factor MCM7
30146at7898	Duplicated	DN1240_c0_g1_i4:0-2087	1223.6	596	https://www.orthodb.org/v10?query=30146at7898	DNA replication licensing factor MCM7
30146at7898	Duplicated	DN1240_c0_g1_i13:0-2383	1202.7	596	https://www.orthodb.org/v10?query=30146at7898	DNA replication licensing factor MCM7
30172at7898	Duplicated	DN24575_c0_g2_i1:175-2892	1396.9	814	https://www.orthodb.org/v10?query=30172at7898	exosome component 10
30172at7898	Duplicated	DN24575_c0_g2_i2:175-2978	1389.1	814	https://www.orthodb.org/v10?query=30172at7898	exosome component 10
30172at7898	Duplicated	DN24575_c0_g2_i5:146-2710	1352.3	767	https://www.orthodb.org/v10?query=30172at7898	exosome component 10
30194at7898	Fragmented	DN15493_c0_g1_i2:1177-2217	721.9	317	https://www.orthodb.org/v10?query=30194at7898	stromal interaction molecule 2
30213at7898	Duplicated	DN1653_c1_g1_i13:2658-4718	1077.2	577	https://www.orthodb.org/v10?query=30213at7898	rhophilin-2 isoform X1
30213at7898	Duplicated	DN1653_c1_g1_i38:2659-4719	1077.2	577	https://www.orthodb.org/v10?query=30213at7898	rhophilin-2 isoform X1
30213at7898	Duplicated	DN1653_c1_g1_i32:2659-4689	1055	577	https://www.orthodb.org/v10?query=30213at7898	rhophilin-2 isoform X1
30241at7898	Missing
30247at7898	Missing
30257at7898	Fragmented	DN25424_c0_g1_i1:13-1080	651.8	315	https://www.orthodb.org/v10?query=30257at7898	SEC14 domain and spectrin repeat-containing protein 1
30261at7898	Duplicated	DN16126_c1_g1_i1:881-2938	478	328	https://www.orthodb.org/v10?query=30261at7898	cytoskeleton-associated protein 2-like
30261at7898	Duplicated	DN16126_c1_g1_i2:875-2932	478	328	https://www.orthodb.org/v10?query=30261at7898	cytoskeleton-associated protein 2-like
30282at7898	Missing
30311at7898	Missing
30318at7898	Complete	DN3741_c1_g1_i2:769-2739	1224.2	571	https://www.orthodb.org/v10?query=30318at7898	methylenetetrahydrofolate reductase
30391at7898	Duplicated	DN575_c1_g1_i2:1118-3422	1178.9	599	https://www.orthodb.org/v10?query=30391at7898	Ubiquitin carboxyl-terminal hydrolase
30391at7898	Duplicated	DN575_c1_g1_i3:1156-3460	1178.9	599	https://www.orthodb.org/v10?query=30391at7898	Ubiquitin carboxyl-terminal hydrolase
30391at7898	Duplicated	DN575_c1_g1_i4:1105-3409	1178.9	599	https://www.orthodb.org/v10?query=30391at7898	Ubiquitin carboxyl-terminal hydrolase
30391at7898	Duplicated	DN575_c1_g1_i5:1143-3447	1178.9	599	https://www.orthodb.org/v10?query=30391at7898	Ubiquitin carboxyl-terminal hydrolase
30391at7898	Duplicated	DN575_c1_g1_i6:32-2134	1019.6	516	https://www.orthodb.org/v10?query=30391at7898	Ubiquitin carboxyl-terminal hydrolase
30420at7898	Duplicated	DN23061_c0_g1_i3:1-1956	1219.3	567	https://www.orthodb.org/v10?query=30420at7898	phosphorylated CTD-interacting factor 1
30420at7898	Duplicated	DN23061_c0_g1_i4:1-2057	1219.3	567	https://www.orthodb.org/v10?query=30420at7898	phosphorylated CTD-interacting factor 1
30503at7898	Complete	DN24313_c0_g1_i2:274-2361	1114.5	585	https://www.orthodb.org/v10?query=30503at7898	methyltransferase-like protein 13
30568at7898	Missing
30615at7898	Duplicated	DN10995_c0_g1_i2:105-2147	1013.9	561	https://www.orthodb.org/v10?query=30615at7898	F-box/LRR-repeat protein 5
30615at7898	Duplicated	DN10995_c0_g1_i3:237-2207	973.8	537	https://www.orthodb.org/v10?query=30615at7898	F-box/LRR-repeat protein 5
30668at7898	Complete	DN29695_c0_g1_i2:162-2399	1365.8	628	https://www.orthodb.org/v10?query=30668at7898	ATP-binding cassette, sub-family B (MDR/TAP), member 7
30674at7898	Missing
30729at7898	Duplicated	DN21686_c0_g1_i12:12-2648	975.5	583	https://www.orthodb.org/v10?query=30729at7898	SCY1-like, kinase-like 3
30729at7898	Duplicated	DN21686_c0_g1_i10:395-2793	974.2	583	https://www.orthodb.org/v10?query=30729at7898	SCY1-like, kinase-like 3
30729at7898	Duplicated	DN21686_c0_g1_i7:12-2547	972.8	607	https://www.orthodb.org/v10?query=30729at7898	SCY1-like, kinase-like 3
30729at7898	Duplicated	DN21686_c0_g1_i3:400-2889	972.7	583	https://www.orthodb.org/v10?query=30729at7898	SCY1-like, kinase-like 3
30729at7898	Duplicated	DN21686_c0_g1_i11:395-2692	971.5	607	https://www.orthodb.org/v10?query=30729at7898	SCY1-like, kinase-like 3
30729at7898	Duplicated	DN21686_c0_g1_i16:400-2697	971.5	607	https://www.orthodb.org/v10?query=30729at7898	SCY1-like, kinase-like 3
30729at7898	Duplicated	DN21686_c0_g1_i17:395-2818	971.5	607	https://www.orthodb.org/v10?query=30729at7898	SCY1-like, kinase-like 3
30729at7898	Duplicated	DN21686_c0_g1_i8:400-2697	971.5	607	https://www.orthodb.org/v10?query=30729at7898	SCY1-like, kinase-like 3
30729at7898	Duplicated	DN21686_c0_g1_i18:395-2783	970	607	https://www.orthodb.org/v10?query=30729at7898	SCY1-like, kinase-like 3
30773at7898	Duplicated	DN10937_c2_g1_i3:229-2463	1219.4	598	https://www.orthodb.org/v10?query=30773at7898	CCR4-NOT transcription complex subunit 10 isoform X1
30773at7898	Duplicated	DN10937_c2_g1_i5:229-2724	1213.2	598	https://www.orthodb.org/v10?query=30773at7898	CCR4-NOT transcription complex subunit 10 isoform X1
30773at7898	Duplicated	DN10937_c2_g1_i6:229-2646	1204.9	598	https://www.orthodb.org/v10?query=30773at7898	CCR4-NOT transcription complex subunit 10 isoform X1
30773at7898	Duplicated	DN10937_c2_g1_i1:229-2907	1198.9	598	https://www.orthodb.org/v10?query=30773at7898	CCR4-NOT transcription complex subunit 10 isoform X1
30794at7898	Missing
30830at7898	Fragmented	DN1893_c0_g1_i1:2-1198	814	381	https://www.orthodb.org/v10?query=30830at7898	rabenosyn-5
30838at7898	Fragmented	DN20827_c0_g1_i16:0-1642	461.6	268	https://www.orthodb.org/v10?query=30838at7898	MutL homolog 1, colon cancer, nonpolyposis type 2 (E. coli)
30911at7898	Missing
30966at7898	Missing
31061at7898	Duplicated	DN7886_c2_g1_i2:0-2018	1207.5	592	https://www.orthodb.org/v10?query=31061at7898	armadillo repeat-containing protein 8
31061at7898	Duplicated	DN7886_c2_g1_i1:0-2204	1201.9	592	https://www.orthodb.org/v10?query=31061at7898	armadillo repeat-containing protein 8
31070at7898	Complete	DN8309_c1_g1_i1:1096-3246	1054.9	601	https://www.orthodb.org/v10?query=31070at7898	immunoglobulin superfamily containing leucine-rich repeat protein 2
31074at7898	Duplicated	DN3758_c3_g1_i1:1-1962	727.6	503	https://www.orthodb.org/v10?query=31074at7898	U3 small nucleolar RNA-associated protein 14 homolog A-like
31074at7898	Duplicated	DN3758_c3_g1_i2:1-1962	727.6	503	https://www.orthodb.org/v10?query=31074at7898	U3 small nucleolar RNA-associated protein 14 homolog A-like
31176at7898	Duplicated	DN121_c0_g1_i3:423-2474	1308.4	591	https://www.orthodb.org/v10?query=31176at7898	fermitin family homolog 2 isoform X1
31176at7898	Duplicated	DN121_c0_g1_i7:892-2943	1308.4	591	https://www.orthodb.org/v10?query=31176at7898	fermitin family homolog 2 isoform X1
31176at7898	Duplicated	DN121_c0_g1_i6:399-2429	1287.2	591	https://www.orthodb.org/v10?query=31176at7898	fermitin family homolog 2 isoform X1
31204at7898	Duplicated	DN395_c0_g2_i1:222-2767	1149.7	586	https://www.orthodb.org/v10?query=31204at7898	nucleolar GTP-binding protein 2
31204at7898	Duplicated	DN395_c0_g2_i2:496-2727	1149.7	586	https://www.orthodb.org/v10?query=31204at7898	nucleolar GTP-binding protein 2
31204at7898	Duplicated	DN395_c0_g2_i4:1368-3599	1149.7	586	https://www.orthodb.org/v10?query=31204at7898	nucleolar GTP-binding protein 2
31204at7898	Duplicated	DN395_c0_g2_i6:652-2883	1149.7	586	https://www.orthodb.org/v10?query=31204at7898	nucleolar GTP-binding protein 2
31210at7898	Duplicated	DN810_c12_g1_i1:214-2202	1080.7	565	https://www.orthodb.org/v10?query=31210at7898	protein MTO1 homolog, mitochondrial
31210at7898	Duplicated	DN810_c12_g1_i6:214-2202	1080.7	565	https://www.orthodb.org/v10?query=31210at7898	protein MTO1 homolog, mitochondrial
31210at7898	Duplicated	DN810_c12_g1_i2:214-1950	951.5	491	https://www.orthodb.org/v10?query=31210at7898	protein MTO1 homolog, mitochondrial
31239at7898	Fragmented	DN2953_c1_g1_i1:6-1751	780.9	506	https://www.orthodb.org/v10?query=31239at7898	Centrosomal protein 85
31260at7898	Duplicated	DN6865_c0_g1_i5:168-2528	1119.2	650	https://www.orthodb.org/v10?query=31260at7898	fibropellin-1-like isoform X1
31260at7898	Duplicated	DN6865_c0_g1_i9:168-2528	1119.2	650	https://www.orthodb.org/v10?query=31260at7898	fibropellin-1-like isoform X1
31260at7898	Duplicated	DN6865_c0_g1_i6:168-2402	1076.2	622	https://www.orthodb.org/v10?query=31260at7898	fibropellin-1-like isoform X1
31260at7898	Duplicated	DN6865_c0_g1_i7:168-2402	1076.2	622	https://www.orthodb.org/v10?query=31260at7898	fibropellin-1-like isoform X1
31280at7898	Duplicated	DN12213_c1_g1_i1:374-2272	1028.8	555	https://www.orthodb.org/v10?query=31280at7898	Myelin associated glycoprotein
31280at7898	Duplicated	DN12213_c1_g1_i11:374-2017	986.6	490	https://www.orthodb.org/v10?query=31280at7898	Myelin associated glycoprotein
31290at7898	Duplicated	DN3944_c1_g2_i1:2018-4066	1161.2	585	https://www.orthodb.org/v10?query=31290at7898	Tripartite motif containing 32
31290at7898	Duplicated	DN3944_c1_g2_i2:2008-4056	1161.2	585	https://www.orthodb.org/v10?query=31290at7898	Tripartite motif containing 32
31300at7898	Duplicated	DN3387_c0_g1_i14:49-2013	840.2	526	https://www.orthodb.org/v10?query=31300at7898	rhotekin-2-like
31300at7898	Duplicated	DN3387_c0_g1_i20:49-2720	840.2	526	https://www.orthodb.org/v10?query=31300at7898	rhotekin-2-like
31300at7898	Duplicated	DN3387_c0_g1_i16:49-2115	825	531	https://www.orthodb.org/v10?query=31300at7898	rhotekin-2-like
31333at7898	Duplicated	DN14233_c0_g1_i10:657-2856	950.9	554	https://www.orthodb.org/v10?query=31333at7898	methionine synthase reductase isoform X1
31333at7898	Duplicated	DN14233_c0_g1_i2:639-2838	950.9	554	https://www.orthodb.org/v10?query=31333at7898	methionine synthase reductase isoform X1
31333at7898	Duplicated	DN14233_c0_g1_i1:657-2916	948.5	554	https://www.orthodb.org/v10?query=31333at7898	methionine synthase reductase isoform X1
31333at7898	Duplicated	DN14233_c0_g1_i4:639-2898	948.5	554	https://www.orthodb.org/v10?query=31333at7898	methionine synthase reductase isoform X1
31377at7898	Missing
31397at7898	Duplicated	DN13329_c0_g1_i2:391-2229	1224.1	553	https://www.orthodb.org/v10?query=31397at7898	kelch-like protein 8
31397at7898	Duplicated	DN13329_c0_g1_i3:230-2068	1224.1	553	https://www.orthodb.org/v10?query=31397at7898	kelch-like protein 8
31397at7898	Duplicated	DN13329_c0_g1_i4:82-1920	1224.1	553	https://www.orthodb.org/v10?query=31397at7898	kelch-like protein 8
31397at7898	Duplicated	DN13329_c0_g1_i1:307-1956	1148.1	520	https://www.orthodb.org/v10?query=31397at7898	kelch-like protein 8
31398at7898	Complete	DN4743_c0_g1_i7:327-2132	1438.5	593	https://www.orthodb.org/v10?query=31398at7898	kelch-like protein 20
31458at7898	Complete	DN31185_c0_g1_i5:576-2666	1152.7	571	https://www.orthodb.org/v10?query=31458at7898	serine/threonine-protein kinase Nek8
31462at7898	Duplicated	DN11148_c1_g1_i3:180-2252	843.3	540	https://www.orthodb.org/v10?query=31462at7898	prolyl endopeptidase-like
31462at7898	Duplicated	DN11148_c1_g1_i1:180-2255	842.4	540	https://www.orthodb.org/v10?query=31462at7898	prolyl endopeptidase-like
31514at7898	Duplicated	DN8570_c0_g1_i13:1652-3835	1213.1	629
31514at7898	Duplicated	DN8570_c0_g1_i2:1652-3844	1213.1	629
31514at7898	Duplicated	DN8570_c0_g1_i17:149-2239	1137.5	597
31542at7898	Fragmented	DN48_c0_g1_i13:0-1163	643.3	297	https://www.orthodb.org/v10?query=31542at7898	poly(A)-specific ribonuclease PARN
31544at7898	Complete	DN3790_c3_g1_i3:168-2018	1085.6	527	https://www.orthodb.org/v10?query=31544at7898	Transporter
31581at7898	Duplicated	DN2848_c0_g1_i1:158-2305	1033	593
31581at7898	Duplicated	DN2848_c0_g1_i2:158-2600	1033	593
31581at7898	Duplicated	DN2848_c0_g1_i7:210-2252	942	558
31670at7898	Complete	DN6310_c0_g1_i4:726-2708	1235.1	589	https://www.orthodb.org/v10?query=31670at7898	integrator complex subunit 9
31675at7898	Missing
31685at7898	Complete	DN4780_c0_g1_i4:824-2716	1198.5	557	https://www.orthodb.org/v10?query=31685at7898	glutamate--cysteine ligase catalytic subunit
31714at7898	Missing
31735at7898	Complete	DN13386_c0_g1_i3:46-2229	1330.5	588	https://www.orthodb.org/v10?query=31735at7898	transcription initiation factor TFIID subunit 5
31756at7898	Complete	DN1162_c1_g1_i3:126-2579	1373.2	664	https://www.orthodb.org/v10?query=31756at7898	autophagy-related protein 9B
31760at7898	Duplicated	DN2234_c7_g1_i7:2380-10656	980.1	2671	https://www.orthodb.org/v10?query=31760at7898	cadherin-22
31760at7898	Duplicated	DN2234_c7_g1_i11:2380-10725	974.9	2835	https://www.orthodb.org/v10?query=31760at7898	cadherin-22
31760at7898	Duplicated	DN2234_c7_g1_i16:2380-10725	974.9	2835	https://www.orthodb.org/v10?query=31760at7898	cadherin-22
31760at7898	Duplicated	DN2234_c7_g1_i1:2380-10725	974.9	2835	https://www.orthodb.org/v10?query=31760at7898	cadherin-22
31801at7898	Fragmented	DN1173_c1_g1_i13:256-1689	948.9	451	https://www.orthodb.org/v10?query=31801at7898	Phosphodiesterase
31814at7898	Duplicated	DN2422_c1_g1_i1:2040-4688	1001	680	https://www.orthodb.org/v10?query=31814at7898	RNA-binding protein 27
31814at7898	Duplicated	DN2422_c1_g1_i4:2040-4682	1000.8	680	https://www.orthodb.org/v10?query=31814at7898	RNA-binding protein 27
31814at7898	Duplicated	DN2422_c1_g1_i5:2040-4772	970.5	699	https://www.orthodb.org/v10?query=31814at7898	RNA-binding protein 27
31865at7898	Duplicated	DN2466_c0_g1_i4:2-2056	1162.9	585	https://www.orthodb.org/v10?query=31865at7898	RNA helicase
31865at7898	Duplicated	DN2466_c0_g1_i3:2-2098	1162.8	585	https://www.orthodb.org/v10?query=31865at7898	RNA helicase
31899at7898	Duplicated	DN20143_c0_g1_i4:613-2538	1172.8	564	https://www.orthodb.org/v10?query=31899at7898	mediator of RNA polymerase II transcription subunit 17
31899at7898	Duplicated	DN20143_c0_g1_i12:201-1919	1037.5	503	https://www.orthodb.org/v10?query=31899at7898	mediator of RNA polymerase II transcription subunit 17
31960at7898	Duplicated	DN10827_c0_g1_i1:386-2590	1066.9	610	https://www.orthodb.org/v10?query=31960at7898	serine/threonine-protein kinase PAK 5 isoform X1
31960at7898	Duplicated	DN10827_c0_g1_i2:386-2635	1051.7	611	https://www.orthodb.org/v10?query=31960at7898	serine/threonine-protein kinase PAK 5 isoform X1
31960at7898	Duplicated	DN10827_c0_g1_i3:2-1999	936.4	550	https://www.orthodb.org/v10?query=31960at7898	serine/threonine-protein kinase PAK 5 isoform X1
32014at7898	Duplicated	DN6465_c0_g2_i1:341-3085	1290.3	739	https://www.orthodb.org/v10?query=32014at7898	Ankyrin repeat and sterile alpha motif domain containing 6
32014at7898	Duplicated	DN6465_c0_g2_i2:341-3085	1290.3	739	https://www.orthodb.org/v10?query=32014at7898	Ankyrin repeat and sterile alpha motif domain containing 6
32046at7898	Complete	DN40015_c0_g1_i1:62-2092	1036.2	547	https://www.orthodb.org/v10?query=32046at7898	Guanylate cyclase 1 soluble subunit alpha 1
32087at7898	Duplicated	DN2958_c0_g1_i5:1713-3722	1126.7	546	https://www.orthodb.org/v10?query=32087at7898	stromal interaction molecule 1 isoform X1
32087at7898	Duplicated	DN2958_c0_g1_i12:1713-3987	1126.6	546	https://www.orthodb.org/v10?query=32087at7898	stromal interaction molecule 1 isoform X1
32087at7898	Duplicated	DN2958_c0_g1_i16:1713-3987	1126.6	546	https://www.orthodb.org/v10?query=32087at7898	stromal interaction molecule 1 isoform X1
32087at7898	Duplicated	DN2958_c0_g1_i17:1713-3803	1118.3	577	https://www.orthodb.org/v10?query=32087at7898	stromal interaction molecule 1 isoform X1
32087at7898	Duplicated	DN2958_c0_g1_i18:1713-4715	1107.6	556	https://www.orthodb.org/v10?query=32087at7898	stromal interaction molecule 1 isoform X1
32087at7898	Duplicated	DN2958_c0_g1_i7:1713-4715	1107.6	556	https://www.orthodb.org/v10?query=32087at7898	stromal interaction molecule 1 isoform X1
32145at7898	Fragmented	DN8281_c4_g1_i3:2-1540	673.5	401	https://www.orthodb.org/v10?query=32145at7898	Solute carrier family 4 (anion exchanger), member 1, adaptor protein
32215at7898	Complete	DN6_c2_g1_i1:148-1878	879	458	https://www.orthodb.org/v10?query=32215at7898	Kinesin-like protein
32216at7898	Duplicated	DN179_c2_g1_i3:91-2076	1116.7	572	https://www.orthodb.org/v10?query=32216at7898	fermitin family homolog 1
32216at7898	Duplicated	DN179_c2_g1_i2:182-1948	967.9	503	https://www.orthodb.org/v10?query=32216at7898	fermitin family homolog 1
32227at7898	Duplicated	DN589_c0_g1_i8:461-2557	765	579	https://www.orthodb.org/v10?query=32227at7898	Adenosine deaminase, RNA-specific, B2 (non-functional)
32227at7898	Duplicated	DN589_c0_g1_i12:797-2854	755.8	570	https://www.orthodb.org/v10?query=32227at7898	Adenosine deaminase, RNA-specific, B2 (non-functional)
32227at7898	Duplicated	DN589_c0_g1_i14:547-2604	755.8	570	https://www.orthodb.org/v10?query=32227at7898	Adenosine deaminase, RNA-specific, B2 (non-functional)
32227at7898	Duplicated	DN1349_c0_g1_i10:831-2936	751.3	579	https://www.orthodb.org/v10?query=32227at7898	Adenosine deaminase, RNA-specific, B2 (non-functional)
32227at7898	Duplicated	DN1349_c0_g1_i17:831-2921	746.2	572	https://www.orthodb.org/v10?query=32227at7898	Adenosine deaminase, RNA-specific, B2 (non-functional)
32227at7898	Duplicated	DN1349_c0_g1_i13:831-2894	745.4	570	https://www.orthodb.org/v10?query=32227at7898	Adenosine deaminase, RNA-specific, B2 (non-functional)
32233at7898	Duplicated	DN8424_c9_g1_i1:1357-2754	516.5	380	https://www.orthodb.org/v10?query=32233at7898	progesterone receptor
32233at7898	Duplicated	DN50316_c0_g1_i3:1830-3077	502.8	370	https://www.orthodb.org/v10?query=32233at7898	progesterone receptor
32233at7898	Duplicated	DN50316_c0_g1_i1:1830-3104	489.9	370	https://www.orthodb.org/v10?query=32233at7898	progesterone receptor
32287at7898	Missing
32288at7898	Duplicated	DN3949_c1_g1_i11:258-2591	1059.9	538	https://www.orthodb.org/v10?query=32288at7898	TBC1 domain family member 30 isoform X1
32288at7898	Duplicated	DN3949_c1_g1_i12:607-3085	1059.9	538	https://www.orthodb.org/v10?query=32288at7898	TBC1 domain family member 30 isoform X1
32288at7898	Duplicated	DN3949_c1_g1_i1:607-2940	1059.9	538	https://www.orthodb.org/v10?query=32288at7898	TBC1 domain family member 30 isoform X1
32384at7898	Duplicated	DN5021_c0_g1_i11:14-2030	999.9	539	https://www.orthodb.org/v10?query=32384at7898	protein phosphatase 1 regulatory subunit 21
32384at7898	Duplicated	DN5021_c0_g1_i8:14-1768	999.9	539	https://www.orthodb.org/v10?query=32384at7898	protein phosphatase 1 regulatory subunit 21
32384at7898	Duplicated	DN5021_c0_g1_i3:14-1790	997.8	539	https://www.orthodb.org/v10?query=32384at7898	protein phosphatase 1 regulatory subunit 21
32384at7898	Duplicated	DN5021_c0_g1_i7:14-2052	997.8	539	https://www.orthodb.org/v10?query=32384at7898	protein phosphatase 1 regulatory subunit 21
32448at7898	Duplicated	DN7281_c2_g1_i2:2-1851	1020.2	498	https://www.orthodb.org/v10?query=32448at7898	Gamma-tubulin complex component
32448at7898	Duplicated	DN7281_c2_g1_i5:2-1771	1020.2	498	https://www.orthodb.org/v10?query=32448at7898	Gamma-tubulin complex component
32498at7898	Duplicated	DN4719_c0_g1_i1:318-2909	1060.5	728	https://www.orthodb.org/v10?query=32498at7898	Minichromosome maintenance 10 replication initiation factor
32498at7898	Duplicated	DN4719_c0_g1_i3:319-2832	1002.5	701	https://www.orthodb.org/v10?query=32498at7898	Minichromosome maintenance 10 replication initiation factor
32518at7898	Complete	DN824_c11_g1_i2:242-2065	1129.8	524
32570at7898	Duplicated	DN3367_c0_g1_i1:1115-3322	1237.1	615	https://www.orthodb.org/v10?query=32570at7898	S-adenosyl-L-methionine-dependent tRNA 4-demethylwyosine synthase-like
32570at7898	Duplicated	DN3367_c0_g1_i3:1130-3337	1237.1	615	https://www.orthodb.org/v10?query=32570at7898	S-adenosyl-L-methionine-dependent tRNA 4-demethylwyosine synthase-like
32570at7898	Duplicated	DN3367_c0_g1_i4:1114-3321	1237.1	615	https://www.orthodb.org/v10?query=32570at7898	S-adenosyl-L-methionine-dependent tRNA 4-demethylwyosine synthase-like
32570at7898	Duplicated	DN3367_c0_g1_i5:1131-3338	1237.1	615	https://www.orthodb.org/v10?query=32570at7898	S-adenosyl-L-methionine-dependent tRNA 4-demethylwyosine synthase-like
32578at7898	Complete	DN13319_c1_g1_i1:988-3372	914.1	610	https://www.orthodb.org/v10?query=32578at7898	FAST kinase domain-containing protein 5, mitochondrial
32648at7898	Complete	DN33961_c0_g1_i2:638-2425	1048.1	535	https://www.orthodb.org/v10?query=32648at7898	kelch-like ECH-associated protein 1
32659at7898	Complete	DN9905_c0_g1_i1:362-2416	1292.4	613	https://www.orthodb.org/v10?query=32659at7898	exocyst complex component 8
32670at7898	Duplicated	DN3416_c2_g1_i2:674-2932	1002.9	563	https://www.orthodb.org/v10?query=32670at7898	Tyrosine kinase, non-receptor, 1
32670at7898	Duplicated	DN3416_c2_g1_i3:356-2386	889.2	490	https://www.orthodb.org/v10?query=32670at7898	Tyrosine kinase, non-receptor, 1
32703at7898	Missing
32755at7898	Duplicated	DN14723_c1_g1_i1:14-2371	987.4	696	https://www.orthodb.org/v10?query=32755at7898	volume-regulated anion channel subunit LRRC8C-like
32755at7898	Duplicated	DN2316_c3_g1_i1:1834-4176	906.9	704	https://www.orthodb.org/v10?query=32755at7898	volume-regulated anion channel subunit LRRC8C-like
32755at7898	Duplicated	DN2316_c3_g1_i6:1834-4176	906.9	704	https://www.orthodb.org/v10?query=32755at7898	volume-regulated anion channel subunit LRRC8C-like
32755at7898	Duplicated	DN2316_c3_g1_i9:1834-4176	906.9	704	https://www.orthodb.org/v10?query=32755at7898	volume-regulated anion channel subunit LRRC8C-like
32755at7898	Duplicated	DN3514_c0_g1_i1:116-2473	898	717	https://www.orthodb.org/v10?query=32755at7898	volume-regulated anion channel subunit LRRC8C-like
32755at7898	Duplicated	DN3514_c0_g1_i5:116-2473	898	717	https://www.orthodb.org/v10?query=32755at7898	volume-regulated anion channel subunit LRRC8C-like
32760at7898	Complete	DN36497_c0_g1_i2:74-1873	985.8	491	https://www.orthodb.org/v10?query=32760at7898	FERM domain-containing protein 3
32798at7898	Duplicated	DN1765_c9_g2_i7:846-3064	1167.4	596	https://www.orthodb.org/v10?query=32798at7898	DCC-interacting protein 13-alpha
32798at7898	Duplicated	DN1765_c9_g2_i1:1733-3856	1166.9	596	https://www.orthodb.org/v10?query=32798at7898	DCC-interacting protein 13-alpha
32798at7898	Duplicated	DN1765_c9_g2_i5:1508-3631	1166.9	596	https://www.orthodb.org/v10?query=32798at7898	DCC-interacting protein 13-alpha
32800at7898	Duplicated	DN21548_c0_g1_i1:398-2194	917.3	508	https://www.orthodb.org/v10?query=32800at7898	kelch repeat and BTB domain-containing protein 3
32800at7898	Duplicated	DN21548_c0_g1_i2:401-2005	831.6	462	https://www.orthodb.org/v10?query=32800at7898	kelch repeat and BTB domain-containing protein 3
32845at7898	Missing
32851at7898	Duplicated	DN1650_c0_g1_i1:3588-5381	295.2	477	https://www.orthodb.org/v10?query=32851at7898	AP-4 complex subunit beta-1
32851at7898	Duplicated	DN1650_c0_g1_i4:3588-5381	295.2	477	https://www.orthodb.org/v10?query=32851at7898	AP-4 complex subunit beta-1
32851at7898	Duplicated	DN1650_c0_g1_i7:3588-5333	294.9	474	https://www.orthodb.org/v10?query=32851at7898	AP-4 complex subunit beta-1
32881at7898	Fragmented	DN46853_c0_g1_i1:952-1983	597.9	285	https://www.orthodb.org/v10?query=32881at7898	kelch-like protein 14
32951at7898	Complete	DN32927_c0_g1_i1:344-2032	1039	470
32979at7898	Complete	DN2488_c0_g1_i1:891-3263	1008.8	574	https://www.orthodb.org/v10?query=32979at7898	cyclin-F
33004at7898	Duplicated	DN566_c0_g1_i13:140-2089	919.1	505	https://www.orthodb.org/v10?query=33004at7898	zinc finger protein 668
33004at7898	Duplicated	DN566_c0_g1_i20:141-2090	919.1	505	https://www.orthodb.org/v10?query=33004at7898	zinc finger protein 668
33004at7898	Duplicated	DN566_c0_g1_i22:140-2089	919.1	505	https://www.orthodb.org/v10?query=33004at7898	zinc finger protein 668
33004at7898	Duplicated	DN566_c0_g1_i9:141-2090	919.1	505	https://www.orthodb.org/v10?query=33004at7898	zinc finger protein 668
33023at7898	Duplicated	DN1230_c0_g1_i3:1-1605	785.2	390	https://www.orthodb.org/v10?query=33023at7898	TNF receptor-associated factor 7
33023at7898	Duplicated	DN1230_c0_g1_i4:0-1939	717.1	368	https://www.orthodb.org/v10?query=33023at7898	TNF receptor-associated factor 7
33026at7898	Complete	DN6212_c0_g1_i3:173-2293	1020.4	581
33076at7898	Duplicated	DN1901_c0_g1_i12:200-2128	994.1	523	https://www.orthodb.org/v10?query=33076at7898	ATP-dependent DNA helicase PIF1
33076at7898	Duplicated	DN1901_c0_g1_i13:200-2128	994.1	523	https://www.orthodb.org/v10?query=33076at7898	ATP-dependent DNA helicase PIF1
33076at7898	Duplicated	DN1901_c0_g1_i5:187-2115	994.1	523	https://www.orthodb.org/v10?query=33076at7898	ATP-dependent DNA helicase PIF1
33076at7898	Duplicated	DN1901_c0_g1_i6:187-2115	994.1	523	https://www.orthodb.org/v10?query=33076at7898	ATP-dependent DNA helicase PIF1
33076at7898	Duplicated	DN1901_c0_g1_i11:200-2483	991.2	523	https://www.orthodb.org/v10?query=33076at7898	ATP-dependent DNA helicase PIF1
33076at7898	Duplicated	DN1901_c0_g1_i8:200-2483	991.2	523	https://www.orthodb.org/v10?query=33076at7898	ATP-dependent DNA helicase PIF1
33077at7898	Duplicated	DN913_c3_g1_i25:1354-3918	968.1	852	https://www.orthodb.org/v10?query=33077at7898	Golgin A1
33077at7898	Duplicated	DN913_c3_g1_i24:1353-3935	965.1	811	https://www.orthodb.org/v10?query=33077at7898	Golgin A1
33077at7898	Duplicated	DN913_c3_g1_i20:1354-3939	965.1	811	https://www.orthodb.org/v10?query=33077at7898	Golgin A1
33077at7898	Duplicated	DN913_c3_g1_i10:1354-3843	867.3	811	https://www.orthodb.org/v10?query=33077at7898	Golgin A1
33077at7898	Duplicated	DN913_c3_g1_i5:1353-3860	863.5	801	https://www.orthodb.org/v10?query=33077at7898	Golgin A1
33077at7898	Duplicated	DN913_c3_g1_i23:1354-3864	863.5	801	https://www.orthodb.org/v10?query=33077at7898	Golgin A1
33077at7898	Duplicated	DN913_c3_g1_i8:1354-3822	851.6	781	https://www.orthodb.org/v10?query=33077at7898	Golgin A1
33091at7898	Missing
33107at7898	Missing
33187at7898	Complete	DN9004_c0_g1_i16:651-2690	969.8	573	https://www.orthodb.org/v10?query=33187at7898	Transmembrane protein 260
33188at7898	Duplicated	DN2290_c0_g1_i28:3438-4994	926.4	460	https://www.orthodb.org/v10?query=33188at7898	FAD synthase isoform X1
33188at7898	Duplicated	DN2290_c0_g1_i44:112-1542	838.7	416	https://www.orthodb.org/v10?query=33188at7898	FAD synthase isoform X1
33200at7898	Complete	DN6092_c0_g1_i4:209-2137	1077.6	557	https://www.orthodb.org/v10?query=33200at7898	myotubularin-related protein 6
33269at7898	Complete	DN3560_c0_g1_i1:0-1376	756.8	393
33359at7898	Missing
33380at7898	Duplicated	DN1126_c0_g1_i13:118-2262	1206.6	638	https://www.orthodb.org/v10?query=33380at7898	protein Hook homolog 1
33380at7898	Duplicated	DN1126_c0_g1_i24:118-2262	1206.6	638	https://www.orthodb.org/v10?query=33380at7898	protein Hook homolog 1
33384at7898	Duplicated	DN4468_c2_g1_i3:1497-3890	1083.8	709	https://www.orthodb.org/v10?query=33384at7898	Lin-54 DREAM MuvB core complex component
33384at7898	Duplicated	DN4468_c2_g1_i4:1497-3890	1083.8	709	https://www.orthodb.org/v10?query=33384at7898	Lin-54 DREAM MuvB core complex component
33399at7898	Complete	DN6_c10_g1_i3:2242-4266	547.4	535	https://www.orthodb.org/v10?query=33399at7898	disintegrin and metalloproteinase domain-containing protein 10-like
33494at7898	Missing
33507at7898	Duplicated	DN9231_c0_g1_i2:377-3883	1118.5	834	https://www.orthodb.org/v10?query=33507at7898	zinc finger CCCH domain-containing protein 6
33507at7898	Duplicated	DN9231_c0_g1_i5:96-3593	1060.2	803	https://www.orthodb.org/v10?query=33507at7898	zinc finger CCCH domain-containing protein 6
33517at7898	Duplicated	DN3230_c0_g1_i6:827-2527	698.2	539	https://www.orthodb.org/v10?query=33517at7898	mitogen-activated protein kinase 4
33517at7898	Duplicated	DN3230_c0_g1_i7:827-2776	698.2	539	https://www.orthodb.org/v10?query=33517at7898	mitogen-activated protein kinase 4
33517at7898	Duplicated	DN3230_c0_g1_i8:827-2527	698.2	539	https://www.orthodb.org/v10?query=33517at7898	mitogen-activated protein kinase 4
33530at7898	Duplicated	DN4638_c0_g1_i13:141-2447	1047.7	622	https://www.orthodb.org/v10?query=33530at7898	MICOS complex subunit MIC60
33530at7898	Duplicated	DN4638_c0_g1_i16:141-2447	1047.7	622	https://www.orthodb.org/v10?query=33530at7898	MICOS complex subunit MIC60
33530at7898	Duplicated	DN4638_c0_g1_i4:141-2465	1042.4	626	https://www.orthodb.org/v10?query=33530at7898	MICOS complex subunit MIC60
33530at7898	Duplicated	DN4638_c0_g1_i1:141-2324	1027	605	https://www.orthodb.org/v10?query=33530at7898	MICOS complex subunit MIC60
33530at7898	Duplicated	DN4638_c0_g1_i24:141-2324	1027	605	https://www.orthodb.org/v10?query=33530at7898	MICOS complex subunit MIC60
33530at7898	Duplicated	DN4638_c0_g1_i9:490-2349	964.1	560	https://www.orthodb.org/v10?query=33530at7898	MICOS complex subunit MIC60
33550at7898	Complete	DN30287_c0_g1_i1:67-1938	782.7	516	https://www.orthodb.org/v10?query=33550at7898	WD repeat-containing and planar cell polarity effector protein fritz homolog
33648at7898	Missing
33687at7898	Duplicated	DN18342_c0_g1_i2:609-3008	1266.2	658
33687at7898	Duplicated	DN18342_c0_g1_i1:609-3781	1254.8	658
33687at7898	Duplicated	DN18342_c0_g1_i3:609-3763	1254.8	658
33723at7898	Missing
33728at7898	Missing
33730at7898	Complete	DN35870_c0_g1_i2:45-1943	624	522	https://www.orthodb.org/v10?query=33730at7898	Tyrosine-protein kinase
33798at7898	Duplicated	DN1638_c5_g1_i1:736-2877	1076.4	545
33798at7898	Duplicated	DN1638_c5_g1_i2:736-2877	1076.4	545
33929at7898	Fragmented	DN43323_c1_g1_i3:15-1103	710.7	347	https://www.orthodb.org/v10?query=33929at7898	Iduronidase, alpha-L-
33985at7898	Complete	DN16159_c0_g1_i5:449-2569	1187.4	583	https://www.orthodb.org/v10?query=33985at7898	ATP-binding cassette, sub-family B (MDR/TAP), member 8
34012at7898	Duplicated	DN3583_c2_g1_i3:181-1965	676.1	487	https://www.orthodb.org/v10?query=34012at7898	Grainyhead-like transcription factor 1
34012at7898	Duplicated	DN8947_c0_g2_i7:757-2568	640.8	440	https://www.orthodb.org/v10?query=34012at7898	Grainyhead-like transcription factor 1
34012at7898	Duplicated	DN8947_c0_g2_i2:155-1855	583.2	403	https://www.orthodb.org/v10?query=34012at7898	Grainyhead-like transcription factor 1
34019at7898	Duplicated	DN14456_c0_g2_i17:1-1440	838.2	409
34019at7898	Duplicated	DN14456_c0_g2_i8:1-1329	837.7	409
34019at7898	Duplicated	DN14456_c0_g2_i10:617-1993	795.3	388
34019at7898	Duplicated	DN14456_c0_g2_i13:617-1882	794.8	388
34030at7898	Missing
34052at7898	Missing
34056at7898	Duplicated	DN13349_c0_g1_i3:457-2763	892.4	580	https://www.orthodb.org/v10?query=34056at7898	TGF-beta-activated kinase 1 and MAP3K7-binding protein 2 isoform X1
34056at7898	Duplicated	DN13349_c0_g1_i4:457-2763	892.4	580	https://www.orthodb.org/v10?query=34056at7898	TGF-beta-activated kinase 1 and MAP3K7-binding protein 2 isoform X1
34056at7898	Duplicated	DN13349_c0_g1_i1:457-2649	890.4	603	https://www.orthodb.org/v10?query=34056at7898	TGF-beta-activated kinase 1 and MAP3K7-binding protein 2 isoform X1
34056at7898	Duplicated	DN13349_c0_g1_i5:457-2649	890.4	603	https://www.orthodb.org/v10?query=34056at7898	TGF-beta-activated kinase 1 and MAP3K7-binding protein 2 isoform X1
34056at7898	Duplicated	DN13349_c0_g1_i7:457-2523	831.6	571	https://www.orthodb.org/v10?query=34056at7898	TGF-beta-activated kinase 1 and MAP3K7-binding protein 2 isoform X1
34128at7898	Missing
34146at7898	Missing
34208at7898	Duplicated	DN4436_c0_g1_i14:171-2446	1206.5	633	https://www.orthodb.org/v10?query=34208at7898	probable ATP-dependent RNA helicase DHX40
34208at7898	Duplicated	DN4436_c0_g1_i15:171-2348	1206.5	633	https://www.orthodb.org/v10?query=34208at7898	probable ATP-dependent RNA helicase DHX40
34208at7898	Duplicated	DN4436_c0_g1_i17:171-2446	1206.5	633	https://www.orthodb.org/v10?query=34208at7898	probable ATP-dependent RNA helicase DHX40
34208at7898	Duplicated	DN4436_c0_g1_i3:171-2348	1206.5	633	https://www.orthodb.org/v10?query=34208at7898	probable ATP-dependent RNA helicase DHX40
34208at7898	Duplicated	DN4436_c0_g1_i16:171-2480	1182.7	635	https://www.orthodb.org/v10?query=34208at7898	probable ATP-dependent RNA helicase DHX40
34208at7898	Duplicated	DN4436_c0_g1_i2:171-2480	1182.7	635	https://www.orthodb.org/v10?query=34208at7898	probable ATP-dependent RNA helicase DHX40
34290at7898	Missing
34323at7898	Duplicated	DN13118_c0_g1_i3:30-1844	651.9	427	https://www.orthodb.org/v10?query=34323at7898	protein FAM188B isoform X1
34323at7898	Duplicated	DN13118_c0_g1_i6:30-2594	651.9	427	https://www.orthodb.org/v10?query=34323at7898	protein FAM188B isoform X1
34323at7898	Duplicated	DN13118_c0_g1_i5:30-1920	642.8	426	https://www.orthodb.org/v10?query=34323at7898	protein FAM188B isoform X1
34341at7898	Duplicated	DN11110_c0_g1_i2:1256-3004	1108	524
34341at7898	Duplicated	DN11110_c0_g1_i5:1218-2966	1108	524
34341at7898	Duplicated	DN11110_c0_g1_i6:1136-2884	1108	524
34341at7898	Duplicated	DN11110_c0_g1_i11:1118-2737	1045	484
34341at7898	Duplicated	DN11110_c0_g1_i8:1136-2560	949.4	438
34366at7898	Missing
34384at7898	Complete	DN996_c3_g1_i4:19-1680	909.3	471	https://www.orthodb.org/v10?query=34384at7898	ClpB homolog, mitochondrial AAA ATPase chaperonin
34496at7898	Complete	DN21465_c0_g1_i1:851-2548	1014.3	496
34525at7898	Duplicated	DN7754_c0_g1_i2:127-2776	1247.2	640	https://www.orthodb.org/v10?query=34525at7898	mismatch repair endonuclease PMS2
34525at7898	Duplicated	DN7754_c0_g1_i4:481-3054	1247.2	640	https://www.orthodb.org/v10?query=34525at7898	mismatch repair endonuclease PMS2
34587at7898	Missing
34646at7898	Duplicated	DN6591_c0_g1_i1:73-2087	1117.3	524	https://www.orthodb.org/v10?query=34646at7898	peptidylprolyl isomerase domain and WD repeat-containing protein 1
34646at7898	Duplicated	DN6591_c0_g1_i3:73-1917	1117.3	524	https://www.orthodb.org/v10?query=34646at7898	peptidylprolyl isomerase domain and WD repeat-containing protein 1
34646at7898	Duplicated	DN6591_c0_g1_i2:523-2226	1007.5	477	https://www.orthodb.org/v10?query=34646at7898	peptidylprolyl isomerase domain and WD repeat-containing protein 1
34691at7898	Missing
34722at7898	Fragmented	DN863_c2_g1_i2:1-1218	810.5	363	https://www.orthodb.org/v10?query=34722at7898	F-box only protein 21 isoform X1
34736at7898	Duplicated	DN6511_c0_g1_i19:0-2380	972.7	613	https://www.orthodb.org/v10?query=34736at7898	uncharacterized protein si:ch73-173p19.1
34736at7898	Duplicated	DN6511_c0_g1_i24:0-2237	972.7	613	https://www.orthodb.org/v10?query=34736at7898	uncharacterized protein si:ch73-173p19.1
34736at7898	Duplicated	DN6511_c0_g1_i8:0-2755	972.7	613	https://www.orthodb.org/v10?query=34736at7898	uncharacterized protein si:ch73-173p19.1
34736at7898	Duplicated	DN6511_c0_g1_i22:0-2275	970.9	613	https://www.orthodb.org/v10?query=34736at7898	uncharacterized protein si:ch73-173p19.1
34736at7898	Duplicated	DN6511_c0_g1_i18:90-2111	852.9	547	https://www.orthodb.org/v10?query=34736at7898	uncharacterized protein si:ch73-173p19.1
34861at7898	Complete	DN7034_c1_g1_i1:1691-3688	712	517	https://www.orthodb.org/v10?query=34861at7898	Leucine rich repeat containing 32
34888at7898	Duplicated	DN1009_c1_g1_i17:1537-3540	643	507	https://www.orthodb.org/v10?query=34888at7898	actin-binding LIM protein 2 isoform X1
34888at7898	Duplicated	DN1009_c1_g1_i5:309-2312	643	507	https://www.orthodb.org/v10?query=34888at7898	actin-binding LIM protein 2 isoform X1
34888at7898	Duplicated	DN2642_c0_g1_i26:1420-3321	615.5	512	https://www.orthodb.org/v10?query=34888at7898	actin-binding LIM protein 2 isoform X1
34888at7898	Duplicated	DN2642_c0_g1_i47:1429-3381	611.5	512	https://www.orthodb.org/v10?query=34888at7898	actin-binding LIM protein 2 isoform X1
34888at7898	Duplicated	DN2642_c0_g1_i50:1420-3372	611.5	512	https://www.orthodb.org/v10?query=34888at7898	actin-binding LIM protein 2 isoform X1
34888at7898	Duplicated	DN2642_c0_g1_i16:1420-3231	610.2	500	https://www.orthodb.org/v10?query=34888at7898	actin-binding LIM protein 2 isoform X1
34888at7898	Duplicated	DN2642_c0_g1_i7:1420-3432	597.7	458	https://www.orthodb.org/v10?query=34888at7898	actin-binding LIM protein 2 isoform X1
34888at7898	Duplicated	DN2642_c0_g1_i41:1420-3066	591.3	423	https://www.orthodb.org/v10?query=34888at7898	actin-binding LIM protein 2 isoform X1
34888at7898	Duplicated	DN2642_c0_g1_i24:1429-3216	591.3	435	https://www.orthodb.org/v10?query=34888at7898	actin-binding LIM protein 2 isoform X1
34888at7898	Duplicated	DN2642_c0_g1_i61:1420-3207	591.3	435	https://www.orthodb.org/v10?query=34888at7898	actin-binding LIM protein 2 isoform X1
34888at7898	Duplicated	DN2642_c0_g1_i58:1420-3267	587.2	526	https://www.orthodb.org/v10?query=34888at7898	actin-binding LIM protein 2 isoform X1
34939at7898	Missing
34955at7898	Complete	DN10966_c0_g1_i2:181-2430	1264	593
34972at7898	Duplicated	DN4393_c0_g1_i7:206-2179	1258.3	596
34972at7898	Duplicated	DN4393_c0_g1_i3:206-2218	1247.9	597
34972at7898	Duplicated	DN4393_c0_g1_i5:206-2218	1247.9	597
34972at7898	Duplicated	DN32552_c0_g1_i1:139-2208	1073.8	578
34972at7898	Duplicated	DN32552_c0_g1_i21:139-2327	1073.8	578
35012at7898	Duplicated	DN23396_c0_g1_i5:498-2444	1022.4	542	https://www.orthodb.org/v10?query=35012at7898	frizzled-6
35012at7898	Duplicated	DN23396_c0_g1_i6:510-2456	1022.4	542	https://www.orthodb.org/v10?query=35012at7898	frizzled-6
35013at7898	Missing
35030at7898	Duplicated	DN3541_c0_g1_i3:2728-4602	1057.4	524
35030at7898	Duplicated	DN3541_c0_g1_i8:2747-4621	1057.4	524
35030at7898	Duplicated	DN3541_c0_g1_i2:2728-4443	972	486
35030at7898	Duplicated	DN3541_c0_g1_i9:269-1966	955.5	469
35055at7898	Duplicated	DN1518_c0_g1_i20:3587-5905	1066.3	579	https://www.orthodb.org/v10?query=35055at7898	metal regulatory transcription factor 1
35055at7898	Duplicated	DN1518_c0_g1_i24:3588-5906	1066.3	579	https://www.orthodb.org/v10?query=35055at7898	metal regulatory transcription factor 1
35055at7898	Duplicated	DN1518_c0_g1_i7:3588-5906	1066.3	579	https://www.orthodb.org/v10?query=35055at7898	metal regulatory transcription factor 1
35055at7898	Duplicated	DN1518_c0_g1_i29:3587-6176	1058.6	579	https://www.orthodb.org/v10?query=35055at7898	metal regulatory transcription factor 1
35055at7898	Duplicated	DN1518_c0_g1_i48:3588-6044	1045.4	579	https://www.orthodb.org/v10?query=35055at7898	metal regulatory transcription factor 1
35055at7898	Duplicated	DN1518_c0_g1_i36:732-2790	931.6	486	https://www.orthodb.org/v10?query=35055at7898	metal regulatory transcription factor 1
35079at7898	Duplicated	DN412_c0_g1_i1:413-2767	1304.4	627
35079at7898	Duplicated	DN412_c0_g1_i2:488-2923	1288.5	621
35079at7898	Duplicated	DN412_c0_g1_i3:466-2901	1288.5	621
35132at7898	Complete	DN3264_c0_g1_i2:205-1944	620.4	465	https://www.orthodb.org/v10?query=35132at7898	protein TBRG4
35145at7898	Fragmented	DN5614_c2_g1_i1:127-921	490.2	239	https://www.orthodb.org/v10?query=35145at7898	glucuronokinase 1-like
35185at7898	Complete	DN51814_c0_g1_i1:55-2277	1215.9	648	https://www.orthodb.org/v10?query=35185at7898	acyl-CoA dehydrogenase family member 11
35281at7898	Duplicated	DN6273_c0_g1_i3:132-2045	957.9	512
35281at7898	Duplicated	DN6273_c0_g1_i4:165-2078	957.9	512
35349at7898	Duplicated	DN7702_c0_g1_i8:319-2208	1009.1	554	https://www.orthodb.org/v10?query=35349at7898	mini-chromosome maintenance complex-binding protein
35349at7898	Duplicated	DN7702_c0_g1_i1:319-2585	1008.1	554	https://www.orthodb.org/v10?query=35349at7898	mini-chromosome maintenance complex-binding protein
35349at7898	Duplicated	DN7702_c0_g1_i7:190-1935	960.3	518	https://www.orthodb.org/v10?query=35349at7898	mini-chromosome maintenance complex-binding protein
35350at7898	Fragmented	DN43045_c0_g1_i1:0-1340	830.5	399	https://www.orthodb.org/v10?query=35350at7898	Pannexin
35374at7898	Fragmented	DN24882_c0_g1_i2:275-1708	492.6	340
35376at7898	Fragmented	DN43863_c0_g1_i8:39-1385	693.4	381	https://www.orthodb.org/v10?query=35376at7898	mutS protein homolog 5
35445at7898	Duplicated	DN14002_c0_g2_i2:134-2038	670.8	430	https://www.orthodb.org/v10?query=35445at7898	PR domain zinc finger protein 13
35445at7898	Duplicated	DN14002_c0_g2_i1:134-2129	669.5	430	https://www.orthodb.org/v10?query=35445at7898	PR domain zinc finger protein 13
35448at7898	Complete	DN109_c1_g1_i3:393-2381	817.5	515	https://www.orthodb.org/v10?query=35448at7898	discoidin, CUB and LCCL domain-containing protein 2
35473at7898	Duplicated	DN641_c0_g1_i4:1146-3170	330.3	407	https://www.orthodb.org/v10?query=35473at7898	maternal embryonic leucine zipper kinase
35473at7898	Duplicated	DN641_c0_g1_i18:1146-3215	330.2	407	https://www.orthodb.org/v10?query=35473at7898	maternal embryonic leucine zipper kinase
35501at7898	Duplicated	DN2909_c1_g2_i3:328-1920	469.6	484	https://www.orthodb.org/v10?query=35501at7898	Chloride channel protein
35501at7898	Duplicated	DN2909_c1_g2_i5:1294-3084	469.6	484	https://www.orthodb.org/v10?query=35501at7898	Chloride channel protein
35595at7898	Complete	DN21081_c0_g1_i1:130-2112	1125.9	572	https://www.orthodb.org/v10?query=35595at7898	Arginyl-tRNA synthetase
35610at7898	Duplicated	DN3914_c0_g1_i46:144-2222	1218.2	588	https://www.orthodb.org/v10?query=35610at7898	heat shock protein 75 kDa, mitochondrial
35610at7898	Duplicated	DN3914_c0_g1_i19:180-2304	1211	588	https://www.orthodb.org/v10?query=35610at7898	heat shock protein 75 kDa, mitochondrial
[truncated: 6,335 more rows]

## Sheet: ST2-S1 FPKM
transcript id	gene id	length	effective_length	expected_count	TPM	FPKM	IsoPct
DN0_c0_g1_i1	DN0_c0_g1	4206	4063.56	418.82	0.67	0.68	3.76
DN0_c0_g1_i11	DN0_c0_g1	4215	4072.56	143.74	0.23	0.23	1.29
DN0_c5_g1_i3	DN0_c5_g1	3539	3396.56	516.79	1.00	1.00	17.31
DN100237_c0_g1_i1	DN100237_c0_g1	233	92.04	14.00	1.00	1.00	100.00
DN0_c0_g1_i2	DN0_c0_g1	922	779.56	34.19	0.29	0.29	1.60
DN0_c0_g1_i4	DN0_c0_g1	2357	2214.56	86.98	0.26	0.26	1.43
DN0_c0_g1_i5	DN0_c0_g1	4206	4063.56	331.79	0.53	0.54	2.98
DN0_c0_g1_i6	DN0_c0_g1	1022	879.56	11.99	0.09	0.09	0.50
DN10028_c2_g1_i1	DN10028_c2_g1	1231	1088.56	165.00	0.99	1.00	100.00
DN0_c11_g1_i1	DN0_c11_g1	335	192.68	17.00	0.58	0.58	100.00
DN100322_c0_g1_i1	DN100322_c0_g1	240	98.79	15.00	0.99	1.00	100.00
DN0_c1_g1_i2	DN0_c1_g1	470	327.57	14.39	0.29	0.29	6.35
DN10035_c0_g1_i2	DN10035_c0_g1	335	192.68	29.36	1.00	1.00	12.59
DN10067_c0_g1_i2	DN10067_c0_g1	702	559.56	85.57	1.00	1.00	18.64
DN0_c1_g2_i3	DN0_c1_g2	1551	1408.56	140.30	0.65	0.65	13.90
DN100681_c0_g1_i1	DN100681_c0_g1	205	65.60	10.00	1.00	1.00	100.00
DN10068_c0_g1_i2	DN10068_c0_g1	2190	2047.56	312.96	1.00	1.00	14.31
DN10074_c0_g1_i1	DN10074_c0_g1	751	608.56	93.00	1.00	1.00	100.00
DN10083_c1_g1_i1	DN10083_c1_g1	327	184.70	28.04	0.99	1.00	6.23
DN101035_c0_g1_i1	DN101035_c0_g1	240	98.79	15.00	0.99	1.00	100.00
DN1010_c20_g1_i1	DN1010_c20_g1	240	98.79	15.00	0.99	1.00	100.00
DN1011_c0_g1_i19	DN1011_c0_g1	2684	2541.56	388.18	1.00	1.00	6.04
DN10142_c0_g1_i3	DN10142_c0_g1	2544	2401.56	365.53	1.00	1.00	45.12
DN101708_c0_g1_i1	DN101708_c0_g1	205	65.60	10.00	1.00	1.00	100.00
DN10182_c2_g1_i1	DN10182_c2_g1	1472	1329.56	202.00	0.99	1.00	100.00
DN1025_c11_g4_i1	DN1025_c11_g4	205	65.60	10.00	1.00	1.00	100.00
DN0_c4_g1_i5	DN0_c4_g1	847	704.56	24.15	0.22	0.22	1.08
DN10264_c0_g1_i1	DN10264_c0_g1	859	716.56	109.16	1.00	1.00	6.61
DN0_c4_g2_i1	DN0_c4_g2	205	65.60	9.00	0.90	0.90	100.00
DN0_c5_g1_i1	DN0_c5_g1	366	223.62	32.06	0.94	0.94	16.31
DN102864_c0_g1_i1	DN102864_c0_g1	267	125.18	19.00	0.99	1.00	100.00
DN102_c13_g1_i2	DN102_c13_g1	781	638.56	97.30	1.00	1.00	42.35
DN0_c5_g1_i4	DN0_c5_g1	1429	1286.56	86.50	0.44	0.44	7.65
DN0_c5_g1_i5	DN0_c5_g1	2184	2041.56	284.15	0.91	0.91	15.83
DN0_c5_g1_i6	DN0_c5_g1	425	282.58	0.00	0.00	0.00	0.00
DN0_c6_g1_i1	DN0_c6_g1	473	330.57	46.00	0.91	0.91	100.00
DN0_c6_g2_i1	DN0_c6_g2	551	408.57	35.00	0.56	0.56	100.00
DN1030_c13_g1_i1	DN1030_c13_g1	360	217.63	33.00	0.99	1.00	100.00
DN100000_c0_g1_i1	DN100000_c0_g1	359	216.63	9.00	0.27	0.27	100.00
DN100001_c0_g1_i1	DN100001_c0_g1	216	75.85	5.00	0.43	0.43	100.00
DN100002_c0_g1_i1	DN100002_c0_g1	563	420.57	33.00	0.51	0.52	100.00
DN100003_c0_g1_i1	DN100003_c0_g1	266	124.19	8.00	0.42	0.42	100.00
DN100004_c0_g1_i1	DN100004_c0_g1	246	104.62	8.00	0.50	0.50	100.00
DN100005_c0_g1_i1	DN100005_c0_g1	225	84.37	3.00	0.23	0.23	100.00
DN100006_c0_g1_i1	DN100006_c0_g1	356	213.63	7.00	0.21	0.22	100.00
DN100007_c0_g1_i1	DN100007_c0_g1	225	84.37	2.00	0.16	0.16	100.00
DN100008_c0_g1_i1	DN100008_c0_g1	265	123.21	4.00	0.21	0.21	100.00
DN100009_c0_g1_i1	DN100009_c0_g1	213	73.03	3.00	0.27	0.27	100.00
DN1033_c2_g1_i1	DN1033_c2_g1	548	405.57	62.00	1.00	1.00	100.00
DN10000_c0_g1_i2	DN10000_c0_g1	889	746.56	16.06	0.14	0.14	0.96
DN1037_c0_g1_i4	DN1037_c0_g1	1252	1109.56	169.19	1.00	1.00	10.63
DN103811_c0_g1_i1	DN103811_c0_g1	240	98.79	15.00	0.99	1.00	100.00
DN100010_c0_g1_i1	DN100010_c0_g1	306	163.79	2.00	0.08	0.08	100.00
DN100011_c0_g1_i1	DN100011_c0_g1	216	75.85	2.00	0.17	0.17	100.00
DN100012_c0_g1_i1	DN100012_c0_g1	340	197.66	28.00	0.93	0.93	100.00
DN100013_c0_g1_i1	DN100013_c0_g1	291	148.90	3.00	0.13	0.13	100.00
DN100014_c0_g1_i1	DN100014_c0_g1	305	162.80	3.00	0.12	0.12	100.00
DN100015_c0_g1_i1	DN100015_c0_g1	228	87.24	3.00	0.23	0.23	100.00
DN100016_c0_g1_i1	DN100016_c0_g1	241	99.76	9.00	0.59	0.59	100.00
DN100017_c0_g1_i1	DN100017_c0_g1	209	69.30	4.00	0.38	0.38	100.00
DN100018_c0_g1_i1	DN100018_c0_g1	233	92.04	5.00	0.36	0.36	100.00
DN100019_c0_g1_i1	DN100019_c0_g1	232	91.07	6.00	0.43	0.43	100.00
DN1039_c1_g1_i1	DN1039_c1_g1	226	85.33	13.00	1.00	1.00	100.00
DN10409_c0_g2_i1	DN10409_c0_g2	372	229.61	35.03	1.00	1.00	100.00
DN100021_c0_g1_i1	DN100021_c0_g1	236	94.93	4.00	0.28	0.28	100.00
DN100022_c0_g1_i1	DN100022_c0_g1	443	300.57	8.00	0.17	0.17	100.00
DN100023_c0_g1_i1	DN100023_c0_g1	251	109.49	3.00	0.18	0.18	100.00
DN100024_c0_g1_i1	DN100024_c0_g1	634	491.56	16.00	0.21	0.21	100.00
DN100025_c0_g1_i1	DN100025_c0_g1	299	156.84	12.00	0.50	0.50	100.00
DN100026_c0_g1_i1	DN100026_c0_g1	252	110.47	6.00	0.36	0.36	100.00
DN100027_c0_g1_i1	DN100027_c0_g1	329	186.70	12.00	0.42	0.42	100.00
DN1042_c0_g1_i4	DN1042_c0_g1	902	759.56	115.80	1.00	1.00	4.88
DN100029_c0_g1_i1	DN100029_c0_g1	310	167.77	13.00	0.51	0.51	100.00
DN10002_c0_g1_i1	DN10002_c0_g1	537	394.57	0.00	0.00	0.00	0.00
DN10002_c0_g1_i2	DN10002_c0_g1	653	510.56	0.00	0.00	0.00	0.00
DN10002_c0_g1_i6	DN10002_c0_g1	642	499.56	5.91	0.08	0.08	10.28
DN10002_c0_g1_i7	DN10002_c0_g1	628	485.56	50.09	0.68	0.68	89.72
DN100030_c0_g1_i1	DN100030_c0_g1	303	160.81	21.00	0.86	0.86	100.00
DN100031_c0_g1_i1	DN100031_c0_g1	240	98.79	11.00	0.73	0.73	100.00
DN100033_c0_g1_i1	DN100033_c0_g1	207	67.45	2.00	0.19	0.19	100.00
DN100035_c0_g1_i1	DN100035_c0_g1	335	192.68	5.00	0.17	0.17	100.00
DN100036_c0_g1_i1	DN100036_c0_g1	281	138.99	3.00	0.14	0.14	100.00
DN10440_c1_g1_i9	DN10440_c1_g1	298	155.84	23.65	0.99	1.00	3.37
DN100038_c0_g1_i1	DN100038_c0_g1	262	120.26	7.00	0.38	0.38	100.00
DN100039_c0_g1_i1	DN100039_c0_g1	272	130.11	2.00	0.10	0.10	100.00
DN10556_c0_g1_i2	DN10556_c0_g1	3514	3371.56	515.07	1.00	1.00	21.92
DN10625_c1_g2_i1	DN10625_c1_g2	1479	1336.56	203.00	0.99	1.00	100.00
DN10003_c0_g1_i3	DN10003_c0_g1	533	390.57	5.12	0.09	0.09	1.95
DN100040_c0_g1_i1	DN100040_c0_g1	264	122.23	11.00	0.59	0.59	100.00
DN100041_c0_g1_i1	DN100041_c0_g1	254	112.42	9.00	0.52	0.53	100.00
DN100042_c0_g1_i1	DN100042_c0_g1	362	219.62	17.00	0.51	0.51	100.00
DN100043_c0_g1_i1	DN100043_c0_g1	342	199.66	5.00	0.16	0.16	100.00
DN106462_c0_g1_i1	DN106462_c0_g1	352	209.64	32.00	1.00	1.00	100.00
DN100045_c0_g1_i1	DN100045_c0_g1	268	126.16	8.00	0.42	0.42	100.00
DN100046_c0_g1_i1	DN100046_c0_g1	241	99.76	2.00	0.13	0.13	100.00
DN100047_c0_g1_i1	DN100047_c0_g1	222	81.52	3.00	0.24	0.24	100.00
DN100048_c0_g1_i1	DN100048_c0_g1	256	114.38	2.00	0.11	0.11	100.00
DN100049_c0_g1_i1	DN100049_c0_g1	286	143.94	6.00	0.27	0.27	100.00
DN10004_c0_g1_i1	DN10004_c0_g1	459	316.57	35.00	0.72	0.73	100.00
DN100050_c0_g1_i1	DN100050_c0_g1	233	92.04	3.00	0.21	0.21	100.00
DN100052_c0_g1_i1	DN100052_c0_g1	252	110.47	2.00	0.12	0.12	100.00
DN100053_c0_g1_i1	DN100053_c0_g1	237	95.89	6.00	0.41	0.41	100.00
DN100054_c0_g1_i1	DN100054_c0_g1	363	220.62	9.00	0.27	0.27	100.00
DN100055_c0_g1_i1	DN100055_c0_g1	508	365.57	11.00	0.20	0.20	100.00
DN100056_c0_g1_i1	DN100056_c0_g1	238	96.86	5.00	0.34	0.34	100.00
DN100057_c0_g1_i1	DN100057_c0_g1	343	200.66	14.00	0.46	0.46	100.00
DN100058_c0_g1_i1	DN100058_c0_g1	264	122.23	15.00	0.80	0.81	100.00
DN10648_c0_g1_i5	DN10648_c0_g1	1726	1583.56	240.95	1.00	1.00	33.17
DN10005_c0_g1_i1	DN10005_c0_g1	657	514.56	27.23	0.35	0.35	27.34
DN10005_c0_g1_i2	DN10005_c0_g1	568	425.57	49.87	0.77	0.77	60.54
DN10005_c0_g1_i3	DN10005_c0_g1	394	251.59	5.90	0.15	0.15	12.12
DN10005_c0_g2_i1	DN10005_c0_g2	430	287.58	16.00	0.36	0.37	100.00
DN100060_c0_g1_i1	DN100060_c0_g1	230	89.15	8.00	0.59	0.59	100.00
DN100061_c0_g1_i1	DN100061_c0_g1	449	306.57	7.00	0.15	0.15	100.00
DN100062_c0_g1_i1	DN100062_c0_g1	210	70.23	2.00	0.19	0.19	100.00
DN100064_c0_g1_i1	DN100064_c0_g1	271	129.12	7.00	0.35	0.36	100.00
DN100065_c0_g1_i1	DN100065_c0_g1	285	142.95	6.00	0.27	0.28	100.00
DN10675_c0_g1_i1	DN10675_c0_g1	1056	913.56	139.56	1.00	1.00	7.41
DN100067_c0_g1_i1	DN100067_c0_g1	237	95.89	7.00	0.48	0.48	100.00
DN100068_c0_g1_i1	DN100068_c0_g1	287	144.93	4.00	0.18	0.18	100.00
DN100069_c0_g1_i1	DN100069_c0_g1	276	134.05	4.00	0.20	0.20	100.00
DN1068_c2_g1_i18	DN1068_c2_g1	3241	3098.56	474.29	1.00	1.00	13.75
DN10006_c0_g1_i2	DN10006_c0_g1	410	267.58	8.00	0.20	0.20	7.47
DN10006_c0_g1_i3	DN10006_c0_g1	1297	1154.56	9.98	0.06	0.06	2.16
DN10006_c0_g1_i4	DN10006_c0_g1	1031	888.56	19.84	0.15	0.15	5.58
DN100070_c0_g1_i1	DN100070_c0_g1	299	156.84	7.00	0.29	0.29	100.00
DN100071_c0_g1_i1	DN100071_c0_g1	1050	907.56	47.00	0.34	0.34	100.00
DN100072_c0_g1_i1	DN100072_c0_g1	221	80.57	6.00	0.49	0.49	100.00
DN100073_c0_g1_i1	DN100073_c0_g1	242	100.73	3.00	0.20	0.20	100.00
DN100074_c0_g1_i1	DN100074_c0_g1	418	275.58	23.00	0.55	0.55	100.00
DN100075_c0_g1_i1	DN100075_c0_g1	286	143.94	2.00	0.09	0.09	100.00
DN100076_c0_g1_i1	DN100076_c0_g1	427	284.58	10.00	0.23	0.23	100.00
DN100077_c0_g1_i1	DN100077_c0_g1	265	123.21	7.00	0.37	0.37	100.00
DN100078_c0_g1_i1	DN100078_c0_g1	499	356.57	24.00	0.44	0.44	100.00
DN100079_c0_g1_i1	DN100079_c0_g1	283	140.97	3.00	0.14	0.14	100.00
DN1069_c2_g1_i2	DN1069_c2_g1	905	762.56	116.74	1.00	1.00	31.80
DN10007_c0_g1_i3	DN10007_c0_g1	1792	1649.56	91.30	0.36	0.36	11.27
DN10007_c0_g1_i4	DN10007_c0_g1	1611	1468.56	41.89	0.19	0.19	5.81
DN10007_c0_g1_i6	DN10007_c0_g1	1819	1676.56	58.33	0.23	0.23	7.08
DN100080_c0_g1_i1	DN100080_c0_g1	308	165.78	3.00	0.12	0.12	100.00
DN100081_c0_g1_i1	DN100081_c0_g1	231	90.11	2.00	0.15	0.15	100.00
DN10713_c0_g2_i1	DN10713_c0_g2	831	688.56	104.92	1.00	1.00	74.66
DN100083_c0_g1_i1	DN100083_c0_g1	245	103.64	4.00	0.25	0.25	100.00
DN107421_c0_g1_i1	DN107421_c0_g1	212	72.10	11.00	1.00	1.00	100.00
DN100085_c0_g1_i1	DN100085_c0_g1	580	437.56	17.00	0.25	0.26	100.00
DN100086_c0_g1_i1	DN100086_c0_g1	713	570.56	31.00	0.36	0.36	100.00
DN100087_c0_g1_i1	DN100087_c0_g1	242	100.73	3.00	0.20	0.20	100.00
DN100088_c0_g1_i1	DN100088_c0_g1	329	186.70	7.00	0.25	0.25	100.00
DN100089_c0_g1_i1	DN100089_c0_g1	306	163.79	9.00	0.36	0.36	100.00
DN10831_c0_g3_i2	DN10831_c0_g3	352	209.64	31.83	0.99	1.00	3.55
DN100090_c0_g1_i1	DN100090_c0_g1	217	76.79	2.00	0.17	0.17	100.00
DN108695_c0_g1_i1	DN108695_c0_g1	205	65.60	10.00	1.00	1.00	100.00
DN100092_c0_g1_i1	DN100092_c0_g1	250	108.51	8.00	0.48	0.48	100.00
DN100093_c0_g1_i1	DN100093_c0_g1	236	94.93	3.00	0.21	0.21	100.00
DN100094_c0_g1_i1	DN100094_c0_g1	356	213.63	21.00	0.64	0.65	100.00
DN100095_c0_g1_i1	DN100095_c0_g1	238	96.86	4.00	0.27	0.27	100.00
DN100096_c0_g1_i1	DN100096_c0_g1	294	151.87	9.00	0.39	0.39	100.00
DN100097_c0_g1_i1	DN100097_c0_g1	228	87.24	5.00	0.38	0.38	100.00
DN100098_c0_g1_i1	DN100098_c0_g1	257	115.36	3.00	0.17	0.17	100.00
DN108959_c0_g1_i1	DN108959_c0_g1	233	92.04	14.00	1.00	1.00	100.00
DN10947_c3_g1_i1	DN10947_c3_g1	260	118.30	18.00	1.00	1.00	100.00
DN10009_c0_g1_i2	DN10009_c0_g1	2773	2630.56	131.70	0.33	0.33	3.09
DN10009_c1_g1_i1	DN10009_c1_g1	1002	859.56	41.15	0.31	0.31	22.73
DN10950_c0_g1_i8	DN10950_c0_g1	1066	923.56	141.35	1.00	1.00	7.67
DN10009_c1_g1_i3	DN10009_c1_g1	1458	1315.56	6.44	0.03	0.03	2.32
DN1095_c3_g1_i2	DN1095_c3_g1	1513	1370.56	209.00	1.00	1.00	4.06
DN1000_c0_g1_i10	DN1000_c0_g1	4418	4275.56	97.55	0.15	0.15	0.59
DN1098_c3_g1_i2	DN1098_c3_g1	571	428.57	65.16	1.00	1.00	32.22
DN1098_c4_g1_i2	DN1098_c4_g1	594	451.56	68.72	1.00	1.00	39.79
DN1000_c0_g1_i3	DN1000_c0_g1	1795	1652.56	236.97	0.94	0.94	3.68
DN11006_c0_g1_i4	DN11006_c0_g1	1734	1591.56	243.57	1.00	1.00	37.13
DN110261_c0_g1_i1	DN110261_c0_g1	496	353.57	54.00	1.00	1.00	100.00
DN110591_c0_g1_i1	DN110591_c0_g1	212	72.10	11.00	1.00	1.00	100.00
DN1000_c0_g2_i1	DN1000_c0_g2	1114	971.56	122.27	0.82	0.83	4.61
DN110657_c0_g1_i1	DN110657_c0_g1	266	124.19	19.00	1.00	1.00	100.00
DN11066_c0_g1_i3	DN11066_c0_g1	1099	956.56	145.38	1.00	1.00	11.41
DN111713_c0_g1_i1	DN111713_c0_g1	300	157.83	24.00	1.00	1.00	100.00
DN11202_c0_g1_i2	DN11202_c0_g1	1791	1648.56	251.48	1.00	1.00	39.02
DN11225_c5_g1_i1	DN11225_c5_g1	226	85.33	13.00	1.00	1.00	100.00
DN112271_c0_g1_i1	DN112271_c0_g1	253	111.44	17.00	1.00	1.00	100.00
DN1000_c1_g1_i1	DN1000_c1_g1	2489	2346.56	183.36	0.51	0.51	56.53
DN1000_c1_g1_i2	DN1000_c1_g1	2699	2556.56	153.64	0.39	0.39	43.47
DN11229_c0_g1_i3	DN11229_c0_g1	5286	5143.56	784.05	1.00	1.00	24.56
DN1000_c4_g1_i1	DN1000_c4_g1	227	86.28	3.00	0.23	0.23	100.00
DN1000_c5_g1_i1	DN1000_c5_g1	415	272.58	12.00	0.29	0.29	100.00
DN1000_c6_g1_i1	DN1000_c6_g1	207	67.45	7.00	0.68	0.68	100.00
DN100100_c0_g1_i1	DN100100_c0_g1	214	73.97	3.00	0.27	0.27	100.00
DN100101_c0_g1_i1	DN100101_c0_g1	265	123.21	5.00	0.27	0.27	100.00
DN100102_c0_g1_i1	DN100102_c0_g1	239	97.82	4.00	0.27	0.27	100.00
DN100103_c0_g1_i1	DN100103_c0_g1	231	90.11	3.00	0.22	0.22	100.00
DN100104_c0_g1_i1	DN100104_c0_g1	258	116.34	9.00	0.51	0.51	100.00
DN100105_c0_g1_i1	DN100105_c0_g1	235	93.96	3.00	0.21	0.21	100.00
DN100106_c0_g1_i1	DN100106_c0_g1	271	129.12	9.00	0.46	0.46	100.00
DN100107_c0_g1_i1	DN100107_c0_g1	397	254.59	9.00	0.23	0.23	100.00
DN100108_c0_g1_i1	DN100108_c0_g1	270	128.13	4.00	0.20	0.20	100.00
DN100109_c0_g1_i1	DN100109_c0_g1	468	325.57	19.00	0.38	0.38	100.00
DN10010_c0_g1_i1	DN10010_c0_g1	211	71.16	9.00	0.83	0.83	100.00
DN112490_c0_g1_i1	DN112490_c0_g1	205	65.60	10.00	1.00	1.00	100.00
DN10010_c2_g1_i1	DN10010_c2_g1	298	155.84	6.00	0.25	0.25	100.00
DN10010_c3_g1_i1	DN10010_c3_g1	337	194.67	4.06	0.14	0.14	17.90
DN10010_c3_g1_i2	DN10010_c3_g1	267	125.18	11.97	0.63	0.63	82.10
DN10010_c3_g2_i1	DN10010_c3_g2	392	249.59	21.00	0.55	0.55	17.55
DN11252_c5_g1_i1	DN11252_c5_g1	391	248.60	38.00	1.00	1.00	100.00
DN10010_c3_g2_i3	DN10010_c3_g2	471	328.57	19.29	0.38	0.39	12.25
DN10010_c3_g2_i4	DN10010_c3_g2	491	348.57	0.00	0.00	0.00	0.00
DN10010_c3_g3_i1	DN10010_c3_g3	206	66.52	5.58	0.55	0.55	25.44
DN10010_c3_g3_i2	DN10010_c3_g3	429	286.58	0.00	0.00	0.00	0.00
DN10010_c3_g3_i3	DN10010_c3_g3	393	250.59	13.00	0.34	0.34	15.73
DN1125_c0_g2_i31	DN1125_c0_g2	4202	4059.56	620.87	1.00	1.00	0.99
DN10010_c3_g4_i1	DN10010_c3_g4	265	123.21	10.00	0.53	0.53	100.00
DN10010_c4_g1_i1	DN10010_c4_g1	271	129.12	5.00	0.25	0.25	100.00
DN100110_c0_g1_i1	DN100110_c0_g1	406	263.59	24.00	0.60	0.60	100.00
DN100111_c0_g1_i1	DN100111_c0_g1	217	76.79	4.00	0.34	0.34	100.00
DN100112_c0_g1_i1	DN100112_c0_g1	224	83.42	10.00	0.78	0.79	100.00
DN100113_c0_g1_i1	DN100113_c0_g1	266	124.19	4.00	0.21	0.21	100.00
DN100114_c0_g1_i1	DN100114_c0_g1	226	85.33	3.00	0.23	0.23	100.00
DN100115_c0_g1_i1	DN100115_c0_g1	305	162.80	5.00	0.20	0.20	100.00
DN100116_c0_g1_i1	DN100116_c0_g1	208	68.37	3.00	0.29	0.29	100.00
DN100117_c1_g1_i1	DN100117_c1_g1	300	157.83	4.00	0.17	0.17	100.00
DN100118_c0_g1_i1	DN100118_c0_g1	280	138.01	16.00	0.76	0.76	100.00
DN100119_c0_g1_i1	DN100119_c0_g1	308	165.78	3.00	0.12	0.12	100.00
DN11260_c0_g1_i15	DN11260_c0_g1	6421	6278.56	959.96	1.00	1.00	24.24
DN112671_c0_g1_i1	DN112671_c0_g1	266	124.19	19.00	1.00	1.00	100.00
DN10011_c2_g1_i1	DN10011_c2_g1	242	100.73	1.00	0.07	0.07	13.45
DN10011_c2_g1_i2	DN10011_c2_g1	235	93.96	6.00	0.42	0.42	86.55
DN11275_c0_g1_i3	DN11275_c0_g1	805	662.56	101.00	1.00	1.00	1.84
DN10011_c4_g1_i1	DN10011_c4_g1	985	842.56	118.00	0.92	0.92	100.00
DN100120_c0_g1_i1	DN100120_c0_g1	380	237.60	7.00	0.19	0.19	100.00
DN100121_c0_g1_i1	DN100121_c0_g1	255	113.40	3.00	0.17	0.17	100.00
DN100122_c0_g1_i1	DN100122_c0_g1	495	352.57	8.00	0.15	0.15	100.00
DN100123_c0_g1_i1	DN100123_c0_g1	261	119.28	5.00	0.27	0.28	100.00
DN100124_c0_g1_i1	DN100124_c0_g1	352	209.64	22.00	0.69	0.69	100.00
DN100125_c0_g1_i1	DN100125_c0_g1	259	117.32	1.00	0.06	0.06	100.00
DN100126_c0_g1_i1	DN100126_c0_g1	286	143.94	6.00	0.27	0.27	100.00
DN100127_c0_g1_i1	DN100127_c0_g1	224	83.42	5.00	0.39	0.39	100.00
DN100128_c0_g1_i1	DN100128_c0_g1	222	81.52	0.00	0.00	0.00	0.00
DN100129_c0_g1_i1	DN100129_c0_g1	215	74.91	2.00	0.17	0.18	100.00
DN10012_c0_g1_i3	DN10012_c0_g1	7669	7526.56	789.17	0.69	0.69	30.31
DN10012_c0_g1_i4	DN10012_c0_g1	8042	7899.56	389.45	0.32	0.32	14.25
DN10012_c0_g1_i5	DN10012_c0_g1	4308	4165.56	499.25	0.78	0.79	34.65
DN10012_c0_g1_i6	DN10012_c0_g1	8126	7983.56	574.13	0.47	0.47	20.79
DN100130_c0_g1_i1	DN100130_c0_g1	619	476.56	51.00	0.70	0.70	100.00
DN100131_c0_g1_i1	DN100131_c0_g1	327	184.70	10.00	0.35	0.36	100.00
DN100132_c0_g1_i1	DN100132_c0_g1	298	155.84	4.00	0.17	0.17	100.00
DN100133_c0_g1_i1	DN100133_c0_g1	307	164.79	4.00	0.16	0.16	100.00
DN100134_c0_g1_i1	DN100134_c0_g1	517	374.57	5.00	0.09	0.09	100.00
DN100135_c0_g1_i1	DN100135_c0_g1	235	93.96	6.00	0.42	0.42	100.00
DN100136_c0_g1_i1	DN100136_c0_g1	208	68.37	2.00	0.19	0.19	100.00
DN100137_c0_g1_i1	DN100137_c0_g1	286	143.94	3.00	0.14	0.14	100.00
DN100138_c0_g1_i1	DN100138_c0_g1	202	62.85	2.00	0.21	0.21	100.00
DN100139_c0_g1_i1	DN100139_c0_g1	293	150.88	5.00	0.22	0.22	100.00
DN11279_c1_g1_i1	DN11279_c1_g1	716	573.56	87.09	0.99	1.00	100.00
DN1131_c0_g1_i1	DN1131_c0_g1	1903	1760.56	267.46	0.99	1.00	0.19
DN100140_c0_g1_i1	DN100140_c0_g1	250	108.51	4.00	0.24	0.24	100.00
DN100141_c0_g1_i1	DN100141_c0_g1	222	81.52	2.00	0.16	0.16	100.00
DN100142_c0_g1_i1	DN100142_c0_g1	254	112.42	15.00	0.87	0.88	100.00
DN100143_c0_g1_i1	DN100143_c0_g1	244	102.67	8.00	0.51	0.51	100.00
DN100144_c0_g1_i1	DN100144_c0_g1	262	120.26	4.00	0.22	0.22	100.00
DN100145_c0_g1_i1	DN100145_c0_g1	329	186.70	10.00	0.35	0.35	100.00
DN100146_c0_g1_i1	DN100146_c0_g1	245	103.64	3.00	0.19	0.19	100.00
DN100147_c0_g1_i1	DN100147_c0_g1	206	66.52	2.00	0.20	0.20	100.00
DN100148_c0_g1_i1	DN100148_c0_g1	214	73.97	3.00	0.27	0.27	100.00
DN113410_c0_g1_i1	DN113410_c0_g1	219	78.68	12.00	1.00	1.00	100.00
DN10014_c0_g1_i1	DN10014_c0_g1	2311	2168.56	201.05	0.61	0.61	61.98
DN10014_c0_g1_i2	DN10014_c0_g1	669	526.56	29.95	0.37	0.37	38.02
DN114631_c0_g1_i1	DN114631_c0_g1	273	131.09	20.00	1.00	1.00	100.00
DN10014_c0_g3_i1	DN10014_c0_g3	557	414.57	24.00	0.38	0.38	100.00
DN100150_c0_g1_i1	DN100150_c0_g1	343	200.66	11.00	0.36	0.36	100.00
DN100151_c0_g1_i1	DN100151_c0_g1	406	263.59	5.00	0.12	0.12	100.00
DN100152_c0_g1_i1	DN100152_c0_g1	327	184.70	4.00	0.14	0.14	100.00
DN100153_c0_g1_i1	DN100153_c0_g1	321	178.72	17.00	0.62	0.62	100.00
DN100154_c0_g1_i1	DN100154_c0_g1	291	148.90	5.00	0.22	0.22	100.00
DN100154_c1_g1_i1	DN100154_c1_g1	227	86.28	2.00	0.15	0.15	100.00
DN100155_c0_g1_i1	DN100155_c0_g1	256	114.38	2.00	0.11	0.11	100.00
DN100156_c0_g1_i1	DN100156_c0_g1	248	106.56	9.00	0.55	0.55	100.00
DN100157_c0_g1_i1	DN100157_c0_g1	389	246.60	2.00	0.05	0.05	100.00
DN100158_c0_g1_i1	DN100158_c0_g1	428	285.58	17.00	0.39	0.39	100.00
DN100159_c0_g1_i1	DN100159_c0_g1	234	93.00	4.00	0.28	0.28	100.00
DN10015_c1_g1_i2	DN10015_c1_g1	1930	1787.56	162.49	0.60	0.60	25.88
DN10015_c1_g1_i3	DN10015_c1_g1	4231	4088.56	138.18	0.22	0.22	9.62
DN114758_c0_g1_i1	DN114758_c0_g1	205	65.60	10.00	1.00	1.00	100.00
DN10015_c1_g1_i5	DN10015_c1_g1	2779	2636.56	37.08	0.09	0.09	4.00
DN10015_c1_g2_i1	DN10015_c1_g2	1535	1392.56	145.11	0.68	0.68	39.61
DN10015_c1_g2_i2	DN10015_c1_g2	1504	1361.56	203.21	0.98	0.98	56.72
DN10015_c1_g2_i4	DN10015_c1_g2	1541	1398.56	13.50	0.06	0.06	3.67
DN10015_c1_g3_i1	DN10015_c1_g3	2560	2417.56	291.64	0.79	0.79	25.21
DN10015_c1_g3_i2	DN10015_c1_g3	1135	992.56	102.35	0.68	0.68	21.55
DN10015_c1_g3_i3	DN10015_c1_g3	2519	2376.56	242.11	0.67	0.67	21.29
DN10015_c1_g3_i4	DN10015_c1_g3	3170	3027.56	409.74	0.89	0.89	28.28
DN10015_c1_g3_i5	DN10015_c1_g3	3133	2990.56	52.62	0.12	0.12	3.68
DN10015_c1_g4_i1	DN10015_c1_g4	288	145.92	15.00	0.67	0.67	100.00
DN10015_c1_g5_i2	DN10015_c1_g5	602	459.56	17.40	0.25	0.25	100.00
DN10015_c2_g1_i1	DN10015_c2_g1	228	87.24	6.98	0.52	0.52	100.00
DN10015_c3_g1_i1	DN10015_c3_g1	255	113.40	14.00	0.81	0.81	100.00
DN10015_c4_g1_i1	DN10015_c4_g1	361	218.63	19.00	0.57	0.57	100.00
DN100160_c0_g1_i1	DN100160_c0_g1	331	188.69	11.00	0.38	0.38	100.00
DN100161_c0_g1_i1	DN100161_c0_g1	486	343.57	11.00	0.21	0.21	100.00
DN100162_c0_g1_i1	DN100162_c0_g1	249	107.54	8.00	0.49	0.49	100.00
DN100163_c0_g1_i1	DN100163_c0_g1	304	161.81	7.00	0.28	0.28	100.00
DN115035_c0_g1_i1	DN115035_c0_g1	246	104.62	16.00	1.00	1.00	100.00
DN100165_c0_g1_i1	DN100165_c0_g1	311	168.77	6.00	0.23	0.23	100.00
DN100166_c0_g1_i1	DN100166_c0_g1	219	78.68	7.00	0.58	0.58	100.00
DN100167_c0_g1_i1	DN100167_c0_g1	295	152.87	4.00	0.17	0.17	100.00
DN100168_c0_g1_i1	DN100168_c0_g1	308	165.78	10.00	0.39	0.40	100.00
DN100169_c0_g1_i1	DN100169_c0_g1	286	143.94	5.00	0.23	0.23	100.00
DN116957_c0_g1_i1	DN116957_c0_g1	219	78.68	12.00	1.00	1.00	100.00
DN11787_c0_g4_i2	DN11787_c0_g4	788	645.56	98.27	1.00	1.00	31.13
DN10016_c0_g1_i4	DN10016_c0_g1	659	516.56	18.47	0.23	0.23	4.08
DN10016_c0_g1_i5	DN10016_c0_g1	2423	2280.56	125.77	0.36	0.36	6.29
DN10016_c0_g1_i6	DN10016_c0_g1	1285	1142.56	160.72	0.92	0.92	16.04
DN10016_c0_g1_i7	DN10016_c0_g1	2929	2786.56	173.86	0.41	0.41	7.11
DN100170_c0_g1_i1	DN100170_c0_g1	290	147.91	4.00	0.18	0.18	100.00
DN100171_c0_g1_i1	DN100171_c0_g1	229	88.20	6.00	0.45	0.45	100.00
DN100172_c0_g1_i1	DN100172_c0_g1	402	259.59	9.00	0.23	0.23	100.00
DN100173_c0_g1_i1	DN100173_c0_g1	369	226.62	6.00	0.17	0.17	100.00
DN1185_c10_g1_i1	DN1185_c10_g1	360	217.63	33.29	1.00	1.00	15.54
DN100175_c0_g1_i1	DN100175_c0_g1	260	118.30	2.00	0.11	0.11	100.00
DN100176_c0_g1_i1	DN100176_c0_g1	220	79.62	3.00	0.25	0.25	100.00
DN100177_c0_g1_i1	DN100177_c0_g1	229	88.20	5.00	0.37	0.37	100.00
DN100178_c0_g1_i1	DN100178_c0_g1	231	90.11	7.00	0.51	0.51	100.00
DN100179_c0_g1_i1	DN100179_c0_g1	265	123.21	6.00	0.32	0.32	100.00
DN10017_c0_g1_i1	DN10017_c0_g1	1614	1471.56	109.66	0.49	0.49	0.45
DN119354_c0_g1_i1	DN119354_c0_g1	541	398.57	61.00	1.00	1.00	100.00
DN12041_c0_g1_i8	DN12041_c0_g1	265	123.21	18.71	0.99	1.00	8.96
DN10017_c0_g2_i1	DN10017_c0_g2	292	149.89	12.00	0.52	0.53	100.00
DN100180_c0_g1_i1	DN100180_c0_g1	285	142.95	3.00	0.14	0.14	100.00
DN100181_c0_g1_i1	DN100181_c0_g1	360	217.63	18.00	0.54	0.54	100.00
DN100182_c0_g1_i1	DN100182_c0_g1	251	109.49	14.00	0.84	0.84	100.00
DN100183_c0_g1_i1	DN100183_c0_g1	288	145.92	14.00	0.63	0.63	100.00
DN12073_c1_g1_i1	DN12073_c1_g1	300	157.83	24.00	1.00	1.00	100.00
DN100185_c0_g1_i1	DN100185_c0_g1	365	222.62	4.00	0.12	0.12	100.00
DN100186_c0_g1_i1	DN100186_c0_g1	266	124.19	2.00	0.11	0.11	100.00
DN100187_c0_g1_i1	DN100187_c0_g1	339	196.67	10.00	0.33	0.33	100.00
DN100188_c0_g1_i1	DN100188_c0_g1	320	177.73	5.00	0.18	0.18	100.00
DN12104_c0_g1_i1	DN12104_c0_g1	244	102.67	15.72	1.00	1.00	100.00
DN10018_c0_g1_i4	DN10018_c0_g1	2368	2225.56	117.86	0.35	0.35	9.25
DN10018_c0_g1_i5	DN10018_c0_g1	2358	2215.56	180.99	0.53	0.54	14.26
DN10018_c0_g1_i6	DN10018_c0_g1	3833	3690.56	35.04	0.06	0.06	1.66
DN100190_c0_g1_i1	DN100190_c0_g1	281	138.99	9.00	0.42	0.43	100.00
DN100191_c0_g1_i1	DN100191_c0_g1	410	267.58	10.00	0.24	0.25	100.00
DN100192_c0_g1_i1	DN100192_c0_g1	215	74.91	2.00	0.17	0.18	100.00
DN100193_c0_g1_i1	DN100193_c0_g1	458	315.57	13.00	0.27	0.27	100.00
DN100194_c0_g1_i1	DN100194_c0_g1	243	101.70	4.00	0.26	0.26	100.00
DN100196_c0_g1_i1	DN100196_c0_g1	244	102.67	2.00	0.13	0.13	100.00
DN100197_c0_g1_i1	DN100197_c0_g1	256	114.38	3.00	0.17	0.17	100.00
DN100198_c0_g1_i1	DN100198_c0_g1	436	293.58	22.00	0.49	0.49	100.00
DN100199_c0_g1_i1	DN100199_c0_g1	436	293.58	7.00	0.16	0.16	100.00
DN121105_c0_g1_i1	DN121105_c0_g1	233	92.04	14.00	1.00	1.00	100.00
DN10019_c0_g1_i2	DN10019_c0_g1	1097	954.56	56.35	0.39	0.39	7.88
DN1001_c0_g1_i1	DN1001_c0_g1	3349	3206.56	215.25	0.44	0.44	13.86
DN1001_c0_g1_i2	DN1001_c0_g1	4891	4748.56	687.15	0.95	0.95	29.89
DN121827_c0_g1_i1	DN121827_c0_g1	253	111.44	17.00	1.00	1.00	100.00
DN12207_c0_g1_i1	DN12207_c0_g1	357	214.63	32.60	0.99	1.00	28.73
DN12250_c0_g3_i4	DN12250_c0_g3	559	416.57	63.67	1.00	1.00	20.45
DN12253_c1_g1_i1	DN12253_c1_g1	246	104.62	16.00	1.00	1.00	100.00
DN12313_c1_g2_i4	DN12313_c1_g2	731	588.56	89.81	1.00	1.00	21.94
DN12323_c0_g1_i1	DN12323_c0_g1	273	131.09	20.00	1.00	1.00	100.00
DN1234_c3_g2_i1	DN1234_c3_g2	2409	2266.56	344.56	1.00	1.00	15.92
DN123591_c0_g1_i1	DN123591_c0_g1	614	471.56	72.00	1.00	1.00	100.00
DN1240_c2_g1_i2	DN1240_c2_g1	663	520.56	79.50	1.00	1.00	15.37
DN1240_c7_g1_i1	DN1240_c7_g1	1001	858.56	131.00	1.00	1.00	100.00
DN124361_c0_g1_i1	DN124361_c0_g1	293	150.88	23.00	1.00	1.00	100.00
DN12441_c0_g1_i2	DN12441_c0_g1	1189	1046.56	159.92	1.00	1.00	100.00
DN1244_c0_g1_i1	DN1244_c0_g1	346	203.65	31.16	1.00	1.00	19.81
DN125_c5_g1_i2	DN125_c5_g1	844	701.56	107.00	1.00	1.00	34.70
DN100200_c0_g1_i1	DN100200_c0_g1	339	196.67	19.00	0.63	0.63	100.00
DN126675_c0_g1_i1	DN126675_c0_g1	205	65.60	10.00	1.00	1.00	100.00
DN100202_c0_g1_i1	DN100202_c0_g1	223	82.47	4.00	0.32	0.32	100.00
DN100203_c0_g1_i1	DN100203_c0_g1	332	189.69	1.00	0.03	0.03	100.00
DN100204_c0_g1_i1	DN100204_c0_g1	606	463.56	18.00	0.25	0.25	100.00
DN100205_c0_g1_i1	DN100205_c0_g1	229	88.20	4.00	0.30	0.30	100.00
DN100206_c0_g1_i1	DN100206_c0_g1	583	440.56	19.00	0.28	0.28	100.00
DN100207_c0_g1_i1	DN100207_c0_g1	210	70.23	1.00	0.09	0.09	100.00
DN100208_c0_g1_i1	DN100208_c0_g1	222	81.52	8.00	0.64	0.64	100.00
DN100209_c0_g1_i1	DN100209_c0_g1	367	224.62	11.00	0.32	0.32	100.00
DN126_c6_g1_i2	DN126_c6_g1	1862	1719.56	261.40	1.00	1.00	29.15
DN10020_c0_g1_i2	DN10020_c0_g1	1151	1008.56	24.04	0.16	0.16	8.94
DN10020_c0_g1_i3	DN10020_c0_g1	1335	1192.56	105.69	0.58	0.58	33.22
DN127290_c0_g1_i1	DN127290_c0_g1	246	104.62	16.00	1.00	1.00	100.00
DN100210_c0_g1_i1	DN100210_c0_g1	304	161.81	7.00	0.28	0.28	100.00
DN100211_c0_g1_i1	DN100211_c0_g1	309	166.78	5.00	0.20	0.20	100.00
DN100212_c0_g1_i1	DN100212_c0_g1	207	67.45	2.00	0.19	0.19	100.00
DN100214_c0_g1_i1	DN100214_c0_g1	202	62.85	9.00	0.94	0.94	100.00
DN100215_c0_g1_i1	DN100215_c0_g1	249	107.54	4.00	0.24	0.24	100.00
DN12776_c1_g1_i5	DN12776_c1_g1	1141	998.56	152.00	1.00	1.00	17.67
DN100217_c0_g1_i1	DN100217_c0_g1	273	131.09	4.00	0.20	0.20	100.00
DN100218_c0_g1_i1	DN100218_c0_g1	271	129.12	11.00	0.56	0.56	100.00
DN100219_c0_g1_i1	DN100219_c0_g1	306	163.79	6.00	0.24	0.24	100.00
DN10021_c0_g1_i1	DN10021_c0_g1	3030	2887.56	245.78	0.56	0.56	28.83
DN12783_c0_g1_i1	DN12783_c0_g1	753	610.56	93.00	1.00	1.00	100.00
DN10021_c0_g1_i3	DN10021_c0_g1	3036	2893.56	0.00	0.00	0.00	0.00
DN10021_c0_g2_i1	DN10021_c0_g2	2831	2688.56	0.18	0.00	0.00	0.00
DN10021_c0_g2_i2	DN10021_c0_g2	2510	2367.56	177.45	0.49	0.49	0.31
DN10021_c0_g2_i3	DN10021_c0_g2	2741	2598.56	9.46	0.02	0.02	0.02
DN10021_c0_g2_i4	DN10021_c0_g2	1166	1023.56	149.07	0.95	0.96	0.61
DN10021_c0_g2_i5	DN10021_c0_g2	2600	2457.56	1.58	0.00	0.00	0.00
DN12866_c3_g1_i1	DN12866_c3_g1	284	141.96	21.55	0.99	1.00	53.21
DN128881_c0_g1_i1	DN128881_c0_g1	205	65.60	10.00	1.00	1.00	100.00
DN128988_c0_g1_i1	DN128988_c0_g1	219	78.68	12.00	1.00	1.00	100.00
DN128_c1_g1_i3	DN128_c1_g1	2816	2673.56	407.09	1.00	1.00	3.32
DN10021_c2_g1_i1	DN10021_c2_g1	678	535.56	54.00	0.66	0.66	100.00
DN10021_c2_g2_i1	DN10021_c2_g2	747	604.56	77.30	0.84	0.84	91.59
DN10021_c2_g2_i2	DN10021_c2_g2	713	570.56	6.70	0.08	0.08	8.41
DN129842_c0_g1_i1	DN129842_c0_g1	233	92.04	14.00	1.00	1.00	100.00
DN10021_c3_g1_i2	DN10021_c3_g1	3720	3577.56	161.08	0.29	0.30	15.74
DN1303_c0_g3_i2	DN1303_c0_g3	215	74.91	11.44	1.00	1.00	19.72
DN10021_c4_g1_i2	DN10021_c4_g1	1856	1713.56	88.57	0.34	0.34	6.66
DN13062_c0_g1_i1	DN13062_c0_g1	558	415.57	63.03	0.99	1.00	100.00
DN100220_c0_g1_i1	DN100220_c0_g1	253	111.44	8.00	0.47	0.47	100.00
DN100221_c0_g1_i1	DN100221_c0_g1	272	130.11	3.00	0.15	0.15	100.00
DN100222_c0_g1_i1	DN100222_c0_g1	203	63.76	9.00	0.92	0.93	100.00
DN100223_c0_g1_i1	DN100223_c0_g1	261	119.28	5.00	0.27	0.28	100.00
DN100224_c0_g1_i1	DN100224_c0_g1	288	145.92	12.00	0.54	0.54	100.00
DN100225_c0_g1_i1	DN100225_c0_g1	331	188.69	8.00	0.28	0.28	100.00
DN100227_c0_g1_i1	DN100227_c0_g1	389	246.60	6.00	0.16	0.16	100.00
DN13113_c4_g2_i1	DN13113_c4_g2	226	85.33	13.00	1.00	1.00	100.00
DN100229_c0_g1_i1	DN100229_c0_g1	211	71.16	2.00	0.18	0.18	100.00
DN13118_c0_g1_i6	DN13118_c0_g1	3095	2952.56	451.85	1.00	1.00	8.95
DN100230_c0_g1_i1	DN100230_c0_g1	248	106.56	2.00	0.12	0.12	100.00
DN100231_c0_g1_i1	DN100231_c0_g1	339	196.67	12.00	0.40	0.40	100.00
DN100232_c0_g1_i1	DN100232_c0_g1	216	75.85	2.00	0.17	0.17	100.00
DN100233_c0_g1_i1	DN100233_c0_g1	322	179.72	16.00	0.58	0.58	100.00
DN100234_c0_g1_i1	DN100234_c0_g1	212	72.10	3.00	0.27	0.27	100.00
DN100235_c0_g1_i1	DN100235_c0_g1	253	111.44	4.00	0.24	0.24	100.00
DN100236_c0_g1_i1	DN100236_c0_g1	258	116.34	14.00	0.79	0.79	100.00
DN13146_c0_g1_i40	DN13146_c0_g1	5434	5291.56	805.76	1.00	1.00	22.47
DN100238_c0_g1_i1	DN100238_c0_g1	276	134.05	4.00	0.20	0.20	100.00
DN100239_c0_g1_i1	DN100239_c0_g1	535	392.57	32.00	0.53	0.54	100.00
DN10023_c0_g1_i1	DN10023_c0_g1	2687	2544.56	90.67	0.23	0.23	14.38
DN10023_c0_g1_i4	DN10023_c0_g1	394	251.59	5.31	0.14	0.14	8.51
DN10023_c0_g1_i5	DN10023_c0_g1	4581	4438.56	530.94	0.78	0.79	48.27
DN10023_c0_g1_i6	DN10023_c0_g1	2096	1953.56	66.60	0.22	0.22	13.76
DN10023_c0_g1_i7	DN10023_c0_g1	1235	1092.56	11.70	0.07	0.07	4.32
DN10023_c0_g1_i8	DN10023_c0_g1	882	739.56	7.64	0.07	0.07	4.17
DN10023_c0_g1_i9	DN10023_c0_g1	3633	3490.56	57.06	0.11	0.11	6.60
DN10023_c0_g2_i1	DN10023_c0_g2	335	192.68	9.00	0.31	0.31	100.00
DN13211_c0_g1_i1	DN13211_c0_g1	2208	2065.56	316.00	1.00	1.00	100.00
DN10023_c1_g1_i3	DN10023_c1_g1	1868	1725.56	28.07	0.11	0.11	4.74
DN13319_c0_g1_i1	DN13319_c0_g1	648	505.56	77.00	1.00	1.00	100.00
DN13339_c0_g1_i2	DN13339_c0_g1	982	839.56	128.46	1.00	1.00	45.27
DN100240_c0_g1_i1	DN100240_c0_g1	230	89.15	3.00	0.22	0.22	100.00
DN100241_c0_g1_i1	DN100241_c0_g1	269	127.15	4.00	0.21	0.21	100.00
DN100242_c0_g1_i1	DN100242_c0_g1	243	101.70	4.00	0.26	0.26	100.00
DN100243_c0_g1_i1	DN100243_c0_g1	228	87.24	3.00	0.23	0.23	100.00
DN100244_c0_g1_i1	DN100244_c0_g1	556	413.57	18.00	0.28	0.29	100.00
DN100246_c0_g1_i1	DN100246_c0_g1	391	248.60	5.00	0.13	0.13	100.00
DN100247_c0_g1_i1	DN100247_c0_g1	631	488.56	12.00	0.16	0.16	100.00
DN100248_c0_g1_i1	DN100248_c0_g1	304	161.81	5.00	0.20	0.20	100.00
DN100249_c0_g1_i1	DN100249_c0_g1	328	185.70	7.00	0.25	0.25	100.00
DN100250_c0_g1_i1	DN100250_c0_g1	254	112.42	11.00	0.64	0.64	100.00
DN100251_c0_g1_i1	DN100251_c0_g1	207	67.45	2.00	0.19	0.19	100.00
DN100252_c0_g1_i1	DN100252_c0_g1	280	138.01	13.00	0.62	0.62	100.00
DN100253_c0_g1_i1	DN100253_c0_g1	380	237.60	14.00	0.39	0.39	100.00
DN100254_c0_g1_i1	DN100254_c0_g1	234	93.00	6.00	0.42	0.42	100.00
DN100255_c0_g1_i1	DN100255_c0_g1	428	285.58	9.00	0.21	0.21	100.00
DN100256_c0_g1_i1	DN100256_c0_g1	212	72.10	8.00	0.73	0.73	100.00
DN100257_c0_g1_i1	DN100257_c0_g1	281	138.99	3.00	0.14	0.14	100.00
DN100258_c0_g1_i1	DN100258_c0_g1	255	113.40	4.00	0.23	0.23	100.00
DN100259_c0_g1_i1	DN100259_c0_g1	331	188.69	8.00	0.28	0.28	100.00
DN10025_c0_g1_i1	DN10025_c0_g1	1221	1078.56	29.69	0.18	0.18	4.36
DN10025_c0_g1_i2	DN10025_c0_g1	1333	1190.56	18.88	0.10	0.10	2.51
DN10025_c0_g1_i3	DN10025_c0_g1	1320	1177.56	13.00	0.07	0.07	1.75
DN13344_c0_g2_i4	DN13344_c0_g2	2018	1875.56	286.88	1.00	1.00	34.75
DN100260_c0_g1_i1	DN100260_c0_g1	422	279.58	3.00	0.07	0.07	100.00
DN100261_c0_g1_i1	DN100261_c0_g1	249	107.54	3.00	0.18	0.18	100.00
DN13496_c0_g1_i1	DN13496_c0_g1	300	157.83	24.00	1.00	1.00	100.00
DN100263_c0_g1_i1	DN100263_c0_g1	214	73.97	5.00	0.44	0.44	100.00
DN100264_c0_g1_i1	DN100264_c0_g1	260	118.30	4.00	0.22	0.22	100.00
DN100265_c0_g1_i1	DN100265_c0_g1	329	186.70	14.00	0.49	0.49	100.00
DN100266_c0_g1_i1	DN100266_c0_g1	281	138.99	14.00	0.66	0.66	100.00
DN100267_c0_g1_i1	DN100267_c0_g1	463	320.57	18.00	0.37	0.37	100.00
DN100268_c0_g1_i1	DN100268_c0_g1	376	233.61	12.00	0.34	0.34	100.00
DN13508_c0_g1_i2	DN13508_c0_g1	507	364.57	55.50	1.00	1.00	97.10
DN10026_c0_g1_i1	DN10026_c0_g1	2194	2051.56	55.52	0.18	0.18	8.09
DN10026_c0_g1_i3	DN10026_c0_g1	1472	1329.56	76.21	0.38	0.38	17.13
DN1359_c1_g1_i3	DN1359_c1_g1	6997	6854.56	1041.82	1.00	1.00	27.34
DN100270_c0_g1_i1	DN100270_c0_g1	277	135.04	5.00	0.24	0.24	100.00
DN100271_c0_g1_i1	DN100271_c0_g1	212	72.10	5.00	0.45	0.46	100.00
DN100272_c0_g1_i1	DN100272_c0_g1	267	125.18	5.00	0.26	0.26	100.00
DN100273_c0_g1_i1	DN100273_c0_g1	364	221.62	8.00	0.24	0.24	100.00
DN100274_c0_g1_i1	DN100274_c0_g1	397	254.59	19.00	0.49	0.49	100.00
DN100275_c0_g1_i1	DN100275_c0_g1	316	173.74	6.00	0.23	0.23	100.00
DN100276_c0_g1_i1	DN100276_c0_g1	213	73.03	3.00	0.27	0.27	100.00
DN100277_c0_g1_i1	DN100277_c0_g1	321	178.72	3.00	0.11	0.11	100.00
DN100278_c0_g1_i1	DN100278_c0_g1	261	119.28	5.00	0.27	0.28	100.00
DN100279_c0_g1_i1	DN100279_c0_g1	563	420.57	9.00	0.14	0.14	100.00
DN10027_c0_g1_i1	DN10027_c0_g1	2561	2418.56	295.93	0.80	0.80	1.31
DN1359_c2_g1_i1	DN1359_c2_g1	359	216.63	33.00	1.00	1.00	100.00
DN10027_c0_g2_i1	DN10027_c0_g2	378	235.61	25.00	0.69	0.70	100.00
DN10027_c0_g2_i2	DN10027_c0_g2	201	61.93	0.00	0.00	0.00	0.00
DN100280_c0_g1_i1	DN100280_c0_g1	263	121.24	2.00	0.11	0.11	100.00
DN100281_c0_g1_i1	DN100281_c0_g1	306	163.79	3.03	0.12	0.12	100.00
DN100282_c0_g1_i1	DN100282_c0_g1	622	479.56	28.00	0.38	0.38	100.00
DN100283_c0_g1_i1	DN100283_c0_g1	279	137.02	5.00	0.24	0.24	100.00
DN100284_c0_g1_i1	DN100284_c0_g1	283	140.97	20.00	0.93	0.93	100.00
DN100285_c0_g1_i1	DN100285_c0_g1	389	246.60	19.00	0.50	0.51	100.00
DN100286_c0_g1_i1	DN100286_c0_g1	217	76.79	2.00	0.17	0.17	100.00
DN100287_c0_g1_i1	DN100287_c0_g1	208	68.37	1.00	0.10	0.10	100.00
DN100288_c0_g1_i1	DN100288_c0_g1	231	90.11	1.00	0.07	0.07	100.00
DN100289_c0_g1_i1	DN100289_c0_g1	231	90.11	11.00	0.80	0.80	100.00
DN10028_c0_g1_i1	DN10028_c0_g1	358	215.63	27.00	0.82	0.82	38.21
DN10028_c0_g1_i2	DN10028_c0_g1	424	281.58	4.69	0.11	0.11	5.08
DN10028_c0_g1_i3	DN10028_c0_g1	428	285.58	22.31	0.51	0.51	23.84
DN10028_c0_g1_i4	DN10028_c0_g1	300	157.83	17.00	0.71	0.71	32.87
DN10028_c0_g2_i1	DN10028_c0_g2	333	190.68	28.00	0.96	0.96	100.00
DN10028_c0_g3_i4	DN10028_c0_g3	1255	1112.56	74.54	0.44	0.44	19.74
DN13623_c0_g2_i1	DN13623_c0_g2	293	150.88	23.00	1.00	1.00	100.00
DN10028_c0_g3_i6	DN10028_c0_g3	506	363.57	28.06	0.51	0.51	22.73
DN10028_c0_g3_i9	DN10028_c0_g3	1258	1115.56	0.00	0.00	0.00	0.00
DN10028_c0_g4_i1	DN10028_c0_g4	213	73.03	2.00	0.18	0.18	100.00
DN10028_c1_g1_i1	DN10028_c1_g1	391	248.60	36.00	0.95	0.95	100.00
DN13683_c0_g2_i5	DN13683_c0_g2	4867	4724.56	718.35	1.00	1.00	39.31
DN10028_c3_g1_i1	DN10028_c3_g1	553	410.57	39.76	0.63	0.64	61.51
DN10028_c3_g1_i2	DN10028_c3_g1	460	317.57	19.24	0.40	0.40	38.49
DN136_c1_g1_i19	DN136_c1_g1	6774	6631.56	1014.51	1.00	1.00	3.99
DN10028_c5_g1_i1	DN10028_c5_g1	314	171.75	11.00	0.42	0.42	100.00
DN10028_c6_g1_i1	DN10028_c6_g1	265	123.21	8.00	0.43	0.43	100.00
DN100290_c0_g1_i1	DN100290_c0_g1	265	123.21	3.00	0.16	0.16	100.00
DN100291_c0_g1_i1	DN100291_c0_g1	265	123.21	3.00	0.16	0.16	100.00
DN100292_c0_g1_i1	DN100292_c0_g1	412	269.58	11.00	0.27	0.27	100.00
DN100293_c0_g1_i1	DN100293_c0_g1	305	162.80	12.00	0.48	0.48	100.00
DN100294_c0_g1_i1	DN100294_c0_g1	236	94.93	4.00	0.28	0.28	100.00
DN100295_c0_g1_i1	DN100295_c0_g1	237	95.89	6.00	0.41	0.41	100.00
DN100296_c0_g1_i1	DN100296_c0_g1	338	195.67	8.00	0.27	0.27	100.00
DN100297_c0_g1_i1	DN100297_c0_g1	261	119.28	3.00	0.16	0.17	100.00
DN100298_c0_g1_i1	DN100298_c0_g1	230	89.15	9.00	0.66	0.66	100.00
DN100299_c0_g1_i1	DN100299_c0_g1	253	111.44	2.00	0.12	0.12	100.00
DN10029_c0_g1_i3	DN10029_c0_g1	2897	2754.56	286.25	0.68	0.68	17.22
DN10029_c0_g1_i4	DN10029_c0_g1	2898	2755.56	60.29	0.14	0.14	3.63
DN10029_c0_g1_i5	DN10029_c0_g1	3104	2961.56	87.43	0.19	0.19	4.89
DN13702_c0_g1_i1	DN13702_c0_g1	2587	2444.56	371.68	1.00	1.00	14.43
DN10029_c0_g2_i1	DN10029_c0_g2	430	287.58	19.00	0.43	0.43	100.00
DN1002_c0_g1_i1	DN1002_c0_g1	785	642.56	11.33	0.12	0.12	0.67
DN1002_c0_g1_i11	DN1002_c0_g1	2313	2170.56	220.14	0.66	0.67	3.84
DN1002_c0_g1_i14	DN1002_c0_g1	2431	2288.56	335.30	0.96	0.96	5.55
DN1002_c0_g1_i15	DN1002_c0_g1	2455	2312.56	35.19	0.10	0.10	0.58
DN1002_c0_g1_i17	DN1002_c0_g1	2357	2214.56	179.22	0.53	0.53	3.06
DN1002_c0_g1_i2	DN1002_c0_g1	1617	1474.56	0.00	0.00	0.00	0.00
DN1002_c0_g1_i24	DN1002_c0_g1	504	361.57	10.10	0.18	0.18	1.06
DN1002_c0_g1_i29	DN1002_c0_g1	314	171.75	11.36	0.43	0.43	2.50
DN13818_c0_g1_i5	DN13818_c0_g1	265	123.21	18.75	1.00	1.00	27.07
DN1002_c0_g1_i31	DN1002_c0_g1	571	428.57	58.72	0.90	0.90	5.19
DN13945_c0_g2_i8	DN13945_c0_g2	1643	1500.56	229.15	1.00	1.00	11.35
DN14009_c0_g1_i1	DN14009_c0_g1	708	565.56	86.00	1.00	1.00	100.00
DN1002_c1_g1_i1	DN1002_c1_g1	651	508.56	0.00	0.00	0.00	0.00
DN1002_c1_g1_i2	DN1002_c1_g1	356	213.63	12.73	0.39	0.39	19.76
DN1002_c1_g1_i3	DN1002_c1_g1	624	481.56	37.27	0.51	0.51	25.65
DN1400_c0_g1_i22	DN1400_c0_g1	4493	4350.56	662.11	1.00	1.00	0.87
DN100300_c0_g1_i1	DN100300_c0_g1	612	469.56	30.00	0.42	0.42	100.00
DN100301_c0_g1_i1	DN100301_c0_g1	241	99.76	3.00	0.20	0.20	100.00
DN100302_c0_g1_i1	DN100302_c0_g1	261	119.28	2.00	0.11	0.11	100.00
DN100303_c0_g1_i1	DN100303_c0_g1	251	109.49	14.00	0.84	0.84	100.00
DN100304_c0_g1_i1	DN100304_c0_g1	305	162.80	15.00	0.60	0.60	100.00
DN100305_c0_g1_i1	DN100305_c0_g1	210	70.23	4.00	0.37	0.37	100.00
DN100306_c0_g1_i1	DN100306_c0_g1	230	89.15	2.00	0.15	0.15	100.00
DN100307_c0_g1_i1	DN100307_c0_g1	234	93.00	6.00	0.42	0.42	100.00
DN100308_c0_g1_i1	DN100308_c0_g1	312	169.76	4.00	0.15	0.15	100.00
DN100309_c0_g1_i1	DN100309_c0_g1	328	185.70	6.00	0.21	0.21	100.00
DN1402_c0_g1_i3	DN1402_c0_g1	2146	2003.56	305.76	1.00	1.00	17.66
DN14031_c0_g1_i1	DN14031_c0_g1	2325	2182.56	332.00	1.00	1.00	100.00
DN14073_c0_g1_i22	DN14073_c0_g1	582	439.56	66.64	0.99	1.00	11.01
DN14275_c0_g1_i1	DN14275_c0_g1	405	262.59	40.00	1.00	1.00	100.00
DN1428_c1_g1_i1	DN1428_c1_g1	1698	1555.56	237.91	1.00	1.00	5.53
DN10030_c1_g3_i2	DN10030_c1_g3	3339	3196.56	309.68	0.63	0.64	30.92
DN10030_c1_g3_i3	DN10030_c1_g3	3562	3419.56	72.25	0.14	0.14	6.74
DN10030_c2_g1_i1	DN10030_c2_g1	416	273.58	26.00	0.62	0.62	100.00
DN10030_c3_g1_i1	DN10030_c3_g1	525	382.57	39.76	0.68	0.68	56.17
DN10030_c3_g1_i2	DN10030_c3_g1	503	360.57	29.24	0.53	0.53	43.83
DN14358_c0_g1_i1	DN14358_c0_g1	737	594.56	91.00	1.00	1.00	100.00
DN100310_c0_g1_i1	DN100310_c0_g1	286	143.94	4.00	0.18	0.18	100.00
DN100311_c0_g1_i1	DN100311_c0_g1	282	139.98	4.00	0.19	0.19	100.00
DN100312_c0_g1_i1	DN100312_c0_g1	358	215.63	11.00	0.33	0.33	100.00
DN100313_c0_g1_i1	DN100313_c0_g1	315	172.75	5.00	0.19	0.19	100.00
DN100314_c0_g1_i1	DN100314_c0_g1	252	110.47	4.00	0.24	0.24	100.00
DN100315_c0_g1_i1	DN100315_c0_g1	261	119.28	13.00	0.71	0.72	100.00
DN100316_c0_g1_i1	DN100316_c0_g1	344	201.66	7.00	0.23	0.23	100.00
DN100318_c0_g1_i1	DN100318_c0_g1	327	184.70	5.00	0.18	0.18	100.00
DN100319_c0_g1_i1	DN100319_c0_g1	247	105.59	1.00	0.06	0.06	100.00
DN10031_c0_g1_i3	DN10031_c0_g1	303	160.81	20.00	0.81	0.82	15.34
DN14391_c0_g1_i4	DN14391_c0_g1	287	144.93	22.00	0.99	1.00	38.69
DN14528_c0_g1_i1	DN14528_c0_g1	219	78.68	12.00	1.00	1.00	100.00
DN14542_c0_g2_i1	DN14542_c0_g2	481	338.57	51.47	1.00	1.00	37.04
DN10031_c0_g1_i7	DN10031_c0_g1	326	183.70	1.68	0.06	0.06	1.13
DN10031_c0_g2_i1	DN10031_c0_g2	216	75.85	7.00	0.60	0.61	100.00
DN10031_c0_g3_i1	DN10031_c0_g3	454	311.57	25.00	0.53	0.53	100.00
DN10031_c0_g4_i1	DN10031_c0_g4	321	178.72	11.00	0.40	0.40	100.00
DN14591_c0_g1_i1	DN14591_c0_g1	608	465.56	70.64	0.99	1.00	100.00
DN100320_c0_g1_i1	DN100320_c0_g1	412	269.58	6.00	0.15	0.15	100.00
DN100321_c0_g1_i1	DN100321_c0_g1	245	103.64	7.00	0.44	0.44	100.00
DN1465_c1_g1_i7	DN1465_c1_g1	5148	5005.56	762.81	1.00	1.00	19.97
DN100323_c0_g1_i1	DN100323_c0_g1	258	116.34	5.00	0.28	0.28	100.00
DN100324_c0_g1_i1	DN100324_c0_g1	368	225.62	6.00	0.17	0.17	100.00
DN100325_c0_g1_i1	DN100325_c0_g1	215	74.91	3.00	0.26	0.26	100.00
DN100326_c0_g1_i1	DN100326_c0_g1	327	184.70	9.00	0.32	0.32	100.00
DN100327_c0_g1_i1	DN100327_c0_g1	338	195.67	4.00	0.13	0.13	100.00
DN100328_c0_g1_i1	DN100328_c0_g1	290	147.91	10.00	0.44	0.44	100.00
DN100329_c0_g1_i1	DN100329_c0_g1	365	222.62	12.00	0.35	0.35	100.00
DN10032_c0_g1_i1	DN10032_c0_g1	626	483.56	53.00	0.72	0.72	100.00
DN14684_c0_g1_i4	DN14684_c0_g1	2005	1862.56	283.53	1.00	1.00	1.05
DN100330_c0_g1_i1	DN100330_c0_g1	365	222.62	8.00	0.24	0.24	100.00
DN100331_c0_g1_i1	DN100331_c0_g1	216	75.85	3.00	0.26	0.26	100.00
DN100332_c0_g1_i1	DN100332_c0_g1	405	262.59	4.00	0.10	0.10	100.00
DN100333_c0_g1_i1	DN100333_c0_g1	288	145.92	10.00	0.45	0.45	100.00
DN100334_c0_g1_i1	DN100334_c0_g1	280	138.01	2.00	0.09	0.10	100.00
DN100335_c0_g1_i1	DN100335_c0_g1	272	130.11	5.00	0.25	0.25	100.00
DN100336_c0_g1_i1	DN100336_c0_g1	284	141.96	7.00	0.32	0.32	100.00
DN100337_c0_g1_i1	DN100337_c0_g1	369	226.62	3.00	0.09	0.09	100.00
DN100338_c0_g1_i1	DN100338_c0_g1	308	165.78	9.00	0.36	0.36	100.00
DN100339_c0_g1_i1	DN100339_c0_g1	302	159.82	8.00	0.33	0.33	100.00
DN14748_c0_g1_i1	DN14748_c0_g1	226	85.33	13.00	1.00	1.00	100.00
DN14782_c1_g1_i1	DN14782_c1_g1	509	366.57	56.00	1.00	1.00	81.29
DN10033_c0_g1_i3	DN10033_c0_g1	2322	2179.56	141.30	0.42	0.43	14.14
DN10033_c1_g1_i1	DN10033_c1_g1	298	155.84	16.00	0.67	0.67	100.00
DN100340_c0_g1_i1	DN100340_c0_g1	269	127.15	15.00	0.77	0.77	100.00
DN100341_c0_g1_i1	DN100341_c0_g1	343	200.66	21.00	0.69	0.69	100.00
DN100342_c0_g1_i1	DN100342_c0_g1	233	92.04	2.00	0.14	0.14	100.00
DN100343_c0_g1_i1	DN100343_c0_g1	205	65.60	4.00	0.40	0.40	100.00
DN100344_c0_g1_i1	DN100344_c0_g1	299	156.84	8.00	0.33	0.33	100.00
DN100345_c0_g1_i1	DN100345_c0_g1	540	397.57	29.00	0.48	0.48	100.00
DN100346_c0_g1_i1	DN100346_c0_g1	217	76.79	2.00	0.17	0.17	100.00
DN100347_c0_g1_i1	DN100347_c0_g1	267	125.18	6.00	0.31	0.31	100.00
DN100348_c0_g1_i1	DN100348_c0_g1	305	162.80	9.00	0.36	0.36	100.00
DN100349_c0_g1_i1	DN100349_c0_g1	278	136.03	11.00	0.53	0.53	100.00
DN14823_c2_g2_i1	DN14823_c2_g2	537	394.57	60.00	1.00	1.00	100.00
DN100350_c0_g1_i1	DN100350_c0_g1	292	149.89	12.00	0.52	0.53	100.00
DN100351_c0_g1_i1	DN100351_c0_g1	290	147.91	7.00	0.31	0.31	100.00
DN100352_c0_g1_i1	DN100352_c0_g1	328	185.70	15.00	0.53	0.53	100.00
DN100353_c0_g1_i1	DN100353_c0_g1	242	100.73	7.00	0.46	0.46	100.00
DN100354_c0_g1_i1	DN100354_c0_g1	243	101.70	3.00	0.19	0.19	100.00
DN100355_c0_g1_i1	DN100355_c0_g1	544	401.57	9.00	0.15	0.15	100.00
DN100356_c0_g1_i1	DN100356_c0_g1	453	310.57	11.00	0.23	0.23	100.00
DN100357_c0_g1_i1	DN100357_c0_g1	331	188.69	5.00	0.17	0.17	100.00
DN100358_c0_g1_i1	DN100358_c0_g1	282	139.98	9.00	0.42	0.42	100.00
DN14892_c1_g1_i1	DN14892_c1_g1	299	156.84	24.00	1.00	1.00	100.00
DN14898_c1_g1_i1	DN14898_c1_g1	219	78.68	12.00	1.00	1.00	100.00
DN14927_c0_g1_i2	DN14927_c0_g1	796	653.56	99.11	0.99	1.00	46.15
DN100360_c0_g1_i1	DN100360_c0_g1	372	229.61	6.00	0.17	0.17	100.00
DN100361_c0_g1_i1	DN100361_c0_g1	325	182.71	3.00	0.11	0.11	100.00
DN100362_c0_g1_i1	DN100362_c0_g1	379	236.60	12.00	0.33	0.33	100.00
DN100363_c0_g1_i1	DN100363_c0_g1	256	114.38	6.00	0.34	0.34	100.00
DN100364_c0_g1_i1	DN100364_c0_g1	260	118.30	4.00	0.22	0.22	100.00
DN100365_c0_g1_i1	DN100365_c0_g1	369	226.62	5.00	0.14	0.14	100.00
DN100366_c0_g1_i1	DN100366_c0_g1	223	82.47	2.00	0.16	0.16	100.00
DN100367_c0_g1_i1	DN100367_c0_g1	234	93.00	6.00	0.42	0.42	100.00
DN14966_c1_g2_i2	DN14966_c1_g2	1180	1037.56	158.22	1.00	1.00	3.43
DN100369_c0_g1_i1	DN100369_c0_g1	253	111.44	8.00	0.47	0.47	100.00
DN10036_c0_g1_i1	DN10036_c0_g1	3310	3167.56	461.05	0.95	0.96	91.54
DN10036_c0_g1_i2	DN10036_c0_g1	3335	3192.56	42.95	0.09	0.09	8.46
DN15032_c0_g1_i1	DN15032_c0_g1	830	687.56	105.00	1.00	1.00	100.00
DN100370_c0_g1_i1	DN100370_c0_g1	292	149.89	2.00	0.09	0.09	100.00
DN100371_c0_g1_i1	DN100371_c0_g1	352	209.64	8.00	0.25	0.25	100.00
DN100372_c0_g1_i1	DN100372_c0_g1	407	264.59	12.00	0.30	0.30	100.00
DN100373_c0_g1_i1	DN100373_c0_g1	263	121.24	4.00	0.22	0.22	100.00
DN100374_c0_g1_i1	DN100374_c0_g1	230	89.15	3.00	0.22	0.22	100.00
DN100375_c0_g1_i1	DN100375_c0_g1	206	66.52	8.00	0.79	0.79	100.00
DN100376_c0_g1_i1	DN100376_c0_g1	222	81.52	4.00	0.32	0.32	100.00
DN100377_c0_g1_i1	DN100377_c0_g1	281	138.99	5.00	0.24	0.24	100.00
DN100378_c0_g1_i1	DN100378_c0_g1	415	272.58	3.00	0.07	0.07	100.00
DN100379_c0_g1_i1	DN100379_c0_g1	255	113.40	13.00	0.75	0.75	100.00
DN10037_c0_g1_i1	DN10037_c0_g1	570	427.57	50.66	0.78	0.78	1.31
DN15041_c0_g1_i1	DN15041_c0_g1	2030	1887.56	287.00	1.00	1.00	100.00
DN10037_c0_g1_i3	DN10037_c0_g1	1777	1634.56	110.99	0.44	0.45	0.75
DN100380_c0_g1_i1	DN100380_c0_g1	496	353.57	11.00	0.20	0.20	100.00
DN100381_c0_g1_i1	DN100381_c0_g1	256	114.38	5.00	0.29	0.29	100.00
DN100382_c0_g1_i1	DN100382_c0_g1	314	171.75	4.00	0.15	0.15	100.00
DN15073_c0_g1_i1	DN15073_c0_g1	1054	911.56	139.00	1.00	1.00	100.00
DN15207_c2_g1_i1	DN15207_c2_g1	1506	1363.56	207.00	0.99	1.00	100.00
DN100385_c0_g1_i1	DN100385_c0_g1	315	172.75	4.00	0.15	0.15	100.00
DN100386_c0_g1_i1	DN100386_c0_g1	498	355.57	6.00	0.11	0.11	100.00
DN100387_c0_g1_i1	DN100387_c0_g1	468	325.57	8.00	0.16	0.16	100.00
DN100388_c0_g1_i1	DN100388_c0_g1	205	65.60	3.00	0.30	0.30	100.00
DN100389_c0_g1_i1	DN100389_c0_g1	302	159.82	10.00	0.41	0.41	100.00
DN1521_c2_g1_i1	DN1521_c2_g1	306	163.79	25.00	1.00	1.00	100.00
DN10038_c0_g1_i3	DN10038_c0_g1	1046	903.56	106.28	0.77	0.77	15.71
DN1523_c0_g1_i13	DN1523_c0_g1	451	308.57	46.82	0.99	1.00	8.71
DN10038_c0_g2_i1	DN10038_c0_g2	1085	942.56	91.85	0.64	0.64	8.44
DN10038_c0_g2_i2	DN10038_c0_g2	1158	1015.56	31.36	0.20	0.20	2.68
DN10038_c0_g2_i4	DN10038_c0_g2	974	831.56	49.70	0.39	0.39	5.18
DN15299_c0_g1_i14	DN15299_c0_g1	3498	3355.56	509.73	0.99	1.00	18.37
DN15299_c0_g1_i18	DN15299_c0_g1	205	65.60	10.00	1.00	1.00	18.44
DN10038_c0_g2_i7	DN10038_c0_g2	1227	1084.56	67.67	0.41	0.41	5.41
DN15334_c0_g1_i1	DN15334_c0_g1	246	104.62	16.00	1.00	1.00	100.00
DN10038_c0_g2_i9	DN10038_c0_g2	1554	1411.56	151.50	0.70	0.70	9.30
DN15343_c0_g1_i2	DN15343_c0_g1	1738	1595.56	242.38	0.99	1.00	69.23
DN15363_c5_g1_i1	DN15363_c5_g1	221	80.57	12.23	0.99	1.00	100.00
DN1537_c1_g1_i10	DN1537_c1_g1	3616	3473.56	528.59	1.00	1.00	12.06
DN10038_c0_g3_i4	DN10038_c0_g3	493	350.57	0.00	0.00	0.00	0.00
DN1544_c0_g1_i35	DN1544_c0_g1	1927	1784.56	272.33	1.00	1.00	3.42
DN10038_c2_g1_i2	DN10038_c2_g1	3469	3326.56	148.04	0.29	0.29	15.22
DN100390_c0_g1_i1	DN100390_c0_g1	280	138.01	3.00	0.14	0.14	100.00
DN100391_c0_g1_i1	DN100391_c0_g1	475	332.57	41.00	0.81	0.81	100.00
DN100392_c0_g1_i1	DN100392_c0_g1	504	361.57	11.00	0.20	0.20	100.00
DN100393_c0_g1_i1	DN100393_c0_g1	350	207.64	7.00	0.22	0.22	100.00
DN100394_c0_g1_i1	DN100394_c0_g1	258	116.34	4.00	0.23	0.23	100.00
DN100395_c0_g1_i1	DN100395_c0_g1	295	152.87	21.00	0.90	0.90	100.00
DN100396_c0_g1_i1	DN100396_c0_g1	256	114.38	5.00	0.29	0.29	100.00
DN100397_c0_g1_i1	DN100397_c0_g1	332	189.69	7.00	0.24	0.24	100.00
DN100398_c0_g1_i1	DN100398_c0_g1	324	181.71	9.00	0.32	0.33	100.00
DN100399_c0_g1_i1	DN100399_c0_g1	221	80.57	3.00	0.24	0.24	100.00
DN1549_c3_g1_i5	DN1549_c3_g1	1950	1807.56	274.83	1.00	1.00	6.43
DN10039_c10_g1_i1	DN10039_c10_g1	202	62.85	1.00	0.10	0.10	100.00
DN1550_c2_g1_i4	DN1550_c2_g1	5480	5337.56	809.02	0.99	1.00	8.72
DN1551_c2_g1_i1	DN1551_c2_g1	2383	2240.56	342.41	1.00	1.00	1.16
DN15537_c1_g1_i1	DN15537_c1_g1	378	235.61	36.00	1.00	1.00	100.00
DN15602_c2_g1_i1	DN15602_c2_g1	555	412.57	63.00	1.00	1.00	100.00
DN15762_c1_g1_i1	DN15762_c1_g1	601	458.56	70.00	1.00	1.00	100.00
DN15985_c0_g1_i1	DN15985_c0_g1	226	85.33	13.00	1.00	1.00	100.00
DN10039_c8_g1_i1	DN10039_c8_g1	233	92.04	4.00	0.28	0.29	100.00
DN10039_c9_g1_i1	DN10039_c9_g1	385	242.60	8.00	0.22	0.22	100.00
DN1598_c1_g1_i1	DN1598_c1_g1	4237	4094.56	621.07	0.99	1.00	9.40
DN16198_c2_g1_i1	DN16198_c2_g1	603	460.56	70.00	1.00	1.00	100.00
DN100400_c0_g1_i1	DN100400_c0_g1	328	185.70	8.00	0.28	0.28	100.00
DN100401_c0_g1_i1	DN100401_c0_g1	236	94.93	2.00	0.14	0.14	100.00
DN100403_c0_g1_i1	DN100403_c0_g1	352	209.64	4.00	0.12	0.13	100.00
DN100404_c0_g1_i1	DN100404_c0_g1	261	119.28	2.00	0.11	0.11	100.00
DN100405_c0_g1_i1	DN100405_c0_g1	257	115.36	7.00	0.40	0.40	100.00
DN100406_c0_g1_i1	DN100406_c0_g1	435	292.58	10.00	0.22	0.22	100.00
DN100407_c0_g1_i1	DN100407_c0_g1	335	192.68	16.00	0.54	0.55	100.00
DN100408_c0_g1_i1	DN100408_c0_g1	276	134.05	10.00	0.49	0.49	100.00
DN100409_c0_g1_i1	DN100409_c0_g1	226	85.33	7.00	0.54	0.54	100.00
DN16268_c0_g2_i1	DN16268_c0_g2	333	190.68	29.00	1.00	1.00	100.00
DN10040_c0_g1_i13	DN10040_c0_g1	4460	4317.56	0.00	0.00	0.00	0.00
DN1670_c1_g1_i2	DN1670_c1_g1	277	135.04	20.55	1.00	1.00	12.65
DN10040_c0_g1_i16	DN10040_c0_g1	1396	1253.56	87.87	0.46	0.46	1.05
DN16754_c1_g1_i2	DN16754_c1_g1	203	63.76	9.71	1.00	1.00	72.02
DN10040_c0_g1_i23	DN10040_c0_g1	2204	2061.56	60.74	0.19	0.19	0.44
DN16853_c0_g3_i1	DN16853_c0_g3	366	223.62	34.00	1.00	1.00	100.00
DN10040_c0_g1_i27	DN10040_c0_g1	5000	4857.56	0.00	0.00	0.00	0.00
DN16963_c0_g1_i1	DN16963_c0_g1	333	190.68	29.00	1.00	1.00	100.00
DN10040_c0_g1_i32	DN10040_c0_g1	1677	1534.56	206.45	0.88	0.88	2.01
DN10040_c0_g1_i35	DN10040_c0_g1	1708	1565.56	208.31	0.87	0.87	1.99
DN16990_c1_g1_i12	DN16990_c1_g1	2295	2152.56	328.39	1.00	1.00	28.53
DN17013_c0_g1_i24	DN17013_c0_g1	587	444.56	67.92	1.00	1.00	4.15
DN1702_c0_g3_i3	DN1702_c0_g3	2805	2662.56	405.42	1.00	1.00	10.61
DN100410_c0_g1_i1	DN100410_c0_g1	224	83.42	2.00	0.16	0.16	100.00
DN100411_c0_g1_i1	DN100411_c0_g1	249	107.54	4.00	0.24	0.24	100.00
DN100412_c0_g1_i1	DN100412_c0_g1	276	134.05	8.00	0.39	0.39	100.00
DN100413_c0_g1_i1	DN100413_c0_g1	258	116.34	5.00	0.28	0.28	100.00
DN100414_c0_g1_i1	DN100414_c0_g1	268	126.16	4.00	0.21	0.21	100.00
DN100415_c0_g1_i1	DN100415_c0_g1	241	99.76	7.00	0.46	0.46	100.00
DN100416_c0_g1_i1	DN100416_c0_g1	213	73.03	2.00	0.18	0.18	100.00
DN100417_c0_g1_i1	DN100417_c0_g1	255	113.40	5.00	0.29	0.29	100.00
DN100418_c0_g1_i1	DN100418_c0_g1	299	156.84	7.00	0.29	0.29	100.00
DN100419_c0_g1_i1	DN100419_c0_g1	333	190.68	8.00	0.27	0.28	100.00
DN10041_c0_g1_i1	DN10041_c0_g1	1996	1853.56	47.81	0.17	0.17	13.45
DN10041_c0_g1_i2	DN10041_c0_g1	437	294.58	0.00	0.00	0.00	0.00
DN10041_c0_g1_i3	DN10041_c0_g1	1626	1483.56	141.91	0.63	0.63	49.87
DN10041_c0_g1_i4	DN10041_c0_g1	1780	1637.56	41.20	0.16	0.17	13.12
DN10041_c0_g1_i5	DN10041_c0_g1	295	152.87	0.00	0.00	0.00	0.00
DN10041_c0_g1_i6	DN10041_c0_g1	653	510.56	23.08	0.30	0.30	23.57
DN10041_c0_g2_i1	DN10041_c0_g2	1062	919.56	55.72	0.40	0.40	33.25
DN10041_c0_g2_i2	DN10041_c0_g2	1617	1474.56	131.31	0.58	0.58	48.86
DN10041_c0_g2_i3	DN10041_c0_g2	578	435.56	4.93	0.07	0.07	6.21
DN10041_c0_g2_i4	DN10041_c0_g2	1272	1129.56	24.03	0.14	0.14	11.67
DN17113_c0_g2_i1	DN17113_c0_g2	786	643.56	97.77	0.99	1.00	39.57
DN10041_c2_g1_i1	DN10041_c2_g1	501	358.57	28.49	0.52	0.52	100.00
DN100420_c0_g1_i1	DN100420_c0_g1	308	165.78	4.00	0.16	0.16	100.00
DN100421_c0_g1_i1	DN100421_c0_g1	347	204.65	23.00	0.74	0.74	100.00
DN100422_c0_g1_i1	DN100422_c0_g1	299	156.84	3.00	0.13	0.13	100.00
DN100423_c0_g1_i1	DN100423_c0_g1	218	77.73	3.00	0.25	0.25	100.00
DN100424_c0_g1_i1	DN100424_c0_g1	242	100.73	13.00	0.85	0.85	100.00
DN100425_c0_g1_i1	DN100425_c0_g1	245	103.64	5.00	0.32	0.32	100.00
DN100426_c0_g1_i1	DN100426_c0_g1	234	93.00	6.00	0.42	0.42	100.00
DN100427_c0_g1_i1	DN100427_c0_g1	227	86.28	9.00	0.68	0.68	100.00
DN100428_c0_g1_i1	DN100428_c0_g1	240	98.79	3.00	0.20	0.20	100.00
DN100429_c0_g1_i1	DN100429_c0_g1	254	112.42	4.00	0.23	0.23	100.00
DN1712_c1_g1_i3	DN1712_c1_g1	504	361.57	54.91	0.99	1.00	18.12
DN100430_c0_g1_i1	DN100430_c0_g1	304	161.81	2.00	0.08	0.08	100.00
DN100431_c0_g1_i1	DN100431_c0_g1	366	223.62	12.00	0.35	0.35	100.00
DN100432_c0_g1_i1	DN100432_c0_g1	273	131.09	9.00	0.45	0.45	100.00
DN100433_c0_g1_i1	DN100433_c0_g1	276	134.05	7.00	0.34	0.34	100.00
DN100434_c0_g1_i1	DN100434_c0_g1	283	140.97	6.00	0.28	0.28	100.00
DN100435_c0_g1_i1	DN100435_c0_g1	208	68.37	2.00	0.19	0.19	100.00
DN100436_c0_g1_i1	DN100436_c0_g1	368	225.62	7.00	0.20	0.20	100.00
DN100437_c0_g1_i1	DN100437_c0_g1	302	159.82	3.00	0.12	0.12	100.00
DN100438_c0_g1_i1	DN100438_c0_g1	478	335.57	8.00	0.16	0.16	100.00
DN100439_c0_g1_i1	DN100439_c0_g1	262	120.26	3.00	0.16	0.16	100.00
DN10043_c0_g1_i2	DN10043_c0_g1	328	185.70	12.00	0.42	0.42	100.00
DN100440_c0_g1_i1	DN100440_c0_g1	349	206.65	3.00	0.10	0.10	100.00
DN100441_c0_g1_i1	DN100441_c0_g1	372	229.61	14.00	0.40	0.40	100.00
DN100442_c0_g1_i1	DN100442_c0_g1	209	69.30	4.00	0.38	0.38	100.00
DN100443_c0_g1_i1	DN100443_c0_g1	322	179.72	6.00	0.22	0.22	100.00
DN100444_c0_g1_i1	DN100444_c0_g1	298	155.84	15.00	0.63	0.63	100.00
DN100445_c0_g1_i1	DN100445_c0_g1	241	99.76	6.00	0.39	0.39	100.00
DN100446_c0_g1_i1	DN100446_c0_g1	383	240.60	6.00	0.16	0.16	100.00
DN100447_c0_g1_i1	DN100447_c0_g1	783	640.56	33.00	0.34	0.34	100.00
DN100448_c0_g1_i1	DN100448_c0_g1	232	91.07	3.00	0.22	0.22	100.00
DN100449_c0_g1_i1	DN100449_c0_g1	245	103.64	4.00	0.25	0.25	100.00
DN10044_c0_g1_i1	DN10044_c0_g1	597	454.56	34.90	0.50	0.50	12.46
DN17187_c0_g1_i9	DN17187_c0_g1	1013	870.56	133.22	1.00	1.00	7.67
DN171_c2_g1_i8	DN171_c2_g1	933	790.56	119.86	0.99	1.00	4.85
DN10044_c0_g1_i4	DN10044_c0_g1	643	500.56	5.10	0.07	0.07	1.65
DN100450_c0_g1_i1	DN100450_c0_g1	295	152.87	9.00	0.39	0.39	100.00
DN100451_c0_g1_i1	DN100451_c0_g1	304	161.81	7.00	0.28	0.28	100.00
DN100452_c0_g1_i1	DN100452_c0_g1	243	101.70	4.00	0.26	0.26	100.00
DN100453_c0_g1_i1	DN100453_c0_g1	393	250.59	14.00	0.37	0.37	100.00
DN100454_c0_g1_i1	DN100454_c0_g1	231	90.11	3.00	0.22	0.22	100.00
DN100455_c0_g1_i1	DN100455_c0_g1	204	64.68	2.00	0.20	0.20	100.00
DN100456_c0_g1_i1	DN100456_c0_g1	354	211.64	10.00	0.31	0.31	100.00
DN100457_c0_g1_i1	DN100457_c0_g1	311	168.77	7.00	0.27	0.27	100.00
DN100458_c0_g1_i1	DN100458_c0_g1	219	78.68	1.00	0.08	0.08	100.00
DN100459_c0_g1_i1	DN100459_c0_g1	223	82.47	2.00	0.16	0.16	100.00
DN17241_c1_g3_i2	DN17241_c1_g3	627	484.56	74.00	1.00	1.00	72.49
DN10045_c0_g1_i2	DN10045_c0_g1	1562	1419.56	94.21	0.43	0.44	11.74
DN100460_c0_g1_i1	DN100460_c0_g1	214	73.97	3.00	0.27	0.27	100.00
DN100461_c0_g1_i1	DN100461_c0_g1	447	304.57	18.00	0.39	0.39	100.00
DN100462_c0_g1_i1	DN100462_c0_g1	244	102.67	15.00	0.96	0.96	100.00
DN100463_c0_g1_i1	DN100463_c0_g1	272	130.11	7.00	0.35	0.35	100.00
DN100464_c0_g1_i1	DN100464_c0_g1	347	204.65	4.00	0.13	0.13	100.00
DN100465_c0_g1_i1	DN100465_c0_g1	368	225.62	6.00	0.17	0.17	100.00
DN100466_c0_g1_i1	DN100466_c0_g1	256	114.38	2.00	0.11	0.11	100.00
DN100467_c0_g1_i1	DN100467_c0_g1	351	208.64	16.00	0.50	0.50	100.00
DN100468_c0_g1_i1	DN100468_c0_g1	215	74.91	7.00	0.61	0.61	100.00
DN100469_c0_g1_i1	DN100469_c0_g1	263	121.24	7.00	0.38	0.38	100.00
DN10046_c0_g1_i1	DN10046_c0_g1	3825	3682.56	264.84	0.47	0.47	15.18
DN17400_c1_g1_i6	DN17400_c1_g1	500	357.57	54.25	0.99	1.00	10.42
DN10046_c0_g1_i2	DN10046_c0_g1	2693	2550.56	26.53	0.07	0.07	2.19
DN10046_c0_g1_i3	DN10046_c0_g1	3822	3679.56	173.88	0.31	0.31	9.97
DN10046_c0_g1_i4	DN10046_c0_g1	2576	2433.56	74.79	0.20	0.20	6.49
DN10046_c0_g1_i5	DN10046_c0_g1	3708	3565.56	397.30	0.73	0.73	23.52
DN10046_c0_g1_i6	DN10046_c0_g1	3004	2861.56	37.72	0.09	0.09	2.78
DN10046_c0_g1_i7	DN10046_c0_g1	2887	2744.56	86.28	0.21	0.21	6.63
DN10046_c0_g2_i1	DN10046_c0_g2	389	246.60	22.07	0.59	0.59	57.29
DN10046_c0_g2_i2	DN10046_c0_g2	756	613.56	40.93	0.44	0.44	42.71
DN10046_c0_g3_i1	DN10046_c0_g3	208	68.37	2.00	0.19	0.19	100.00
DN1745_c0_g3_i1	DN1745_c0_g3	306	163.79	25.00	1.00	1.00	100.00
DN10046_c1_g1_i1	DN10046_c1_g1	341	198.66	10.00	0.33	0.33	100.00
DN100470_c0_g1_i1	DN100470_c0_g1	334	191.68	3.00	0.10	0.10	100.00
DN100471_c0_g1_i1	DN100471_c0_g1	404	261.59	8.00	0.20	0.20	100.00
DN100472_c0_g1_i1	DN100472_c0_g1	334	191.68	14.00	0.48	0.48	100.00
DN100473_c0_g1_i1	DN100473_c0_g1	259	117.32	3.00	0.17	0.17	100.00
DN100474_c0_g1_i1	DN100474_c0_g1	285	142.95	7.00	0.32	0.32	100.00
DN100475_c0_g1_i1	DN100475_c0_g1	202	62.85	2.00	0.21	0.21	100.00
DN100476_c0_g1_i1	DN100476_c0_g1	248	106.56	5.00	0.31	0.31	100.00
DN100477_c0_g1_i1	DN100477_c0_g1	201	61.93	2.00	0.21	0.21	100.00
DN100478_c0_g1_i1	DN100478_c0_g1	223	82.47	4.00	0.32	0.32	100.00
DN100479_c0_g1_i1	DN100479_c0_g1	222	81.52	2.00	0.16	0.16	100.00
DN1771_c0_g1_i1	DN1771_c0_g1	1431	1288.56	197.16	1.00	1.00	3.53
DN100480_c0_g1_i1	DN100480_c0_g1	291	148.90	19.00	0.84	0.84	100.00
DN100481_c0_g1_i1	DN100481_c0_g1	225	84.37	5.00	0.39	0.39	100.00
DN100482_c0_g1_i1	DN100482_c0_g1	280	138.01	3.00	0.14	0.14	100.00
DN100484_c0_g1_i1	DN100484_c0_g1	334	191.68	8.00	0.27	0.27	100.00
DN100485_c0_g1_i1	DN100485_c0_g1	211	71.16	2.00	0.18	0.18	100.00
DN100486_c0_g1_i1	DN100486_c0_g1	225	84.37	12.00	0.93	0.93	100.00
DN100487_c0_g1_i1	DN100487_c0_g1	215	74.91	5.00	0.44	0.44	100.00
DN100488_c0_g1_i1	DN100488_c0_g1	286	143.94	10.00	0.45	0.46	100.00
DN100489_c0_g1_i1	DN100489_c0_g1	214	73.97	8.00	0.71	0.71	100.00
DN10048_c0_g1_i1	DN10048_c0_g1	249	107.54	4.00	0.24	0.24	100.00
DN10048_c0_g2_i1	DN10048_c0_g2	434	291.58	44.00	0.99	0.99	100.00
DN1783_c0_g1_i22	DN1783_c0_g1	3996	3853.56	586.50	1.00	1.00	14.94
DN100491_c0_g1_i1	DN100491_c0_g1	288	145.92	3.00	0.13	0.13	100.00
DN100492_c0_g1_i1	DN100492_c0_g1	469	326.57	22.00	0.44	0.44	100.00
DN100493_c0_g1_i1	DN100493_c0_g1	283	140.97	5.00	0.23	0.23	100.00
DN100495_c0_g1_i1	DN100495_c0_g1	212	72.10	9.00	0.82	0.82	100.00
DN100496_c0_g1_i1	DN100496_c0_g1	273	131.09	4.00	0.20	0.20	100.00
DN100497_c0_g1_i1	DN100497_c0_g1	259	117.32	2.00	0.11	0.11	100.00
DN100498_c0_g1_i1	DN100498_c0_g1	213	73.03	5.00	0.45	0.45	100.00
DN100499_c0_g1_i1	DN100499_c0_g1	311	168.77	4.00	0.16	0.16	100.00
DN10049_c0_g1_i1	DN10049_c0_g1	911	768.56	29.10	0.25	0.25	24.26
DN10049_c0_g1_i2	DN10049_c0_g1	903	760.56	89.90	0.77	0.78	75.74
DN1791_c2_g1_i6	DN1791_c2_g1	399	256.59	39.00	1.00	1.00	35.03
DN17934_c0_g1_i2	DN17934_c0_g1	690	547.56	83.00	0.99	1.00	40.45
DN100500_c0_g1_i1	DN100500_c0_g1	230	89.15	2.00	0.15	0.15	100.00
DN100501_c0_g1_i1	DN100501_c0_g1	259	117.32	3.00	0.17	0.17	100.00
DN100502_c0_g1_i1	DN100502_c0_g1	347	204.65	9.00	0.29	0.29	100.00
DN100503_c0_g1_i1	DN100503_c0_g1	222	81.52	4.00	0.32	0.32	100.00
DN100504_c0_g1_i1	DN100504_c0_g1	201	61.93	3.00	0.32	0.32	100.00
DN100506_c0_g1_i1	DN100506_c0_g1	480	337.57	13.00	0.25	0.25	100.00
DN100507_c0_g1_i1	DN100507_c0_g1	463	320.57	9.00	0.18	0.18	100.00
DN100508_c0_g1_i1	DN100508_c0_g1	395	252.59	15.00	0.39	0.39	100.00
DN100509_c0_g1_i1	DN100509_c0_g1	261	119.28	4.00	0.22	0.22	100.00
DN18053_c0_g1_i12	DN18053_c0_g1	1783	1640.56	250.62	1.00	1.00	0.46
DN10050_c0_g1_i2	DN10050_c0_g1	686	543.56	38.63	0.47	0.47	25.76
DN10050_c1_g1_i1	DN10050_c1_g1	814	671.56	53.00	0.52	0.52	100.00
DN10050_c2_g1_i12	DN10050_c2_g1	533	390.57	0.00	0.00	0.00	0.00
DN10050_c2_g1_i15	DN10050_c2_g1	548	405.57	9.64	0.16	0.16	18.53
DN10050_c2_g1_i16	DN10050_c2_g1	610	467.56	7.20	0.10	0.10	12.01
DN10050_c2_g1_i4	DN10050_c2_g1	432	289.58	6.99	0.16	0.16	18.81
DN10050_c2_g1_i5	DN10050_c2_g1	617	474.56	27.62	0.38	0.38	45.39
DN10050_c2_g1_i8	DN10050_c2_g1	520	377.57	2.55	0.04	0.04	5.26
DN10050_c2_g1_i9	DN10050_c2_g1	570	427.57	0.00	0.00	0.00	0.00
DN1805_c0_g1_i18	DN1805_c0_g1	4410	4267.56	649.60	1.00	1.00	44.34
DN10050_c4_g1_i1	DN10050_c4_g1	2851	2708.56	178.26	0.43	0.43	29.28
DN1813_c25_g1_i1	DN1813_c25_g1	267	125.18	19.00	0.99	1.00	100.00
DN100510_c0_g1_i1	DN100510_c0_g1	281	138.99	7.00	0.33	0.33	100.00
DN100511_c0_g1_i1	DN100511_c0_g1	244	102.67	3.00	0.19	0.19	100.00
DN100512_c0_g1_i1	DN100512_c0_g1	248	106.56	16.00	0.98	0.99	100.00
DN100513_c0_g1_i1	DN100513_c0_g1	228	87.24	1.00	0.08	0.08	100.00
DN100514_c0_g1_i1	DN100514_c0_g1	206	66.52	5.00	0.49	0.49	100.00
DN100515_c0_g1_i1	DN100515_c0_g1	385	242.60	14.00	0.38	0.38	100.00
DN100516_c0_g1_i1	DN100516_c0_g1	311	168.77	9.00	0.35	0.35	100.00
DN100517_c0_g1_i1	DN100517_c0_g1	294	151.87	9.00	0.39	0.39	100.00
DN100518_c0_g1_i1	DN100518_c0_g1	658	515.56	35.00	0.44	0.45	100.00
DN100519_c0_g1_i1	DN100519_c0_g1	318	175.74	8.00	0.30	0.30	100.00
DN18145_c0_g1_i8	DN18145_c0_g1	2696	2553.56	388.85	1.00	1.00	12.59
DN1819_c5_g1_i2	DN1819_c5_g1	495	352.57	53.51	0.99	1.00	31.10
DN100520_c0_g1_i1	DN100520_c0_g1	217	76.79	3.00	0.26	0.26	100.00
DN18407_c0_g1_i1	DN18407_c0_g1	764	621.56	95.00	1.00	1.00	100.00
DN100522_c0_g1_i1	DN100522_c0_g1	260	118.30	5.00	0.28	0.28	100.00
DN100523_c0_g1_i1	DN100523_c0_g1	436	293.58	18.00	0.40	0.40	100.00
DN100524_c0_g1_i1	DN100524_c0_g1	351	208.64	8.00	0.25	0.25	100.00
DN100525_c0_g1_i1	DN100525_c0_g1	209	69.30	1.00	0.09	0.09	100.00
DN100526_c0_g1_i1	DN100526_c0_g1	261	119.28	9.00	0.49	0.50	100.00
DN100527_c0_g1_i1	DN100527_c0_g1	221	80.57	2.00	0.16	0.16	100.00
DN100528_c0_g1_i1	DN100528_c0_g1	403	260.59	16.00	0.40	0.40	100.00
DN100529_c0_g1_i1	DN100529_c0_g1	443	300.57	16.00	0.35	0.35	100.00
DN1845_c0_g1_i14	DN1845_c0_g1	1936	1793.56	273.78	1.00	1.00	4.68
DN100530_c0_g1_i1	DN100530_c0_g1	204	64.68	2.00	0.20	0.20	100.00
DN100531_c0_g1_i1	DN100531_c0_g1	279	137.02	8.00	0.38	0.38	100.00
DN100532_c0_g1_i1	DN100532_c0_g1	294	151.87	17.00	0.73	0.73	100.00
DN100533_c0_g1_i1	DN100533_c0_g1	395	252.59	8.00	0.21	0.21	100.00
DN100534_c0_g1_i1	DN100534_c0_g1	571	428.57	12.00	0.18	0.18	100.00
DN100535_c0_g1_i1	DN100535_c0_g1	462	319.57	19.00	0.39	0.39	100.00
DN100536_c0_g1_i1	DN100536_c0_g1	216	75.85	5.00	0.43	0.43	100.00
DN100537_c0_g1_i1	DN100537_c0_g1	389	246.60	15.00	0.40	0.40	100.00
DN100538_c0_g1_i1	DN100538_c0_g1	420	277.58	9.00	0.21	0.21	100.00
DN100539_c0_g1_i1	DN100539_c0_g1	337	194.67	25.00	0.84	0.84	100.00
DN10053_c0_g1_i1	DN10053_c0_g1	1629	1486.56	101.75	0.45	0.45	60.69
DN10053_c0_g1_i2	DN10053_c0_g1	293	150.88	2.00	0.09	0.09	11.75
DN10053_c0_g1_i3	DN10053_c0_g1	987	844.56	26.25	0.20	0.20	27.56
DN10053_c1_g1_i1	DN10053_c1_g1	421	278.58	8.00	0.19	0.19	100.00
DN10053_c7_g1_i1	DN10053_c7_g1	284	141.96	2.00	0.09	0.09	100.00
DN100540_c0_g1_i1	DN100540_c0_g1	297	154.85	4.00	0.17	0.17	100.00
DN18534_c0_g1_i1	DN18534_c0_g1	452	309.57	47.00	0.99	1.00	100.00
DN100542_c0_g1_i1	DN100542_c0_g1	282	139.98	5.00	0.23	0.23	100.00
DN100543_c0_g1_i2	DN100543_c0_g1	230	89.15	2.00	0.15	0.15	100.00
DN100544_c0_g1_i1	DN100544_c0_g1	248	106.56	6.00	0.37	0.37	100.00
DN100545_c0_g1_i1	DN100545_c0_g1	215	74.91	4.00	0.35	0.35	100.00
DN100546_c0_g1_i1	DN100546_c0_g1	214	73.97	1.00	0.09	0.09	100.00
DN100547_c0_g1_i1	DN100547_c0_g1	265	123.21	9.00	0.48	0.48	100.00
DN100548_c0_g1_i1	DN100548_c0_g1	378	235.61	6.00	0.17	0.17	100.00
DN100549_c0_g1_i1	DN100549_c0_g1	328	185.70	15.00	0.53	0.53	100.00
DN10054_c0_g1_i1	DN10054_c0_g1	230	89.15	4.00	0.29	0.29	100.00
DN10054_c1_g1_i1	DN10054_c1_g1	335	192.68	5.30	0.18	0.18	29.70
DN10054_c1_g1_i3	DN10054_c1_g1	353	210.64	13.70	0.43	0.43	70.30
DN10054_c1_g1_i4	DN10054_c1_g1	212	72.10	0.00	0.00	0.00	0.00
DN10054_c2_g1_i1	DN10054_c2_g1	227	86.28	9.00	0.68	0.68	100.00
DN100550_c0_g1_i1	DN100550_c0_g1	288	145.92	21.00	0.94	0.94	100.00
DN100551_c0_g1_i1	DN100551_c0_g1	394	251.59	4.00	0.10	0.10	100.00
DN100553_c0_g1_i1	DN100553_c0_g1	339	196.67	6.00	0.20	0.20	100.00
DN100554_c0_g1_i1	DN100554_c0_g1	367	224.62	4.00	0.12	0.12	100.00
DN100555_c0_g1_i1	DN100555_c0_g1	234	93.00	1.00	0.07	0.07	100.00
DN100556_c0_g1_i1	DN100556_c0_g1	211	71.16	2.00	0.18	0.18	100.00
DN100557_c0_g1_i1	DN100557_c0_g1	225	84.37	2.00	0.16	0.16	100.00
DN100558_c0_g1_i1	DN100558_c0_g1	553	410.57	21.00	0.33	0.34	100.00
DN100559_c0_g1_i1	DN100559_c0_g1	411	268.58	6.00	0.15	0.15	100.00
DN1855_c2_g1_i1	DN1855_c2_g1	286	143.94	22.00	1.00	1.00	100.00
DN100560_c0_g1_i1	DN100560_c0_g1	221	80.57	5.00	0.41	0.41	100.00
DN100561_c0_g1_i1	DN100561_c0_g1	229	88.20	5.00	0.37	0.37	100.00
DN18598_c0_g1_i1	DN18598_c0_g1	542	399.57	61.00	1.00	1.00	100.00
DN100563_c0_g1_i1	DN100563_c0_g1	231	90.11	2.00	0.15	0.15	100.00
DN100564_c0_g1_i1	DN100564_c0_g1	258	116.34	8.00	0.45	0.45	100.00
DN100565_c0_g1_i1	DN100565_c0_g1	611	468.56	32.00	0.45	0.45	100.00
DN100566_c0_g1_i1	DN100566_c0_g1	382	239.60	9.00	0.25	0.25	100.00
DN100567_c0_g1_i1	DN100567_c0_g1	418	275.58	20.00	0.48	0.48	100.00
DN100568_c0_g1_i1	DN100568_c0_g1	379	236.60	14.00	0.39	0.39	100.00
DN100569_c0_g1_i1	DN100569_c0_g1	261	119.28	10.00	0.55	0.55	100.00
DN10056_c0_g1_i1	DN10056_c0_g1	1134	991.56	26.07	0.17	0.17	34.37
DN10056_c0_g1_i2	DN10056_c0_g1	1136	993.56	28.22	0.19	0.19	37.13
DN10056_c0_g1_i4	DN10056_c0_g1	1138	995.56	21.70	0.14	0.14	28.50
DN10056_c0_g1_i5	DN10056_c0_g1	626	483.56	0.00	0.00	0.00	0.00
DN10056_c1_g1_i1	DN10056_c1_g1	589	446.56	62.00	0.91	0.91	100.00
DN100570_c0_g1_i1	DN100570_c0_g1	266	124.19	4.00	0.21	0.21	100.00
DN100571_c0_g1_i1	DN100571_c0_g1	231	90.11	4.00	0.29	0.29	100.00
DN100572_c0_g1_i1	DN100572_c0_g1	206	66.52	2.00	0.20	0.20	100.00
DN100573_c0_g1_i1	DN100573_c0_g1	235	93.96	4.00	0.28	0.28	100.00
DN100574_c0_g1_i1	DN100574_c0_g1	352	209.64	9.00	0.28	0.28	100.00
DN100575_c0_g1_i1	DN100575_c0_g1	212	72.10	5.00	0.45	0.46	100.00
DN18605_c0_g1_i5	DN18605_c0_g1	1760	1617.56	247.33	1.00	1.00	45.61
DN100577_c0_g1_i1	DN100577_c0_g1	272	130.11	6.00	0.30	0.30	100.00
DN100578_c0_g1_i1	DN100578_c0_g1	204	64.68	4.00	0.40	0.41	100.00
DN100579_c0_g1_i1	DN100579_c0_g1	564	421.57	18.00	0.28	0.28	100.00
DN10057_c0_g1_i1	DN10057_c0_g1	449	306.57	22.00	0.47	0.47	100.00
DN10057_c1_g1_i1	DN10057_c1_g1	478	335.57	45.27	0.88	0.89	100.00
DN18628_c0_g1_i1	DN18628_c0_g1	528	385.57	59.00	1.00	1.00	100.00
DN100580_c0_g1_i1	DN100580_c0_g1	752	609.56	18.00	0.19	0.19	100.00
DN100581_c0_g1_i1	DN100581_c0_g1	410	267.58	9.00	0.22	0.22	100.00
DN100582_c0_g1_i1	DN100582_c0_g1	316	173.74	18.00	0.68	0.68	100.00
DN100583_c0_g1_i1	DN100583_c0_g1	346	203.65	4.00	0.13	0.13	100.00
DN100584_c0_g1_i1	DN100584_c0_g1	314	171.75	7.00	0.27	0.27	100.00
DN100585_c0_g1_i1	DN100585_c0_g1	209	69.30	2.00	0.19	0.19	100.00
DN100586_c0_g1_i1	DN100586_c0_g1	254	112.42	6.00	0.35	0.35	100.00
DN100587_c0_g1_i1	DN100587_c0_g1	238	96.86	4.00	0.27	0.27	100.00
DN100588_c0_g1_i1	DN100588_c0_g1	265	123.21	8.00	0.43	0.43	100.00
DN100589_c0_g1_i1	DN100589_c0_g1	295	152.87	4.00	0.17	0.17	100.00
DN18730_c2_g2_i1	DN18730_c2_g2	286	143.94	22.00	1.00	1.00	100.00
DN10058_c1_g1_i1	DN10058_c1_g1	202	62.85	2.00	0.21	0.21	100.00
DN100590_c0_g1_i1	DN100590_c0_g1	208	68.37	4.00	0.38	0.38	100.00
DN100591_c0_g1_i1	DN100591_c0_g1	299	156.84	3.00	0.13	0.13	100.00
DN100592_c0_g1_i1	DN100592_c0_g1	217	76.79	2.00	0.17	0.17	100.00
DN100593_c0_g1_i1	DN100593_c0_g1	218	77.73	1.00	0.08	0.08	100.00
DN100594_c0_g1_i1	DN100594_c0_g1	269	127.15	3.00	0.15	0.15	100.00
DN100596_c0_g1_i1	DN100596_c0_g1	348	205.65	14.00	0.45	0.45	100.00
DN100597_c0_g1_i1	DN100597_c0_g1	243	101.70	2.00	0.13	0.13	100.00
DN100598_c0_g1_i1	DN100598_c0_g1	230	89.15	3.00	0.22	0.22	100.00
DN100599_c0_g1_i1	DN100599_c0_g1	403	260.59	14.00	0.35	0.35	100.00
DN18751_c0_g1_i1	DN18751_c0_g1	725	582.56	89.00	1.00	1.00	100.00
DN1887_c0_g1_i1	DN1887_c0_g1	801	658.56	99.90	0.99	1.00	0.96
DN10059_c0_g1_i12	DN10059_c0_g1	441	298.58	33.29	0.73	0.73	1.66
DN1904_c1_g2_i1	DN1904_c1_g2	419	276.58	42.00	0.99	1.00	100.00
DN10059_c0_g1_i15	DN10059_c0_g1	3973	3830.56	81.22	0.14	0.14	0.32
DN19130_c2_g1_i2	DN19130_c2_g1	2161	2018.56	308.38	1.00	1.00	82.67
DN191_c5_g1_i1	DN191_c5_g1	950	807.56	123.56	1.00	1.00	82.94
DN10059_c0_g1_i4	DN10059_c0_g1	666	523.56	13.14	0.16	0.16	0.37
DN10059_c0_g1_i5	DN10059_c0_g1	2777	2634.56	235.27	0.58	0.59	1.33
DN10059_c0_g1_i6	DN10059_c0_g1	2499	2356.56	136.73	0.38	0.38	0.87
DN10059_c0_g1_i7	DN10059_c0_g1	2776	2633.56	199.09	0.50	0.50	1.13
DN19221_c0_g3_i1	DN19221_c0_g3	226	85.33	13.00	1.00	1.00	100.00
DN10059_c0_g2_i1	DN10059_c0_g2	507	364.57	44.00	0.79	0.79	100.00
DN19258_c0_g1_i9	DN19258_c0_g1	837	694.56	105.75	1.00	1.00	8.21
DN19350_c0_g1_i1	DN19350_c0_g1	1514	1371.56	208.00	0.99	1.00	100.00
DN10059_c3_g1_i1	DN10059_c3_g1	210	70.23	3.00	0.28	0.28	100.00
DN10059_c4_g1_i1	DN10059_c4_g1	256	114.38	1.00	0.06	0.06	100.00
DN1005_c0_g1_i1	DN1005_c0_g1	513	370.57	53.15	0.94	0.94	10.44
DN19586_c0_g1_i1	DN19586_c0_g1	212	72.10	11.04	1.00	1.00	100.00
DN1958_c0_g1_i3	DN1958_c0_g1	1069	926.56	140.58	0.99	1.00	1.53
DN19690_c0_g1_i1	DN19690_c0_g1	869	726.56	111.00	1.00	1.00	100.00
DN1974_c0_g1_i5	DN1974_c0_g1	1105	962.56	146.89	1.00	1.00	3.97
DN1005_c0_g4_i1	DN1005_c0_g4	407	264.59	10.67	0.26	0.26	8.65
DN1005_c0_g4_i2	DN1005_c0_g4	435	292.58	0.00	0.00	0.00	0.00
DN1984_c0_g1_i11	DN1984_c0_g1	4104	3961.56	604.75	1.00	1.00	7.88
DN1005_c0_g5_i2	DN1005_c0_g5	898	755.56	94.07	0.82	0.82	48.66
DN1005_c0_g5_i3	DN1005_c0_g5	903	760.56	99.93	0.86	0.86	51.34
DN1005_c10_g1_i1	DN1005_c10_g1	221	80.57	0.00	0.00	0.00	0.00
DN19896_c0_g2_i1	DN19896_c0_g2	346	203.65	31.02	1.00	1.00	35.05
DN19944_c1_g1_i1	DN19944_c1_g1	212	72.10	11.00	1.00	1.00	100.00
DN1005_c6_g1_i1	DN1005_c6_g1	211	71.16	2.00	0.18	0.18	100.00
DN1005_c8_g1_i1	DN1005_c8_g1	265	123.21	12.00	0.64	0.64	100.00
DN1005_c9_g1_i1	DN1005_c9_g1	245	103.64	2.00	0.13	0.13	100.00
DN100600_c0_g1_i1	DN100600_c0_g1	227	86.28	9.00	0.68	0.68	100.00
DN100601_c0_g1_i1	DN100601_c0_g1	468	325.57	17.00	0.34	0.34	100.00
DN100602_c0_g1_i1	DN100602_c0_g1	252	110.47	7.00	0.41	0.42	100.00
DN100603_c0_g1_i1	DN100603_c0_g1	215	74.91	11.00	0.96	0.96	100.00
DN100604_c0_g1_i1	DN100604_c0_g1	224	83.42	5.00	0.39	0.39	100.00
DN100605_c0_g1_i1	DN100605_c0_g1	255	113.40	6.00	0.35	0.35	100.00
DN100606_c0_g1_i1	DN100606_c0_g1	208	68.37	5.00	0.48	0.48	100.00
DN100607_c0_g1_i1	DN100607_c0_g1	289	146.92	3.00	0.13	0.13	100.00
DN100608_c0_g1_i1	DN100608_c0_g1	325	182.71	9.00	0.32	0.32	100.00
DN100609_c0_g1_i1	DN100609_c0_g1	368	225.62	3.00	0.09	0.09	100.00
DN19981_c1_g1_i2	DN19981_c1_g1	1386	1243.56	189.63	1.00	1.00	49.10
DN20154_c0_g1_i10	DN20154_c0_g1	2755	2612.56	396.72	0.99	1.00	19.71
DN10060_c1_g2_i1	DN10060_c1_g2	771	628.56	39.00	0.41	0.41	100.00
DN10060_c2_g1_i1	DN10060_c2_g1	205	65.60	7.00	0.70	0.70	100.00
DN20173_c0_g1_i2	DN20173_c0_g1	413	270.58	41.13	1.00	1.00	72.09
DN10060_c4_g1_i1	DN10060_c4_g1	579	436.56	45.00	0.67	0.68	100.00
DN100610_c0_g1_i1	DN100610_c0_g1	315	172.75	12.00	0.45	0.46	100.00
DN100611_c0_g1_i1	DN100611_c0_g1	429	286.58	15.00	0.34	0.34	100.00
DN100612_c0_g1_i1	DN100612_c0_g1	295	152.87	6.00	0.26	0.26	100.00
DN100613_c0_g1_i1	DN100613_c0_g1	226	85.33	2.00	0.15	0.15	100.00
DN100614_c0_g1_i1	DN100614_c0_g1	295	152.87	3.00	0.13	0.13	100.00
DN100615_c0_g1_i1	DN100615_c0_g1	315	172.75	20.00	0.76	0.76	100.00
DN100616_c0_g1_i1	DN100616_c0_g1	411	268.58	7.00	0.17	0.17	100.00
DN100617_c0_g1_i1	DN100617_c0_g1	259	117.32	7.00	0.39	0.39	100.00
DN100618_c0_g1_i1	DN100618_c0_g1	218	77.73	3.00	0.25	0.25	100.00
DN100619_c0_g1_i1	DN100619_c0_g1	352	209.64	25.00	0.78	0.78	100.00
DN10061_c0_g1_i1	DN10061_c0_g1	944	801.56	25.46	0.21	0.21	23.17
DN10061_c0_g1_i2	DN10061_c0_g1	964	821.56	86.54	0.69	0.69	76.83
DN100620_c0_g1_i1	DN100620_c0_g1	484	341.57	15.00	0.29	0.29	100.00
DN100621_c0_g1_i1	DN100621_c0_g1	235	93.96	11.00	0.77	0.77	100.00
DN100622_c0_g1_i1	DN100622_c0_g1	212	72.10	5.00	0.45	0.46	100.00
DN100623_c0_g1_i1	DN100623_c0_g1	285	142.95	3.00	0.14	0.14	100.00
DN100624_c0_g1_i1	DN100624_c0_g1	428	285.58	14.00	0.32	0.32	100.00
DN100625_c0_g1_i1	DN100625_c0_g1	258	116.34	10.00	0.56	0.56	100.00
DN100626_c0_g1_i1	DN100626_c0_g1	221	80.57	8.00	0.65	0.65	100.00
DN100627_c0_g1_i1	DN100627_c0_g1	409	266.59	10.00	0.25	0.25	100.00
DN100628_c0_g1_i1	DN100628_c0_g1	316	173.74	2.00	0.08	0.08	100.00
DN100629_c0_g1_i1	DN100629_c0_g1	240	98.79	1.00	0.07	0.07	100.00
DN10062_c0_g1_i1	DN10062_c0_g1	357	214.63	29.00	0.88	0.89	100.00
DN10062_c1_g1_i1	DN10062_c1_g1	228	87.24	1.00	0.08	0.08	40.21
DN10062_c1_g1_i2	DN10062_c1_g1	259	117.32	2.00	0.11	0.11	59.79
DN100630_c0_g1_i1	DN100630_c0_g1	226	85.33	4.00	0.31	0.31	100.00
DN100631_c0_g1_i1	DN100631_c0_g1	277	135.04	11.00	0.53	0.53	100.00
DN100632_c0_g1_i1	DN100632_c0_g1	209	69.30	5.00	0.47	0.47	100.00
DN100633_c0_g1_i1	DN100633_c0_g1	237	95.89	4.00	0.27	0.27	100.00
DN100634_c0_g1_i1	DN100634_c0_g1	357	214.63	10.00	0.31	0.31	100.00
DN100635_c0_g1_i1	DN100635_c0_g1	634	491.56	36.00	0.48	0.48	100.00
DN100636_c0_g1_i1	DN100636_c0_g1	426	283.58	15.00	0.35	0.35	100.00
DN100638_c0_g1_i1	DN100638_c0_g1	331	188.69	11.00	0.38	0.38	100.00
DN100639_c0_g1_i1	DN100639_c0_g1	237	95.89	3.00	0.20	0.21	100.00
DN10063_c0_g1_i1	DN10063_c0_g1	3964	3821.56	107.17	0.18	0.18	0.01
DN20175_c0_g1_i3	DN20175_c0_g1	1801	1658.56	253.71	1.00	1.00	44.15
DN10063_c0_g1_i2	DN10063_c0_g1	3952	3809.56	547.04	0.94	0.94	0.04
DN20189_c0_g2_i1	DN20189_c0_g2	947	804.56	122.34	1.00	1.00	39.07
DN20213_c0_g1_i1	DN20213_c0_g1	246	104.62	16.00	1.00	1.00	100.00
DN2052_c4_g1_i1	DN2052_c4_g1	624	481.56	73.00	0.99	1.00	100.00
DN2055_c3_g1_i18	DN2055_c3_g1	7209	7066.56	1073.21	0.99	1.00	7.06
DN20707_c1_g2_i1	DN20707_c1_g2	226	85.33	13.00	1.00	1.00	100.00
DN20730_c1_g1_i1	DN20730_c1_g1	219	78.68	12.00	1.00	1.00	100.00
DN20769_c3_g1_i1	DN20769_c3_g1	233	92.04	14.00	1.00	1.00	100.00
DN10063_c1_g1_i1	DN10063_c1_g1	228	87.24	9.00	0.68	0.68	100.00
DN100640_c0_g1_i1	DN100640_c0_g1	300	157.83	13.00	0.54	0.54	100.00
DN100641_c0_g1_i1	DN100641_c0_g1	288	145.92	10.00	0.45	0.45	100.00
DN2078_c0_g2_i2	DN2078_c0_g2	1106	963.56	146.53	1.00	1.00	28.40
DN100643_c0_g1_i1	DN100643_c0_g1	207	67.45	2.00	0.19	0.19	100.00
DN100644_c0_g1_i1	DN100644_c0_g1	242	100.73	5.00	0.33	0.33	100.00
DN100645_c0_g1_i1	DN100645_c0_g1	298	155.84	10.00	0.42	0.42	100.00
DN100646_c0_g1_i1	DN100646_c0_g1	223	82.47	4.00	0.32	0.32	100.00
DN100647_c0_g1_i1	DN100647_c0_g1	241	99.76	4.00	0.26	0.26	100.00
DN100648_c0_g1_i1	DN100648_c0_g1	502	359.57	7.00	0.13	0.13	100.00
DN100649_c0_g1_i1	DN100649_c0_g1	509	366.57	52.00	0.93	0.93	100.00
DN10064_c0_g1_i1	DN10064_c0_g1	2669	2526.56	59.25	0.15	0.15	5.04
DN10064_c0_g1_i10	DN10064_c0_g1	2594	2451.56	188.02	0.50	0.50	16.48
DN10064_c0_g1_i11	DN10064_c0_g1	2319	2176.56	319.88	0.96	0.96	31.58
DN10064_c0_g1_i13	DN10064_c0_g1	2663	2520.56	14.94	0.04	0.04	1.27
DN10064_c0_g1_i2	DN10064_c0_g1	2388	2245.56	21.80	0.06	0.06	2.09
DN10064_c0_g1_i6	DN10064_c0_g1	1782	1639.56	177.27	0.71	0.71	23.23
DN10064_c0_g1_i7	DN10064_c0_g1	824	681.56	47.34	0.45	0.46	14.92
DN10064_c0_g1_i8	DN10064_c0_g1	2394	2251.56	56.50	0.16	0.16	5.39
DN100650_c0_g1_i1	DN100650_c0_g1	272	130.11	15.00	0.75	0.76	100.00
DN100651_c0_g1_i1	DN100651_c0_g1	282	139.98	11.00	0.51	0.52	100.00
DN100652_c0_g1_i1	DN100652_c0_g1	288	145.92	5.00	0.22	0.22	100.00
DN100653_c0_g1_i1	DN100653_c0_g1	229	88.20	8.00	0.59	0.60	100.00
DN100655_c0_g1_i1	DN100655_c0_g1	241	99.76	5.00	0.33	0.33	100.00
DN100656_c0_g1_i1	DN100656_c0_g1	302	159.82	6.00	0.25	0.25	100.00
DN100657_c0_g1_i1	DN100657_c0_g1	280	138.01	3.00	0.14	0.14	100.00
DN100659_c0_g1_i1	DN100659_c0_g1	459	316.57	4.00	0.08	0.08	100.00
DN2082_c2_g4_i1	DN2082_c2_g4	675	532.56	81.00	1.00	1.00	100.00
DN21237_c0_g1_i1	DN21237_c0_g1	1060	917.56	140.00	1.00	1.00	100.00
DN100661_c0_g1_i1	DN100661_c0_g1	219	78.68	2.00	0.17	0.17	100.00
DN100662_c0_g1_i1	DN100662_c0_g1	591	448.56	22.00	0.32	0.32	100.00
DN100663_c0_g1_i1	DN100663_c0_g1	234	93.00	4.00	0.28	0.28	100.00
DN100664_c0_g1_i1	DN100664_c0_g1	283	140.97	10.00	0.46	0.47	100.00
DN100665_c0_g1_i1	DN100665_c0_g1	354	211.64	7.00	0.22	0.22	100.00
DN100666_c0_g1_i1	DN100666_c0_g1	287	144.93	4.00	0.18	0.18	100.00
DN100667_c0_g1_i1	DN100667_c0_g1	214	73.97	3.00	0.27	0.27	100.00
DN100668_c0_g1_i1	DN100668_c0_g1	220	79.62	6.00	0.49	0.49	100.00
DN100669_c0_g1_i1	DN100669_c0_g1	221	80.57	8.00	0.65	0.65	100.00
DN10066_c0_g1_i1	DN10066_c0_g1	202	62.85	3.00	0.31	0.31	100.00
DN10066_c1_g1_i1	DN10066_c1_g1	589	446.56	41.00	0.60	0.60	100.00
DN10066_c2_g1_i1	DN10066_c2_g1	323	180.72	16.00	0.58	0.58	100.00
DN10066_c3_g1_i1	DN10066_c3_g1	273	131.09	11.00	0.55	0.55	100.00
DN100670_c0_g1_i1	DN100670_c0_g1	297	154.85	12.00	0.51	0.51	100.00
DN100671_c0_g1_i1	DN100671_c0_g1	336	193.67	21.00	0.71	0.71	100.00
DN100672_c0_g1_i1	DN100672_c0_g1	227	86.28	2.00	0.15	0.15	100.00
DN100673_c0_g1_i1	DN100673_c0_g1	275	133.07	5.00	0.25	0.25	100.00
DN100674_c0_g1_i1	DN100674_c0_g1	232	91.07	2.00	0.14	0.14	100.00
DN100675_c0_g1_i1	DN100675_c0_g1	315	172.75	7.00	0.27	0.27	100.00
DN100676_c0_g1_i1	DN100676_c0_g1	262	120.26	5.00	0.27	0.27	100.00
DN100677_c0_g1_i1	DN100677_c0_g1	270	128.13	10.00	0.51	0.51	100.00
DN100678_c0_g1_i1	DN100678_c0_g1	240	98.79	9.00	0.60	0.60	100.00
DN100679_c0_g1_i1	DN100679_c0_g1	297	154.85	5.00	0.21	0.21	100.00
DN2129_c1_g1_i1	DN2129_c1_g1	600	457.56	70.00	1.00	1.00	100.00
DN2132_c3_g1_i2	DN2132_c3_g1	234	93.00	14.16	1.00	1.00	22.37
DN10067_c0_g1_i3	DN10067_c0_g1	553	410.57	13.01	0.21	0.21	3.86
DN100680_c0_g1_i1	DN100680_c0_g1	260	118.30	3.00	0.17	0.17	100.00
DN21342_c0_g1_i1	DN21342_c0_g1	273	131.09	20.00	1.00	1.00	100.00
DN100682_c0_g1_i1	DN100682_c0_g1	244	102.67	1.00	0.06	0.06	100.00
DN100683_c0_g1_i1	DN100683_c0_g1	225	84.37	8.00	0.62	0.62	100.00
DN100684_c0_g1_i1	DN100684_c0_g1	208	68.37	2.00	0.19	0.19	100.00
DN100685_c0_g1_i1	DN100685_c0_g1	211	71.16	9.00	0.83	0.83	100.00
DN100687_c0_g1_i1	DN100687_c0_g1	300	157.83	9.00	0.37	0.37	100.00
DN100688_c0_g1_i1	DN100688_c0_g1	216	75.85	6.00	0.52	0.52	100.00
DN100689_c0_g1_i1	DN100689_c0_g1	259	117.32	6.00	0.33	0.34	100.00
DN10068_c0_g1_i15	DN10068_c0_g1	3876	3733.56	108.16	0.19	0.19	2.71
DN2147_c0_g1_i8	DN2147_c0_g1	215	74.91	11.40	1.00	1.00	18.39
DN21501_c0_g1_i1	DN21501_c0_g1	1118	975.56	149.00	1.00	1.00	100.00
DN21660_c0_g1_i1	DN21660_c0_g1	541	398.57	61.00	1.00	1.00	100.00
DN10068_c0_g1_i6	DN10068_c0_g1	5624	5481.56	699.34	0.84	0.84	11.94
DN10068_c0_g1_i8	DN10068_c0_g1	4698	4555.56	174.40	0.25	0.25	3.58
DN10068_c0_g1_i9	DN10068_c0_g1	5635	5492.56	696.42	0.83	0.83	11.87
DN10068_c0_g2_i1	DN10068_c0_g2	472	329.57	46.00	0.91	0.92	100.00
DN2174_c2_g1_i2	DN2174_c2_g1	1518	1375.56	208.59	0.99	1.00	41.46
DN100690_c0_g1_i1	DN100690_c0_g1	207	67.45	3.00	0.29	0.29	100.00
DN100691_c0_g1_i1	DN100691_c0_g1	207	67.45	7.00	0.68	0.68	100.00
DN100693_c0_g1_i1	DN100693_c0_g1	443	300.57	15.00	0.33	0.33	100.00
DN100694_c0_g1_i1	DN100694_c0_g1	341	198.66	17.00	0.56	0.56	100.00
DN100695_c0_g1_i1	DN100695_c0_g1	225	84.37	4.00	0.31	0.31	100.00
DN100696_c0_g1_i1	DN100696_c0_g1	440	297.58	8.00	0.18	0.18	100.00
DN100697_c0_g1_i1	DN100697_c0_g1	267	125.18	5.00	0.26	0.26	100.00
DN100698_c0_g1_i1	DN100698_c0_g1	287	144.93	12.00	0.54	0.54	100.00
DN100699_c0_g1_i1	DN100699_c0_g1	203	63.76	2.00	0.21	0.21	100.00
DN10069_c0_g1_i1	DN10069_c0_g1	820	677.56	99.00	0.96	0.96	100.00
DN1006_c0_g1_i1	DN1006_c0_g1	2596	2453.56	197.49	0.53	0.53	4.22
DN1006_c0_g1_i2	DN1006_c0_g1	1046	903.56	89.88	0.65	0.65	5.22
DN21753_c0_g1_i10	DN21753_c0_g1	2085	1942.56	296.37	1.00	1.00	17.13
DN21806_c2_g1_i1	DN21806_c2_g1	498	355.57	54.00	0.99	1.00	100.00
DN21965_c0_g1_i1	DN21965_c0_g1	872	729.56	111.02	1.00	1.00	100.00
DN1006_c1_g1_i2	DN1006_c1_g1	1044	901.56	51.86	0.38	0.38	2.49
DN1006_c1_g1_i3	DN1006_c1_g1	873	730.56	72.47	0.65	0.65	4.29
DN1006_c2_g1_i1	DN1006_c2_g1	434	291.58	12.00	0.27	0.27	100.00
DN100700_c0_g1_i1	DN100700_c0_g1	219	78.68	7.00	0.58	0.58	100.00
DN100701_c0_g1_i1	DN100701_c0_g1	240	98.79	9.00	0.60	0.60	100.00
DN100702_c0_g1_i1	DN100702_c0_g1	216	75.85	5.00	0.43	0.43	100.00
DN100703_c0_g1_i1	DN100703_c0_g1	206	66.52	3.00	0.30	0.30	100.00
DN100704_c0_g1_i1	DN100704_c0_g1	285	142.95	2.00	0.09	0.09	100.00
DN100705_c0_g1_i1	DN100705_c0_g1	221	80.57	3.00	0.24	0.24	100.00
DN100706_c0_g1_i1	DN100706_c0_g1	314	171.75	15.00	0.57	0.57	100.00
DN100707_c0_g1_i1	DN100707_c0_g1	249	107.54	3.00	0.18	0.18	100.00
DN100708_c0_g1_i1	DN100708_c0_g1	207	67.45	3.00	0.29	0.29	100.00
DN100709_c0_g1_i1	DN100709_c0_g1	220	79.62	2.00	0.16	0.16	100.00
DN22039_c1_g1_i1	DN22039_c1_g1	2410	2267.56	344.82	1.00	1.00	71.43
DN10070_c0_g2_i1	DN10070_c0_g2	592	449.56	56.00	0.82	0.82	100.00
DN22040_c0_g2_i1	DN22040_c0_g2	1763	1620.56	246.00	0.99	1.00	100.00
DN22089_c0_g2_i1	DN22089_c0_g2	233	92.04	14.00	1.00	1.00	100.00
DN100710_c0_g1_i1	DN100710_c0_g1	291	148.90	5.00	0.22	0.22	100.00
DN100711_c0_g1_i1	DN100711_c0_g1	221	80.57	3.00	0.24	0.24	100.00
DN100712_c0_g1_i1	DN100712_c0_g1	410	267.58	13.00	0.32	0.32	100.00
DN100713_c0_g1_i1	DN100713_c0_g1	216	75.85	2.00	0.17	0.17	100.00
DN22140_c0_g1_i1	DN22140_c0_g1	601	458.56	69.51	0.99	1.00	71.51
DN100715_c0_g1_i1	DN100715_c0_g1	292	149.89	18.00	0.79	0.79	100.00
DN100717_c0_g1_i1	DN100717_c0_g1	282	139.98	2.00	0.09	0.09	100.00
DN100718_c0_g1_i1	DN100718_c0_g1	205	65.60	2.00	0.20	0.20	100.00
DN100719_c0_g1_i1	DN100719_c0_g1	392	249.59	13.00	0.34	0.34	100.00
DN2214_c0_g1_i13	DN2214_c0_g1	662	519.56	78.85	0.99	1.00	9.80
DN22177_c0_g1_i1	DN22177_c0_g1	728	585.56	89.00	1.00	1.00	100.00
DN22191_c0_g1_i2	DN22191_c0_g1	808	665.56	101.71	1.00	1.00	90.48
DN10071_c1_g1_i1	DN10071_c1_g1	277	135.04	20.00	0.97	0.97	100.00
DN22191_c1_g2_i1	DN22191_c1_g2	613	470.56	72.00	1.00	1.00	100.00
DN22252_c0_g2_i1	DN22252_c0_g2	333	190.68	29.00	1.00	1.00	100.00
DN10071_c2_g1_i2	DN10071_c2_g1	488	345.57	37.57	0.71	0.71	17.56
DN22289_c0_g3_i1	DN22289_c0_g3	444	301.57	46.00	1.00	1.00	100.00
DN223_c2_g1_i10	DN223_c2_g1	2318	2175.56	332.83	1.00	1.00	0.39
DN22538_c0_g1_i4	DN22538_c0_g1	1349	1206.56	184.34	1.00	1.00	32.41
DN2259_c0_g1_i9	DN2259_c0_g1	1894	1751.56	266.09	0.99	1.00	0.19
DN2261_c0_g1_i2	DN2261_c0_g1	3259	3116.56	472.72	0.99	1.00	60.93
DN22668_c0_g2_i3	DN22668_c0_g2	301	158.82	24.08	0.99	1.00	16.03
DN10071_c8_g1_i1	DN10071_c8_g1	206	66.52	7.00	0.69	0.69	100.00
DN100720_c0_g1_i1	DN100720_c0_g1	376	233.61	16.00	0.45	0.45	100.00
DN100721_c0_g1_i1	DN100721_c0_g1	334	191.68	7.00	0.24	0.24	100.00
DN2268_c0_g1_i4	DN2268_c0_g1	4163	4020.56	611.22	1.00	1.00	6.98
DN100723_c0_g1_i1	DN100723_c0_g1	558	415.57	26.00	0.41	0.41	100.00
DN100724_c0_g1_i1	DN100724_c0_g1	235	93.96	3.00	0.21	0.21	100.00
DN100725_c0_g1_i1	DN100725_c0_g1	230	89.15	3.00	0.22	0.22	100.00
DN100726_c0_g1_i1	DN100726_c0_g1	277	135.04	3.00	0.15	0.15	100.00
DN100727_c0_g1_i1	DN100727_c0_g1	241	99.76	6.00	0.39	0.39	100.00
DN22785_c0_g1_i1	DN22785_c0_g1	437	294.58	45.08	1.00	1.00	100.00
DN100729_c0_g1_i1	DN100729_c0_g1	372	229.61	11.00	0.31	0.31	100.00
DN22884_c0_g1_i1	DN22884_c0_g1	1739	1596.56	243.00	1.00	1.00	100.00
DN100730_c0_g1_i1	DN100730_c0_g1	310	167.77	7.00	0.27	0.27	100.00
DN100731_c0_g1_i1	DN100731_c0_g1	501	358.57	49.00	0.89	0.90	100.00
DN100732_c0_g1_i1	DN100732_c0_g1	204	64.68	2.00	0.20	0.20	100.00
DN100733_c0_g1_i1	DN100733_c0_g1	439	296.58	9.00	0.20	0.20	100.00
DN100734_c0_g1_i1	DN100734_c0_g1	335	192.68	3.00	0.10	0.10	100.00
DN100735_c0_g1_i1	DN100735_c0_g1	351	208.64	8.00	0.25	0.25	100.00
DN100736_c0_g1_i1	DN100736_c0_g1	202	62.85	5.00	0.52	0.52	100.00
DN100737_c0_g1_i1	DN100737_c0_g1	394	251.59	8.00	0.21	0.21	100.00
DN100738_c0_g1_i1	DN100738_c0_g1	298	155.84	15.00	0.63	0.63	100.00
DN100739_c0_g1_i1	DN100739_c0_g1	323	180.72	7.00	0.25	0.25	100.00
DN23142_c0_g1_i7	DN23142_c0_g1	2460	2317.56	352.05	0.99	1.00	30.92
DN10073_c0_g1_i2	DN10073_c0_g1	1269	1126.56	164.21	0.95	0.96	39.12
DN23358_c1_g1_i1	DN23358_c1_g1	327	184.70	28.00	0.99	1.00	100.00
DN10073_c10_g1_i1	DN10073_c10_g1	530	387.57	9.00	0.15	0.15	100.00
DN23380_c3_g1_i4	DN23380_c3_g1	230	89.15	13.65	1.00	1.00	43.15
DN10073_c1_g1_i2	DN10073_c1_g1	6938	6795.56	342.35	0.33	0.33	5.83
DN2340_c0_g3_i2	DN2340_c0_g3	581	438.56	66.79	1.00	1.00	65.33
DN23638_c0_g1_i3	DN23638_c0_g1	1544	1401.56	212.88	0.99	1.00	80.10
DN10073_c1_g1_i7	DN10073_c1_g1	6831	6688.56	762.20	0.75	0.75	13.18
DN10073_c1_g1_i8	DN10073_c1_g1	6918	6775.56	819.55	0.79	0.79	13.99
DN23682_c0_g1_i2	DN23682_c0_g1	478	335.57	51.00	1.00	1.00	100.00
DN10073_c2_g1_i1	DN10073_c2_g1	1056	913.56	31.03	0.22	0.22	24.74
DN10073_c2_g1_i2	DN10073_c2_g1	1085	942.56	64.68	0.45	0.45	49.98
DN10073_c2_g1_i4	DN10073_c2_g1	1044	901.56	31.29	0.23	0.23	25.28
DN10073_c3_g1_i1	DN10073_c3_g1	289	146.92	15.00	0.67	0.67	100.00
DN10073_c5_g1_i1	DN10073_c5_g1	219	78.68	4.00	0.33	0.33	100.00
DN10073_c7_g1_i1	DN10073_c7_g1	655	512.56	55.00	0.70	0.70	100.00
DN10073_c8_g1_i1	DN10073_c8_g1	415	272.58	17.00	0.41	0.41	100.00
DN10073_c9_g1_i1	DN10073_c9_g1	268	126.16	7.00	0.36	0.36	100.00
DN100740_c0_g1_i1	DN100740_c0_g1	201	61.93	2.00	0.21	0.21	100.00
DN100741_c0_g1_i1	DN100741_c0_g1	217	76.79	2.00	0.17	0.17	100.00
DN100742_c0_g1_i1	DN100742_c0_g1	261	119.28	9.00	0.49	0.50	100.00
DN100743_c0_g1_i1	DN100743_c0_g1	230	89.15	3.00	0.22	0.22	100.00
DN100744_c0_g1_i1	DN100744_c0_g1	422	279.58	6.00	0.14	0.14	100.00
DN100745_c0_g1_i1	DN100745_c0_g1	212	72.10	5.00	0.45	0.46	100.00
DN100746_c0_g1_i1	DN100746_c0_g1	342	199.66	9.00	0.30	0.30	100.00
DN100747_c0_g1_i1	DN100747_c0_g1	274	132.08	7.00	0.35	0.35	100.00
DN100748_c0_g1_i1	DN100748_c0_g1	241	99.76	2.00	0.13	0.13	100.00
DN100749_c0_g1_i1	DN100749_c0_g1	288	145.92	3.00	0.13	0.13	100.00
DN23742_c0_g1_i1	DN23742_c0_g1	1926	1783.56	272.00	1.00	1.00	100.00
DN100750_c0_g1_i1	DN100750_c0_g1	264	122.23	12.00	0.64	0.64	100.00
DN100751_c0_g1_i1	DN100751_c0_g1	308	165.78	7.00	0.28	0.28	100.00
DN100752_c0_g1_i1	DN100752_c0_g1	232	91.07	8.00	0.58	0.58	100.00
DN100753_c0_g1_i1	DN100753_c0_g1	342	199.66	4.00	0.13	0.13	100.00
DN100754_c0_g1_i1	DN100754_c0_g1	237	95.89	6.00	0.41	0.41	100.00
DN100754_c1_g1_i1	DN100754_c1_g1	203	63.76	1.00	0.10	0.10	100.00
DN100755_c0_g1_i1	DN100755_c0_g1	234	93.00	7.00	0.49	0.49	100.00
DN100756_c0_g1_i1	DN100756_c0_g1	218	77.73	8.00	0.67	0.68	100.00
DN100757_c0_g1_i1	DN100757_c0_g1	213	73.03	6.00	0.54	0.54	100.00
DN100758_c0_g1_i1	DN100758_c0_g1	222	81.52	2.00	0.16	0.16	100.00
DN100759_c0_g1_i1	DN100759_c0_g1	415	272.58	4.00	0.10	0.10	100.00
DN10075_c0_g1_i1	DN10075_c0_g1	449	306.57	38.00	0.81	0.81	100.00
DN10075_c1_g1_i1	DN10075_c1_g1	211	71.16	2.00	0.18	0.18	100.00
DN100760_c0_g1_i1	DN100760_c0_g1	209	69.30	4.00	0.38	0.38	100.00
DN100761_c0_g1_i1	DN100761_c0_g1	266	124.19	2.00	0.11	0.11	100.00
DN23846_c0_g1_i1	DN23846_c0_g1	1330	1187.56	181.04	1.00	1.00	0.91
DN100763_c0_g1_i1	DN100763_c0_g1	393	250.59	7.00	0.18	0.18	100.00
DN100764_c0_g1_i1	DN100764_c0_g1	311	168.77	4.00	0.16	0.16	100.00
DN100765_c0_g1_i1	DN100765_c0_g1	290	147.91	3.00	0.13	0.13	100.00
DN100766_c0_g1_i1	DN100766_c0_g1	355	212.63	2.00	0.06	0.06	100.00
DN100767_c0_g1_i1	DN100767_c0_g1	289	146.92	5.00	0.22	0.22	100.00
DN100768_c0_g1_i1	DN100768_c0_g1	228	87.24	3.00	0.23	0.23	100.00
DN100769_c0_g1_i1	DN100769_c0_g1	311	168.77	6.00	0.23	0.23	100.00
DN2402_c0_g1_i8	DN2402_c0_g1	1358	1215.56	185.95	1.00	1.00	10.79
DN10076_c0_g1_i10	DN10076_c0_g1	900	757.56	41.93	0.36	0.36	6.06
DN10076_c0_g1_i5	DN10076_c0_g1	460	317.57	20.68	0.43	0.43	7.13
DN10076_c0_g1_i6	DN10076_c0_g1	1134	991.56	104.27	0.69	0.69	11.51
DN10076_c0_g1_i7	DN10076_c0_g1	476	333.57	17.98	0.35	0.35	5.90
DN10076_c0_g1_i8	DN10076_c0_g1	295	152.87	7.96	0.34	0.34	5.70
DN24177_c0_g2_i1	DN24177_c0_g2	253	111.44	17.00	1.00	1.00	100.00
DN24467_c0_g1_i1	DN24467_c0_g1	386	243.60	37.00	0.99	1.00	100.00
DN10076_c3_g1_i1	DN10076_c3_g1	577	434.56	16.00	0.24	0.24	100.00
DN100770_c0_g1_i1	DN100770_c0_g1	222	81.52	1.00	0.08	0.08	100.00
DN100771_c0_g1_i1	DN100771_c0_g1	237	95.89	6.00	0.41	0.41	100.00
DN100772_c0_g1_i1	DN100772_c0_g1	254	112.42	10.00	0.58	0.58	100.00
DN100773_c0_g1_i1	DN100773_c0_g1	375	232.61	6.00	0.17	0.17	100.00
DN100774_c0_g1_i1	DN100774_c0_g1	205	65.60	9.00	0.90	0.90	100.00
DN100775_c0_g1_i1	DN100775_c0_g1	283	140.97	8.00	0.37	0.37	100.00
DN100776_c0_g1_i1	DN100776_c0_g1	277	135.04	7.00	0.34	0.34	100.00
DN100777_c0_g1_i1	DN100777_c0_g1	221	80.57	2.00	0.16	0.16	100.00
DN100778_c0_g1_i1	DN100778_c0_g1	681	538.56	25.00	0.30	0.30	100.00
DN100779_c0_g1_i1	DN100779_c0_g1	552	409.57	12.00	0.19	0.19	100.00
DN10077_c0_g1_i1	DN10077_c0_g1	1398	1255.56	84.99	0.44	0.44	59.63
DN10077_c0_g1_i2	DN10077_c0_g1	1299	1156.56	53.01	0.30	0.30	40.37
DN100780_c0_g1_i1	DN100780_c0_g1	228	87.24	5.00	0.38	0.38	100.00
DN100781_c0_g1_i1	DN100781_c0_g1	277	135.04	19.00	0.92	0.92	100.00
DN100782_c0_g1_i1	DN100782_c0_g1	239	97.82	11.00	0.74	0.74	100.00
DN100783_c0_g1_i1	DN100783_c0_g1	257	115.36	3.00	0.17	0.17	100.00
DN100784_c0_g1_i1	DN100784_c0_g1	239	97.82	9.00	0.60	0.60	100.00
DN100785_c0_g1_i1	DN100785_c0_g1	201	61.93	4.00	0.42	0.42	100.00
DN100786_c0_g1_i1	DN100786_c0_g1	242	100.73	5.00	0.33	0.33	100.00
DN100787_c0_g1_i1	DN100787_c0_g1	230	89.15	3.00	0.22	0.22	100.00
DN100788_c0_g1_i1	DN100788_c0_g1	211	71.16	2.00	0.18	0.18	100.00
DN100789_c0_g1_i1	DN100789_c0_g1	244	102.67	12.00	0.77	0.77	100.00
DN10078_c0_g1_i1	DN10078_c0_g1	2797	2654.56	237.67	0.59	0.59	36.62
DN10078_c0_g1_i2	DN10078_c0_g1	219	78.68	0.00	0.00	0.00	0.00
DN24503_c4_g1_i1	DN24503_c4_g1	226	85.33	13.00	1.00	1.00	100.00
DN10078_c1_g1_i1	DN10078_c1_g1	316	173.74	5.00	0.19	0.19	100.00
DN10078_c2_g1_i2	DN10078_c2_g1	1039	896.56	17.03	0.12	0.12	17.32
DN10078_c2_g1_i4	DN10078_c2_g1	3088	2945.56	266.97	0.59	0.60	82.68
DN10078_c3_g1_i1	DN10078_c3_g1	479	336.57	2.29	0.04	0.04	10.04
DN10078_c3_g1_i2	DN10078_c3_g1	516	373.57	9.66	0.17	0.17	38.20
DN10078_c3_g1_i3	DN10078_c3_g1	772	629.56	22.05	0.23	0.23	51.75
DN10078_c4_g1_i1	DN10078_c4_g1	236	94.93	4.00	0.28	0.28	100.00
DN10078_c5_g1_i1	DN10078_c5_g1	226	85.33	10.00	0.77	0.77	100.00
DN100790_c0_g1_i1	DN100790_c0_g1	480	337.57	24.00	0.47	0.47	100.00
DN100791_c0_g1_i1	DN100791_c0_g1	321	178.72	8.00	0.29	0.29	100.00
DN100792_c0_g1_i1	DN100792_c0_g1	309	166.78	18.00	0.71	0.71	100.00
DN100793_c0_g1_i1	DN100793_c0_g1	363	220.62	10.00	0.30	0.30	100.00
DN100794_c0_g1_i1	DN100794_c0_g1	255	113.40	1.00	0.06	0.06	100.00
DN100795_c0_g1_i1	DN100795_c0_g1	276	134.05	4.00	0.20	0.20	100.00
DN100796_c0_g1_i1	DN100796_c0_g1	357	214.63	32.00	0.98	0.98	100.00
DN100797_c0_g1_i1	DN100797_c0_g1	252	110.47	4.00	0.24	0.24	100.00
DN100798_c0_g1_i1	DN100798_c0_g1	357	214.63	10.00	0.31	0.31	100.00
DN100799_c0_g1_i1	DN100799_c0_g1	1013	870.56	13.95	0.10	0.11	49.65
DN100799_c0_g1_i2	DN100799_c0_g1	946	803.56	13.05	0.11	0.11	50.35
DN2457_c3_g1_i1	DN2457_c3_g1	1047	904.56	138.08	1.00	1.00	17.02
DN24784_c0_g1_i1	DN24784_c0_g1	313	170.76	26.00	1.00	1.00	100.00
DN24816_c0_g1_i17	DN24816_c0_g1	265	123.21	18.71	0.99	1.00	10.47
DN24816_c0_g1_i7	DN24816_c0_g1	265	123.21	18.73	1.00	1.00	10.48
DN24987_c0_g2_i1	DN24987_c0_g2	267	125.18	19.00	0.99	1.00	100.00
DN25006_c0_g1_i7	DN25006_c0_g1	6547	6404.56	975.88	1.00	1.00	50.31
DN1007_c1_g1_i1	DN1007_c1_g1	5004	4861.56	236.49	0.32	0.32	2.91
DN1007_c1_g1_i10	DN1007_c1_g1	7924	7781.56	282.99	0.24	0.24	2.18
DN25046_c0_g1_i1	DN25046_c0_g1	2664	2521.56	385.00	1.00	1.00	100.00
DN2505_c6_g1_i1	DN2505_c6_g1	307	164.79	25.00	0.99	1.00	100.00
DN2519_c0_g1_i8	DN2519_c0_g1	496	353.57	53.76	1.00	1.00	4.47
DN1007_c1_g1_i16	DN1007_c1_g1	8946	8803.56	22.60	0.02	0.02	0.15
DN25242_c0_g1_i1	DN25242_c0_g1	205	65.60	10.00	1.00	1.00	100.00
DN1007_c1_g1_i18	DN1007_c1_g1	1504	1361.56	88.60	0.43	0.43	3.89
DN1007_c1_g1_i2	DN1007_c1_g1	2199	2056.56	101.89	0.32	0.33	2.96
DN1007_c1_g1_i20	DN1007_c1_g1	8987	8844.56	59.54	0.04	0.04	0.40
DN1007_c1_g1_i21	DN1007_c1_g1	4749	4606.56	200.21	0.28	0.29	2.60
DN25294_c0_g1_i1	DN25294_c0_g1	205	65.60	10.00	1.00	1.00	100.00
DN1007_c1_g1_i5	DN1007_c1_g1	5808	5665.56	400.40	0.46	0.46	4.23
DN1007_c1_g1_i6	DN1007_c1_g1	7516	7373.56	0.00	0.00	0.00	0.00
DN1007_c1_g1_i8	DN1007_c1_g1	8205	8062.56	1191.01	0.97	0.97	8.84
DN25341_c0_g1_i1	DN25341_c0_g1	352	209.64	32.00	1.00	1.00	100.00
DN1007_c2_g1_i2	DN1007_c2_g1	1468	1325.56	41.86	0.21	0.21	8.48
DN1007_c2_g1_i4	DN1007_c2_g1	1467	1324.56	145.53	0.72	0.72	29.51
DN100800_c0_g1_i1	DN100800_c0_g1	303	160.81	4.00	0.16	0.16	100.00
DN100801_c0_g1_i1	DN100801_c0_g1	470	327.57	5.00	0.10	0.10	100.00
DN100802_c0_g1_i1	DN100802_c0_g1	462	319.57	19.00	0.39	0.39	100.00
DN25374_c1_g3_i1	DN25374_c1_g3	246	104.62	16.00	1.00	1.00	100.00
DN100804_c0_g1_i1	DN100804_c0_g1	299	156.84	2.00	0.08	0.08	100.00
DN100805_c0_g1_i1	DN100805_c0_g1	214	73.97	3.00	0.27	0.27	100.00
DN100806_c0_g1_i1	DN100806_c0_g1	227	86.28	3.00	0.23	0.23	100.00
DN100807_c0_g1_i1	DN100807_c0_g1	370	227.61	24.00	0.69	0.69	100.00
DN100809_c0_g1_i1	DN100809_c0_g1	305	162.80	2.00	0.08	0.08	100.00
DN2550_c1_g3_i1	DN2550_c1_g3	212	72.10	11.00	1.00	1.00	100.00
DN10080_c0_g1_i6	DN10080_c0_g1	916	773.56	36.57	0.31	0.31	2.76
DN2578_c0_g2_i2	DN2578_c0_g2	1163	1020.56	155.95	1.00	1.00	59.71
DN2589_c0_g1_i4	DN2589_c0_g1	1433	1290.56	196.97	1.00	1.00	14.85
DN10080_c0_g2_i1	DN10080_c0_g2	891	748.56	70.36	0.62	0.62	100.00
DN25911_c1_g1_i1	DN25911_c1_g1	333	190.68	29.00	1.00	1.00	100.00
DN259_c0_g1_i41	DN259_c0_g1	2015	1872.56	284.63	1.00	1.00	3.33
DN100811_c0_g1_i1	DN100811_c0_g1	248	106.56	5.00	0.31	0.31	100.00
DN100812_c0_g1_i1	DN100812_c0_g1	406	263.59	5.00	0.12	0.12	100.00
DN100813_c0_g1_i1	DN100813_c0_g1	231	90.11	6.00	0.44	0.44	100.00
DN100814_c0_g1_i1	DN100814_c0_g1	319	176.73	9.00	0.33	0.33	100.00
DN100815_c0_g1_i1	DN100815_c0_g1	202	62.85	2.00	0.21	0.21	100.00
DN100816_c0_g1_i1	DN100816_c0_g1	244	102.67	5.00	0.32	0.32	100.00
DN100817_c0_g1_i1	DN100817_c0_g1	203	63.76	2.00	0.21	0.21	100.00
DN100818_c0_g1_i1	DN100818_c0_g1	299	156.84	4.00	0.17	0.17	100.00
DN100819_c0_g1_i1	DN100819_c0_g1	223	82.47	2.00	0.16	0.16	100.00
DN10081_c0_g1_i1	DN10081_c0_g1	304	161.81	4.00	0.16	0.16	100.00
DN2600_c3_g1_i1	DN2600_c3_g1	1363	1220.56	186.00	1.00	1.00	100.00
DN10081_c5_g1_i1	DN10081_c5_g1	222	81.52	9.00	0.72	0.72	100.00
DN10081_c6_g1_i1	DN10081_c6_g1	201	61.93	4.00	0.42	0.42	100.00
DN100820_c0_g1_i1	DN100820_c0_g1	230	89.15	2.00	0.15	0.15	100.00
DN100821_c0_g1_i1	DN100821_c0_g1	270	128.13	13.00	0.66	0.67	100.00
DN100822_c0_g1_i1	DN100822_c0_g1	254	112.42	9.00	0.52	0.53	100.00
DN100823_c0_g1_i1	DN100823_c0_g1	394	251.59	18.00	0.47	0.47	100.00
DN100824_c0_g1_i1	DN100824_c0_g1	231	90.11	2.00	0.15	0.15	100.00
DN100825_c0_g1_i1	DN100825_c0_g1	242	100.73	5.00	0.33	0.33	100.00
DN100826_c0_g1_i1	DN100826_c0_g1	256	114.38	2.00	0.11	0.11	100.00
DN100827_c0_g1_i1	DN100827_c0_g1	277	135.04	9.00	0.44	0.44	100.00
DN2616_c0_g1_i5	DN2616_c0_g1	3267	3124.56	475.44	1.00	1.00	9.37
DN100829_c0_g1_i1	DN100829_c0_g1	260	118.30	13.00	0.72	0.72	100.00
DN10082_c0_g1_i1	DN10082_c0_g1	797	654.56	50.00	0.50	0.50	100.00
DN10082_c0_g2_i1	DN10082_c0_g2	715	572.56	61.00	0.70	0.70	100.00
DN100830_c0_g1_i1	DN100830_c0_g1	357	214.63	4.00	0.12	0.12	100.00
DN100831_c0_g1_i1	DN100831_c0_g1	368	225.62	14.00	0.41	0.41	100.00
DN100832_c0_g1_i1	DN100832_c0_g1	262	120.26	8.00	0.44	0.44	100.00
DN100833_c0_g1_i1	DN100833_c0_g1	213	73.03	2.00	0.18	0.18	100.00
DN100834_c0_g1_i1	DN100834_c0_g1	292	149.89	13.00	0.57	0.57	100.00
DN100835_c0_g1_i1	DN100835_c0_g1	450	307.57	9.00	0.19	0.19	100.00
DN100836_c0_g1_i1	DN100836_c0_g1	403	260.59	8.00	0.20	0.20	100.00
DN100837_c0_g1_i1	DN100837_c0_g1	284	141.96	4.00	0.18	0.18	100.00
DN100838_c0_g1_i1	DN100838_c0_g1	335	192.68	4.00	0.14	0.14	100.00
DN100839_c0_g1_i1	DN100839_c0_g1	257	115.36	3.00	0.17	0.17	100.00
DN10083_c0_g1_i1	DN10083_c0_g1	1857	1714.56	173.08	0.66	0.66	15.28
DN26257_c3_g1_i1	DN26257_c3_g1	405	262.59	40.00	1.00	1.00	100.00
DN2654_c4_g1_i1	DN2654_c4_g1	620	477.56	73.00	1.00	1.00	100.00
DN10083_c1_g1_i2	DN10083_c1_g1	1324	1181.56	172.33	0.96	0.96	5.98
DN266_c0_g1_i7	DN266_c0_g1	4290	4147.56	631.94	1.00	1.00	3.31
DN10083_c1_g1_i4	DN10083_c1_g1	423	280.58	27.63	0.64	0.65	4.04
DN26910_c2_g1_i1	DN26910_c2_g1	253	111.44	17.00	1.00	1.00	100.00
DN10083_c3_g1_i1	DN10083_c3_g1	590	447.56	15.49	0.23	0.23	20.33
DN10083_c3_g1_i2	DN10083_c3_g1	508	365.57	29.25	0.52	0.53	47.02
DN10083_c3_g1_i3	DN10083_c3_g1	813	670.56	37.26	0.36	0.36	32.65
DN10083_c5_g1_i1	DN10083_c5_g1	216	75.85	7.00	0.60	0.61	100.00
DN10083_c6_g1_i1	DN10083_c6_g1	215	74.91	3.00	0.26	0.26	100.00
DN100840_c0_g1_i1	DN100840_c0_g1	580	437.56	8.00	0.12	0.12	100.00
DN100841_c0_g1_i1	DN100841_c0_g1	241	99.76	7.00	0.46	0.46	100.00
DN100842_c0_g1_i1	DN100842_c0_g1	281	138.99	8.00	0.38	0.38	100.00
DN100843_c0_g1_i1	DN100843_c0_g1	287	144.93	2.00	0.09	0.09	100.00
DN100844_c0_g1_i1	DN100844_c0_g1	232	91.07	3.00	0.22	0.22	100.00
DN100845_c0_g1_i1	DN100845_c0_g1	258	116.34	3.00	0.17	0.17	100.00
DN100846_c0_g1_i1	DN100846_c0_g1	268	126.16	3.00	0.16	0.16	100.00
DN100847_c0_g1_i1	DN100847_c0_g1	266	124.19	4.00	0.21	0.21	100.00
DN100848_c0_g1_i1	DN100848_c0_g1	566	423.57	52.00	0.80	0.81	100.00
DN100849_c0_g1_i1	DN100849_c0_g1	812	669.56	28.00	0.27	0.27	100.00
DN10084_c0_g1_i1	DN10084_c0_g1	271	129.12	2.00	0.10	0.10	100.00
DN100850_c0_g1_i1	DN100850_c0_g1	241	99.76	2.00	0.13	0.13	100.00
DN100851_c0_g1_i1	DN100851_c0_g1	276	134.05	15.00	0.73	0.73	100.00
DN100852_c0_g1_i1	DN100852_c0_g1	376	233.61	6.00	0.17	0.17	100.00
DN100853_c0_g1_i1	DN100853_c0_g1	434	291.58	21.00	0.47	0.47	100.00
DN100854_c0_g1_i1	DN100854_c0_g1	221	80.57	5.00	0.41	0.41	100.00
DN100855_c0_g1_i1	DN100855_c0_g1	325	182.71	10.00	0.36	0.36	100.00
DN100857_c0_g1_i1	DN100857_c0_g1	239	97.82	7.00	0.47	0.47	100.00
DN100858_c0_g1_i1	DN100858_c0_g1	317	174.74	9.00	0.34	0.34	100.00
DN26928_c0_g2_i1	DN26928_c0_g2	689	546.56	83.00	0.99	1.00	100.00
DN27031_c1_g2_i1	DN27031_c1_g2	332	189.69	29.00	1.00	1.00	100.00
DN100860_c0_g1_i1	DN100860_c0_g1	353	210.64	14.00	0.44	0.44	100.00
DN100861_c0_g1_i1	DN100861_c0_g1	344	201.66	9.00	0.29	0.29	100.00
DN100862_c0_g1_i1	DN100862_c0_g1	298	155.84	5.00	0.21	0.21	100.00
DN100863_c0_g1_i1	DN100863_c0_g1	438	295.58	11.00	0.24	0.24	100.00
DN100864_c0_g1_i1	DN100864_c0_g1	300	157.83	23.00	0.95	0.96	100.00
DN2705_c0_g1_i2	DN2705_c0_g1	1524	1381.56	210.59	1.00	1.00	31.25
DN100866_c0_g1_i1	DN100866_c0_g1	277	135.04	4.00	0.19	0.19	100.00
DN100867_c0_g1_i1	DN100867_c0_g1	263	121.24	3.00	0.16	0.16	100.00
DN100868_c0_g1_i1	DN100868_c0_g1	312	169.76	11.00	0.42	0.43	100.00
DN100869_c0_g1_i1	DN100869_c0_g1	348	205.65	14.00	0.45	0.45	100.00
DN100870_c0_g1_i1	DN100870_c0_g1	279	137.02	4.00	0.19	0.19	100.00
DN100871_c0_g1_i1	DN100871_c0_g1	334	191.68	6.00	0.20	0.21	100.00
DN100872_c0_g1_i1	DN100872_c0_g1	291	148.90	3.00	0.13	0.13	100.00
DN100873_c0_g1_i1	DN100873_c0_g1	205	65.60	2.00	0.20	0.20	100.00
DN100874_c0_g1_i1	DN100874_c0_g1	230	89.15	3.00	0.22	0.22	100.00
DN100875_c0_g1_i2	DN100875_c0_g1	362	219.62	13.00	0.39	0.39	100.00
DN100876_c0_g1_i1	DN100876_c0_g1	245	103.64	10.00	0.63	0.63	100.00
DN100877_c0_g1_i1	DN100877_c0_g1	308	165.78	8.00	0.32	0.32	100.00
DN100878_c0_g1_i1	DN100878_c0_g1	268	126.16	5.00	0.26	0.26	100.00
DN100879_c0_g1_i1	DN100879_c0_g1	300	157.83	2.00	0.08	0.08	100.00
DN10087_c0_g1_i1	DN10087_c0_g1	499	356.57	4.99	0.09	0.09	18.02
DN10087_c0_g1_i2	DN10087_c0_g1	881	738.56	47.01	0.42	0.42	81.98
DN100880_c0_g1_i1	DN100880_c0_g1	238	96.86	3.00	0.20	0.20	100.00
DN100881_c0_g1_i1	DN100881_c0_g1	225	84.37	3.00	0.23	0.23	100.00
DN100882_c0_g1_i1	DN100882_c0_g1	344	201.66	9.00	0.29	0.29	100.00
DN100883_c0_g1_i1	DN100883_c0_g1	217	76.79	3.00	0.26	0.26	100.00
DN100884_c0_g1_i1	DN100884_c0_g1	696	553.56	42.00	0.50	0.50	100.00
DN100885_c0_g1_i1	DN100885_c0_g1	261	119.28	6.00	0.33	0.33	100.00
DN100886_c0_g1_i1	DN100886_c0_g1	441	298.58	8.00	0.18	0.18	100.00
DN100887_c0_g1_i1	DN100887_c0_g1	258	116.34	4.01	0.23	0.23	100.00
DN100888_c0_g1_i1	DN100888_c0_g1	346	203.65	8.00	0.26	0.26	100.00
DN100889_c0_g1_i1	DN100889_c0_g1	211	71.16	2.00	0.18	0.18	100.00
DN10088_c0_g1_i1	DN10088_c0_g1	385	242.60	31.00	0.84	0.84	100.00
DN100890_c0_g1_i1	DN100890_c0_g1	477	334.57	4.00	0.08	0.08	100.00
DN100891_c0_g1_i1	DN100891_c0_g1	229	88.20	3.00	0.22	0.22	100.00
DN100892_c0_g1_i1	DN100892_c0_g1	378	235.61	14.00	0.39	0.39	100.00
DN100893_c0_g1_i1	DN100893_c0_g1	411	268.58	18.00	0.44	0.44	100.00
DN100894_c0_g1_i1	DN100894_c0_g1	304	161.81	9.00	0.36	0.37	100.00
DN100895_c0_g1_i1	DN100895_c0_g1	315	172.75	19.00	0.72	0.72	100.00
DN100896_c0_g1_i1	DN100896_c0_g1	309	166.78	2.00	0.08	0.08	100.00
DN100897_c0_g1_i1	DN100897_c0_g1	213	73.03	10.00	0.90	0.90	100.00
DN100898_c0_g1_i1	DN100898_c0_g1	226	85.33	2.00	0.15	0.15	100.00
DN100899_c0_g1_i1	DN100899_c0_g1	430	287.58	20.00	0.46	0.46	100.00
DN27136_c0_g1_i1	DN27136_c0_g1	254	112.42	17.11	1.00	1.00	71.70
DN2715_c0_g1_i15	DN2715_c0_g1	3976	3833.56	581.64	0.99	1.00	21.89
DN10089_c0_g1_i13	DN10089_c0_g1	367	224.62	28.37	0.83	0.83	7.32
DN2737_c5_g2_i4	DN2737_c5_g2	703	560.56	85.13	0.99	1.00	11.71
DN10089_c0_g1_i15	DN10089_c0_g1	367	224.62	26.57	0.77	0.78	6.85
DN10089_c0_g1_i2	DN10089_c0_g1	268	126.16	7.99	0.41	0.42	3.67
DN10089_c0_g1_i3	DN10089_c0_g1	249	107.54	3.96	0.24	0.24	2.14
DN10089_c0_g1_i4	DN10089_c0_g1	275	133.07	0.00	0.00	0.00	0.00
DN10089_c0_g1_i5	DN10089_c0_g1	375	232.61	17.98	0.51	0.51	4.48
DN10089_c0_g1_i6	DN10089_c0_g1	268	126.16	11.83	0.61	0.62	5.43
DN10089_c0_g1_i7	DN10089_c0_g1	256	114.38	5.39	0.31	0.31	2.73
DN10089_c0_g1_i9	DN10089_c0_g1	256	114.38	0.00	0.00	0.00	0.00
DN27410_c0_g2_i1	DN27410_c0_g2	288	145.92	22.19	1.00	1.00	57.15
DN27707_c0_g1_i1	DN27707_c0_g1	2753	2610.56	397.00	1.00	1.00	100.00
DN2770_c3_g1_i5	DN2770_c3_g1	5894	5751.56	872.60	0.99	1.00	31.90
DN2770_c7_g1_i1	DN2770_c7_g1	351	208.64	31.81	1.00	1.00	85.13
DN1008_c0_g1_i4	DN1008_c0_g1	1346	1203.56	77.53	0.42	0.42	1.39
DN1008_c0_g1_i5	DN1008_c0_g1	1338	1195.56	70.87	0.39	0.39	1.28
DN1008_c0_g1_i6	DN1008_c0_g1	581	438.56	28.67	0.43	0.43	1.41
DN1008_c0_g1_i7	DN1008_c0_g1	944	801.56	39.29	0.32	0.32	1.06
DN1008_c0_g1_i8	DN1008_c0_g1	709	566.56	57.60	0.67	0.67	2.20
DN1008_c0_g1_i9	DN1008_c0_g1	1182	1039.56	83.44	0.53	0.53	1.73
DN1008_c0_g2_i1	DN1008_c0_g2	357	214.63	24.00	0.73	0.73	100.00
DN27734_c0_g2_i1	DN27734_c0_g2	2403	2260.56	345.00	1.00	1.00	100.00
DN27843_c0_g1_i1	DN27843_c0_g1	1342	1199.56	183.00	1.00	1.00	100.00
DN1008_c1_g3_i1	DN1008_c1_g3	455	312.57	24.00	0.50	0.50	100.00
DN1008_c2_g1_i1	DN1008_c2_g1	550	407.57	18.12	0.29	0.29	11.90
DN27996_c1_g1_i1	DN27996_c1_g1	1216	1073.56	164.09	1.00	1.00	60.72
DN100900_c0_g1_i1	DN100900_c0_g1	442	299.58	13.00	0.28	0.28	100.00
DN100901_c0_g1_i1	DN100901_c0_g1	207	67.45	4.00	0.39	0.39	100.00
DN100902_c0_g1_i1	DN100902_c0_g1	225	84.37	4.00	0.31	0.31	100.00
DN100903_c0_g1_i1	DN100903_c0_g1	266	124.19	6.00	0.32	0.32	100.00
DN100904_c0_g1_i1	DN100904_c0_g1	324	181.71	10.00	0.36	0.36	100.00
DN100905_c1_g1_i1	DN100905_c1_g1	221	80.57	1.00	0.08	0.08	100.00
DN100906_c0_g1_i1	DN100906_c0_g1	385	242.60	7.00	0.19	0.19	100.00
DN100907_c0_g1_i1	DN100907_c0_g1	254	112.42	10.00	0.58	0.58	100.00
DN100908_c0_g1_i1	DN100908_c0_g1	382	239.60	14.00	0.38	0.38	100.00
DN100909_c0_g1_i1	DN100909_c0_g1	228	87.24	3.00	0.23	0.23	100.00
DN28031_c0_g1_i1	DN28031_c0_g1	355	212.63	32.40	1.00	1.00	79.11
DN10090_c0_g2_i1	DN10090_c0_g2	4302	4159.56	520.00	0.82	0.82	100.00
DN10090_c1_g1_i1	DN10090_c1_g1	299	156.84	1.10	0.05	0.05	0.80
DN2820_c2_g1_i1	DN2820_c2_g1	219	78.68	12.00	1.00	1.00	100.00
DN10090_c2_g1_i1	DN10090_c2_g1	1124	981.56	99.00	0.66	0.66	100.00
DN10090_c3_g1_i1	DN10090_c3_g1	319	176.73	13.00	0.48	0.48	100.00
DN10090_c4_g1_i1	DN10090_c4_g1	250	108.51	9.00	0.54	0.54	100.00
DN10090_c6_g1_i1	DN10090_c6_g1	460	317.57	29.01	0.60	0.60	100.00
DN10090_c7_g1_i1	DN10090_c7_g1	366	223.62	12.00	0.35	0.35	100.00
DN100910_c0_g1_i1	DN100910_c0_g1	269	127.15	6.00	0.31	0.31	100.00
DN100911_c0_g1_i1	DN100911_c0_g1	244	102.67	10.00	0.64	0.64	100.00
DN100912_c0_g1_i1	DN100912_c0_g1	257	115.36	12.00	0.68	0.68	100.00
DN100913_c0_g1_i1	DN100913_c0_g1	316	173.74	2.00	0.08	0.08	100.00
DN100914_c0_g1_i1	DN100914_c0_g1	223	82.47	9.00	0.71	0.72	100.00
DN100915_c0_g1_i1	DN100915_c0_g1	208	68.37	5.00	0.48	0.48	100.00
DN100916_c0_g1_i1	DN100916_c0_g1	262	120.26	8.00	0.44	0.44	100.00
DN100917_c0_g1_i1	DN100917_c0_g1	236	94.93	4.00	0.28	0.28	100.00
DN100918_c0_g1_i1	DN100918_c0_g1	255	113.40	5.00	0.29	0.29	100.00
DN100919_c0_g1_i1	DN100919_c0_g1	213	73.03	2.00	0.18	0.18	100.00
DN10091_c0_g1_i1	DN10091_c0_g1	556	413.57	27.00	0.43	0.43	100.00
DN10091_c0_g2_i1	DN10091_c0_g2	525	382.57	19.00	0.33	0.33	100.00
DN100920_c0_g1_i1	DN100920_c0_g1	377	234.61	8.00	0.22	0.22	100.00
DN100921_c0_g1_i1	DN100921_c0_g1	317	174.74	7.00	0.26	0.26	100.00
DN100921_c1_g1_i1	DN100921_c1_g1	323	180.72	3.00	0.11	0.11	100.00
DN100922_c0_g1_i1	DN100922_c0_g1	224	83.42	4.00	0.31	0.31	100.00
DN100923_c0_g1_i1	DN100923_c0_g1	378	235.61	10.00	0.28	0.28	100.00
DN100924_c0_g1_i1	DN100924_c0_g1	224	83.42	5.00	0.39	0.39	100.00
DN100925_c0_g1_i1	DN100925_c0_g1	265	123.21	9.00	0.48	0.48	100.00
DN100926_c0_g1_i1	DN100926_c0_g1	212	72.10	2.00	0.18	0.18	100.00
DN100927_c0_g1_i1	DN100927_c0_g1	275	133.07	3.00	0.15	0.15	100.00
DN100928_c0_g1_i1	DN100928_c0_g1	332	189.69	6.00	0.21	0.21	100.00
DN100929_c0_g1_i1	DN100929_c0_g1	349	206.65	7.00	0.22	0.22	100.00
DN10092_c0_g1_i1	DN10092_c0_g1	1082	939.56	104.88	0.73	0.73	54.31
DN10092_c0_g1_i2	DN10092_c0_g1	1102	959.56	90.12	0.61	0.62	45.69
DN100930_c0_g1_i1	DN100930_c0_g1	337	194.67	15.00	0.50	0.51	100.00
DN100931_c0_g1_i1	DN100931_c0_g1	251	109.49	14.00	0.84	0.84	100.00
DN100932_c0_g1_i1	DN100932_c0_g1	348	205.65	7.00	0.22	0.22	100.00
DN100933_c0_g1_i1	DN100933_c0_g1	380	237.60	5.00	0.14	0.14	100.00
DN100934_c0_g1_i1	DN100934_c0_g1	229	88.20	1.00	0.07	0.07	100.00
DN100935_c0_g1_i1	DN100935_c0_g1	201	61.93	2.00	0.21	0.21	100.00
DN100936_c0_g1_i1	DN100936_c0_g1	210	70.23	8.00	0.75	0.75	100.00
DN100937_c0_g1_i1	DN100937_c0_g1	217	76.79	4.00	0.34	0.34	100.00
DN100938_c0_g1_i1	DN100938_c0_g1	270	128.13	7.00	0.36	0.36	100.00
DN100939_c0_g1_i1	DN100939_c0_g1	219	78.68	9.00	0.75	0.75	100.00
DN10093_c0_g1_i1	DN10093_c0_g1	365	222.62	26.00	0.76	0.77	100.00
DN10093_c0_g2_i1	DN10093_c0_g2	269	127.15	7.00	0.36	0.36	100.00
DN10093_c1_g1_i1	DN10093_c1_g1	575	432.57	38.30	0.58	0.58	43.21
DN10093_c1_g1_i2	DN10093_c1_g1	707	564.56	65.70	0.76	0.76	56.79
DN100940_c0_g1_i1	DN100940_c0_g1	254	112.42	7.00	0.41	0.41	100.00
DN100941_c0_g1_i1	DN100941_c0_g1	356	213.63	9.00	0.28	0.28	100.00
DN100942_c0_g1_i1	DN100942_c0_g1	699	556.56	37.00	0.44	0.44	100.00
DN100943_c0_g1_i1	DN100943_c0_g1	274	132.08	9.00	0.45	0.45	100.00
DN100944_c0_g1_i1	DN100944_c0_g1	345	202.65	12.00	0.39	0.39	100.00
DN100945_c0_g1_i1	DN100945_c0_g1	298	155.84	6.00	0.25	0.25	100.00
DN100946_c0_g1_i1	DN100946_c0_g1	221	80.57	5.00	0.41	0.41	100.00
DN100947_c0_g1_i1	DN100947_c0_g1	228	87.24	2.00	0.15	0.15	100.00
DN100948_c0_g1_i1	DN100948_c0_g1	287	144.93	7.00	0.32	0.32	100.00
DN100949_c0_g1_i1	DN100949_c0_g1	318	175.74	5.00	0.19	0.19	100.00
DN10094_c0_g1_i1	DN10094_c0_g1	1175	1032.56	113.00	0.72	0.72	100.00
DN28249_c0_g1_i1	DN28249_c0_g1	226	85.33	13.00	1.00	1.00	100.00
DN10094_c1_g1_i3	DN10094_c1_g1	549	406.57	56.54	0.91	0.91	44.33
DN10094_c2_g1_i1	DN10094_c2_g1	1087	944.56	90.48	0.63	0.63	15.59
DN28311_c0_g1_i1	DN28311_c0_g1	326	183.70	28.00	1.00	1.00	100.00
DN2832_c0_g1_i8	DN2832_c0_g1	716	573.56	87.15	0.99	1.00	1.74
DN10094_c2_g1_i4	DN10094_c2_g1	363	220.62	29.92	0.89	0.89	22.08
DN10094_c2_g2_i1	DN10094_c2_g2	595	452.56	22.00	0.32	0.32	100.00
DN28369_c1_g2_i3	DN28369_c1_g2	239	97.82	14.87	1.00	1.00	62.18
DN10094_c4_g1_i1	DN10094_c4_g1	268	126.16	6.00	0.31	0.31	100.00
DN10094_c5_g1_i1	DN10094_c5_g1	229	88.20	4.00	0.30	0.30	100.00
DN100950_c0_g1_i1	DN100950_c0_g1	213	73.03	2.00	0.18	0.18	100.00
DN100951_c0_g1_i1	DN100951_c0_g1	320	177.73	23.00	0.85	0.85	100.00
DN100952_c0_g1_i1	DN100952_c0_g1	303	160.81	14.00	0.57	0.57	100.00
DN100953_c0_g1_i1	DN100953_c0_g1	205	65.60	6.00	0.60	0.60	100.00
DN100954_c0_g1_i1	DN100954_c0_g1	305	162.80	6.00	0.24	0.24	100.00
DN100955_c0_g1_i1	DN100955_c0_g1	241	99.76	5.00	0.33	0.33	100.00
DN100956_c0_g1_i1	DN100956_c0_g1	303	160.81	8.00	0.33	0.33	100.00
DN28438_c0_g1_i1	DN28438_c0_g1	273	131.09	20.00	1.00	1.00	100.00
DN100958_c0_g1_i1	DN100958_c0_g1	339	196.67	21.00	0.70	0.70	100.00
DN100959_c0_g1_i1	DN100959_c0_g1	241	99.76	5.00	0.33	0.33	100.00
DN10095_c0_g1_i1	DN10095_c0_g1	483	340.57	36.00	0.69	0.69	100.00
DN100960_c0_g1_i1	DN100960_c0_g1	276	134.05	12.00	0.59	0.59	100.00
DN100961_c0_g1_i1	DN100961_c0_g1	515	372.57	40.00	0.70	0.70	100.00
DN100962_c0_g1_i1	DN100962_c0_g1	239	97.82	3.00	0.20	0.20	100.00
DN100963_c0_g1_i1	DN100963_c0_g1	252	110.47	7.00	0.41	0.42	100.00
DN100964_c0_g1_i1	DN100964_c0_g1	300	157.83	5.00	0.21	0.21	100.00
DN100965_c0_g1_i1	DN100965_c0_g1	238	96.86	4.00	0.27	0.27	100.00
DN2846_c0_g1_i4	DN2846_c0_g1	264	122.23	18.58	1.00	1.00	2.50
DN100967_c0_g1_i1	DN100967_c0_g1	284	141.96	17.00	0.78	0.79	100.00
DN100968_c0_g1_i1	DN100968_c0_g1	289	146.92	4.00	0.18	0.18	100.00
DN100969_c0_g1_i1	DN100969_c0_g1	297	154.85	9.00	0.38	0.38	100.00
DN28621_c0_g2_i1	DN28621_c0_g2	393	250.59	38.00	0.99	1.00	100.00
DN100970_c0_g1_i1	DN100970_c0_g1	238	96.86	2.00	0.14	0.14	100.00
DN100971_c0_g1_i1	DN100971_c0_g1	253	111.44	3.00	0.18	0.18	100.00
DN100972_c0_g1_i1	DN100972_c0_g1	337	194.67	21.00	0.71	0.71	100.00
DN100973_c0_g1_i1	DN100973_c0_g1	231	90.11	3.00	0.22	0.22	100.00
DN100974_c0_g1_i1	DN100974_c0_g1	305	162.80	21.00	0.84	0.85	100.00
DN100975_c0_g1_i1	DN100975_c0_g1	273	131.09	18.00	0.90	0.90	100.00
DN100976_c0_g1_i1	DN100976_c0_g1	412	269.58	15.00	0.36	0.37	100.00
DN100977_c0_g1_i1	DN100977_c0_g1	436	293.58	21.00	0.47	0.47	100.00
DN100978_c0_g1_i1	DN100978_c0_g1	206	66.52	2.00	0.20	0.20	100.00
DN100979_c0_g1_i1	DN100979_c0_g1	234	93.00	1.00	0.07	0.07	100.00
DN10097_c0_g1_i1	DN10097_c0_g1	1333	1190.56	28.29	0.16	0.16	2.09
DN2896_c0_g1_i32	DN2896_c0_g1	3142	2999.56	454.79	0.99	1.00	14.36
DN10097_c0_g1_i11	DN10097_c0_g1	7340	7197.56	0.00	0.00	0.00	0.00
DN10097_c0_g1_i12	DN10097_c0_g1	7379	7236.56	0.00	0.00	0.00	0.00
DN2924_c1_g1_i2	DN2924_c1_g1	1854	1711.56	261.00	1.00	1.00	100.00
DN29295_c1_g1_i1	DN29295_c1_g1	1732	1589.56	242.85	1.00	1.00	47.19
DN10097_c0_g1_i5	DN10097_c0_g1	2620	2477.56	287.70	0.76	0.76	10.21
DN10097_c0_g1_i6	DN10097_c0_g1	3980	3837.56	130.55	0.22	0.22	2.99
DN10097_c0_g1_i7	DN10097_c0_g1	7442	7299.56	344.50	0.31	0.31	4.15
DN10097_c0_g1_i8	DN10097_c0_g1	3878	3735.56	0.00	0.00	0.00	0.00
DN10097_c0_g1_i9	DN10097_c0_g1	3941	3798.56	203.91	0.35	0.35	4.72
DN2962_c0_g1_i12	DN2962_c0_g1	1492	1349.56	206.11	1.00	1.00	3.81
DN10097_c0_g2_i2	DN10097_c0_g2	1418	1275.56	81.57	0.42	0.42	20.84
DN10097_c0_g3_i1	DN10097_c0_g3	538	395.57	30.00	0.50	0.50	100.00
DN29668_c0_g1_i7	DN29668_c0_g1	267	125.18	19.00	0.99	1.00	24.25
DN10097_c1_g1_i2	DN10097_c1_g1	1231	1088.56	23.39	0.14	0.14	3.77
DN10097_c1_g1_i4	DN10097_c1_g1	978	835.56	80.37	0.63	0.63	16.86
DN29953_c0_g1_i1	DN29953_c0_g1	273	131.09	20.00	1.00	1.00	100.00
DN3005_c1_g1_i1	DN3005_c1_g1	352	209.64	32.00	1.00	1.00	100.00
DN100980_c0_g1_i1	DN100980_c0_g1	220	79.62	3.00	0.25	0.25	100.00
DN100981_c0_g1_i1	DN100981_c0_g1	323	180.72	3.00	0.11	0.11	100.00
DN100982_c0_g1_i1	DN100982_c0_g1	239	97.82	10.00	0.67	0.67	100.00
DN100983_c0_g1_i1	DN100983_c0_g1	345	202.65	12.00	0.39	0.39	100.00
DN100985_c0_g1_i1	DN100985_c0_g1	214	73.97	2.00	0.18	0.18	100.00
DN100986_c0_g1_i1	DN100986_c0_g1	233	92.04	1.00	0.07	0.07	100.00
DN30119_c0_g1_i1	DN30119_c0_g1	392	249.59	38.00	1.00	1.00	100.00
DN100988_c0_g1_i1	DN100988_c0_g1	263	121.24	3.00	0.16	0.16	100.00
DN100989_c0_g1_i1	DN100989_c0_g1	414	271.58	4.00	0.10	0.10	100.00
DN10098_c0_g1_i1	DN10098_c0_g1	500	357.57	32.00	0.59	0.59	100.00
DN10098_c0_g2_i1	DN10098_c0_g2	385	242.60	6.00	0.16	0.16	100.00
DN10098_c0_g3_i1	DN10098_c0_g3	394	251.59	9.00	0.23	0.23	100.00
DN10098_c0_g4_i1	DN10098_c0_g4	249	107.54	3.00	0.18	0.18	100.00
DN100990_c0_g1_i1	DN100990_c0_g1	238	96.86	8.00	0.54	0.54	100.00
DN100991_c0_g1_i1	DN100991_c0_g1	215	74.91	6.00	0.52	0.53	100.00
DN100992_c0_g1_i1	DN100992_c0_g1	261	119.28	7.00	0.38	0.39	100.00
DN100993_c0_g1_i1	DN100993_c0_g1	281	138.99	3.00	0.14	0.14	100.00
DN100994_c0_g1_i1	DN100994_c0_g1	245	103.64	4.00	0.25	0.25	100.00
DN100995_c0_g1_i1	DN100995_c0_g1	221	80.57	7.00	0.57	0.57	100.00
DN100996_c0_g1_i1	DN100996_c0_g1	243	101.70	4.00	0.26	0.26	100.00
DN100997_c0_g1_i1	DN100997_c0_g1	201	61.93	8.00	0.85	0.85	100.00
DN100998_c0_g1_i1	DN100998_c0_g1	255	113.40	7.00	0.40	0.41	100.00
DN100999_c0_g1_i1	DN100999_c0_g1	419	276.58	3.00	0.07	0.07	100.00
DN10099_c0_g1_i1	DN10099_c0_g1	3052	2909.56	0.00	0.00	0.00	0.00
DN10099_c0_g1_i4	DN10099_c0_g1	2968	2825.56	195.49	0.45	0.45	2.75
DN10099_c0_g1_i5	DN10099_c0_g1	351	208.64	22.23	0.70	0.70	4.23
DN10099_c0_g1_i6	DN10099_c0_g1	1007	864.56	42.46	0.32	0.32	1.95
DN10099_c0_g1_i7	DN10099_c0_g1	2374	2231.56	230.95	0.68	0.68	4.11
DN10099_c0_g1_i8	DN10099_c0_g1	1207	1064.56	141.31	0.87	0.87	5.27
DN3017_c0_g1_i4	DN3017_c0_g1	1124	981.56	149.02	0.99	1.00	8.65
DN10099_c1_g1_i1	DN10099_c1_g1	494	351.57	18.00	0.34	0.34	100.00
DN301_c6_g1_i1	DN301_c6_g1	327	184.70	28.00	0.99	1.00	100.00
DN10099_c1_g3_i1	DN10099_c1_g3	543	400.57	27.00	0.44	0.44	100.00
DN10099_c2_g1_i1	DN10099_c2_g1	711	568.56	28.00	0.32	0.32	100.00
DN10099_c3_g1_i1	DN10099_c3_g1	530	387.57	29.00	0.49	0.49	100.00
DN30228_c0_g1_i1	DN30228_c0_g1	419	276.58	42.00	0.99	1.00	55.92
DN3022_c0_g1_i9	DN3022_c0_g1	1424	1281.56	196.00	1.00	1.00	18.51
DN1009_c0_g1_i13	DN1009_c0_g1	445	302.57	15.33	0.33	0.33	0.72
DN30306_c0_g1_i1	DN30306_c0_g1	425	282.58	43.00	1.00	1.00	100.00
DN3079_c4_g2_i1	DN3079_c4_g2	352	209.64	32.00	1.00	1.00	100.00
DN1009_c0_g1_i3	DN1009_c0_g1	395	252.59	19.02	0.49	0.49	1.07
DN308_c0_g3_i1	DN308_c0_g3	3121	2978.56	454.86	1.00	1.00	4.95
DN308_c3_g1_i13	DN308_c3_g1	329	186.70	28.48	1.00	1.00	1.71
DN30955_c0_g1_i1	DN30955_c0_g1	246	104.62	16.00	1.00	1.00	100.00
DN31242_c0_g1_i1	DN31242_c0_g1	360	217.63	33.00	0.99	1.00	100.00
DN31389_c0_g1_i1	DN31389_c0_g1	273	131.09	20.00	1.00	1.00	100.00
DN31432_c0_g1_i1	DN31432_c0_g1	219	78.68	12.00	1.00	1.00	100.00
DN31440_c0_g1_i1	DN31440_c0_g1	412	269.58	41.00	1.00	1.00	100.00
DN31462_c1_g1_i2	DN31462_c1_g1	392	249.59	38.00	1.00	1.00	100.00
DN31509_c3_g1_i1	DN31509_c3_g1	620	477.56	73.00	1.00	1.00	100.00
DN31597_c0_g1_i1	DN31597_c0_g1	668	525.56	80.00	1.00	1.00	100.00
DN31820_c0_g1_i1	DN31820_c0_g1	313	170.76	26.00	1.00	1.00	100.00
DN31973_c0_g2_i1	DN31973_c0_g2	602	459.56	70.00	1.00	1.00	100.00
DN32099_c0_g1_i1	DN32099_c0_g1	320	177.73	27.00	0.99	1.00	100.00
DN1009_c1_g1_i1	DN1009_c1_g1	344	201.66	0.00	0.00	0.00	0.00
DN320_c0_g1_i25	DN320_c0_g1	7820	7677.56	1163.91	0.99	1.00	3.74
DN1009_c1_g1_i11	DN1009_c1_g1	523	380.57	0.00	0.00	0.00	0.00
DN321_c2_g1_i1	DN321_c2_g1	476	333.57	51.00	1.00	1.00	100.00
DN32384_c1_g1_i1	DN32384_c1_g1	219	78.68	12.00	1.00	1.00	100.00
DN32699_c0_g1_i1	DN32699_c0_g1	267	125.18	19.00	0.99	1.00	100.00
DN32717_c0_g1_i5	DN32717_c0_g1	451	308.57	46.85	0.99	1.00	8.21
DN3280_c0_g1_i8	DN3280_c0_g1	1286	1143.56	173.66	0.99	1.00	4.45
DN1009_c1_g1_i17	DN1009_c1_g1	4210	4067.56	15.63	0.03	0.03	0.02
DN32870_c0_g1_i1	DN32870_c0_g1	353	210.64	32.00	0.99	1.00	100.00
DN3310_c0_g1_i7	DN3310_c0_g1	2099	1956.56	298.42	1.00	1.00	6.62
DN1009_c1_g1_i3	DN1009_c1_g1	308	165.78	0.76	0.03	0.03	0.03
DN1009_c1_g1_i4	DN1009_c1_g1	323	180.72	0.00	0.00	0.00	0.00
DN33115_c0_g1_i1	DN33115_c0_g1	556	413.57	63.18	1.00	1.00	16.02
DN1009_c1_g1_i6	DN1009_c1_g1	357	214.63	0.00	0.00	0.00	0.00
DN3327_c6_g1_i1	DN3327_c6_g1	205	65.60	10.00	1.00	1.00	100.00
DN1009_c24_g1_i1	DN1009_c24_g1	203	63.76	4.75	0.49	0.49	9.50
DN33295_c2_g2_i1	DN33295_c2_g2	287	144.93	22.00	0.99	1.00	100.00
DN1009_c27_g1_i1	DN1009_c27_g1	1315	1172.56	146.29	0.82	0.82	7.62
DN33373_c0_g1_i11	DN33373_c0_g1	3641	3498.56	530.71	0.99	1.00	9.07
DN1009_c27_g1_i3	DN1009_c27_g1	334	191.68	9.43	0.32	0.32	3.01
DN333_c0_g1_i4	DN333_c0_g1	2511	2368.56	359.08	0.99	1.00	3.03
DN33466_c1_g1_i1	DN33466_c1_g1	675	532.56	81.00	1.00	1.00	100.00
DN33621_c0_g1_i1	DN33621_c0_g1	415	272.58	41.70	1.00	1.00	48.12
DN1009_c33_g1_i1	DN1009_c33_g1	222	81.52	1.00	0.08	0.08	100.00
DN1009_c35_g1_i1	DN1009_c35_g1	309	166.78	9.00	0.35	0.35	100.00
DN33636_c0_g1_i1	DN33636_c0_g1	280	138.01	21.00	1.00	1.00	100.00
DN33744_c0_g2_i1	DN33744_c0_g2	393	250.59	38.08	1.00	1.00	26.39
DN33872_c0_g3_i6	DN33872_c0_g3	346	203.65	30.88	0.99	1.00	40.05
DN33924_c0_g1_i2	DN33924_c0_g1	412	269.58	41.04	1.00	1.00	100.00
DN1009_c41_g1_i1	DN1009_c41_g1	564	421.57	6.00	0.09	0.09	100.00
DN34319_c0_g1_i6	DN34319_c0_g1	320	177.73	27.06	1.00	1.00	15.34
DN1009_c4_g1_i3	DN1009_c4_g1	663	520.56	48.63	0.61	0.61	11.64
DN34417_c0_g1_i1	DN34417_c0_g1	219	78.68	12.00	1.00	1.00	100.00
DN34437_c0_g1_i1	DN34437_c0_g1	293	150.88	23.00	1.00	1.00	100.00
DN3483_c0_g1_i7	DN3483_c0_g1	294	151.87	23.17	1.00	1.00	16.19
DN34852_c0_g1_i1	DN34852_c0_g1	253	111.44	17.00	1.00	1.00	100.00
DN34874_c0_g1_i1	DN34874_c0_g1	346	203.65	31.00	1.00	1.00	100.00
DN1009_c6_g1_i4	DN1009_c6_g1	262	120.26	7.93	0.43	0.43	3.58
DN1009_c6_g1_i5	DN1009_c6_g1	245	103.64	0.00	0.00	0.00	0.00
DN35149_c0_g2_i1	DN35149_c0_g2	620	477.56	73.00	1.00	1.00	100.00
DN35205_c0_g1_i2	DN35205_c0_g1	3510	3367.56	513.17	1.00	1.00	43.72
DN3521_c0_g1_i22	DN3521_c0_g1	5641	5498.56	838.43	1.00	1.00	22.86
DN352_c1_g1_i3	DN352_c1_g1	543	400.57	61.12	1.00	1.00	8.89
DN3551_c0_g1_i4	DN3551_c0_g1	2046	1903.56	290.16	1.00	1.00	10.57
DN1009_c9_g1_i5	DN1009_c9_g1	6079	5936.56	59.85	0.07	0.07	0.96
DN1009_c9_g1_i6	DN1009_c9_g1	5765	5622.56	696.43	0.81	0.81	11.75
DN1009_c9_g1_i7	DN1009_c9_g1	5813	5670.56	324.47	0.37	0.38	5.43
DN1009_c9_g1_i8	DN1009_c9_g1	5547	5404.56	333.34	0.40	0.40	5.85
DN1009_c9_g1_i9	DN1009_c9_g1	6106	5963.56	220.35	0.24	0.24	3.50
DN356_c4_g1_i1	DN356_c4_g1	2073	1930.56	294.02	1.00	1.00	28.02
DN35711_c0_g1_i1	DN35711_c0_g1	219	78.68	12.00	1.00	1.00	100.00
DN358_c0_g2_i8	DN358_c0_g2	1416	1273.56	193.14	0.99	1.00	1.74
DN3600_c8_g1_i1	DN3600_c8_g1	233	92.04	14.00	1.00	1.00	100.00
DN36140_c0_g2_i1	DN36140_c0_g2	333	190.68	29.00	1.00	1.00	100.00
DN100_c0_g1_i17	DN100_c0_g1	4239	4096.56	0.00	0.00	0.00	0.00
DN36544_c1_g1_i1	DN36544_c1_g1	573	430.57	65.59	1.00	1.00	88.33
DN100_c0_g1_i20	DN100_c0_g1	4812	4669.56	0.00	0.00	0.00	0.00
DN36641_c2_g1_i1	DN36641_c2_g1	226	85.33	13.00	1.00	1.00	100.00
DN36777_c0_g1_i1	DN36777_c0_g1	360	217.63	33.00	0.99	1.00	100.00
DN36814_c0_g1_i1	DN36814_c0_g1	240	98.79	15.00	0.99	1.00	100.00
DN3687_c6_g1_i1	DN3687_c6_g1	212	72.10	11.00	1.00	1.00	100.00
DN100_c1_g1_i3	DN100_c1_g1	1223	1080.56	155.56	0.94	0.95	0.09
DN37021_c0_g1_i1	DN37021_c0_g1	233	92.04	14.00	1.00	1.00	100.00
DN37233_c0_g1_i2	DN37233_c0_g1	440	297.58	45.17	0.99	1.00	66.10
DN101000_c0_g1_i1	DN101000_c0_g1	278	136.03	3.00	0.14	0.14	100.00
DN101001_c0_g1_i1	DN101001_c0_g1	208	68.37	7.00	0.67	0.67	100.00
DN101002_c0_g1_i1	DN101002_c0_g1	218	77.73	2.00	0.17	0.17	100.00
DN101003_c0_g1_i1	DN101003_c0_g1	345	202.65	30.00	0.97	0.97	100.00
DN101004_c0_g1_i1	DN101004_c0_g1	356	213.63	5.00	0.15	0.15	100.00
DN101005_c0_g1_i1	DN101005_c0_g1	208	68.37	3.00	0.29	0.29	100.00
DN101006_c0_g1_i1	DN101006_c0_g1	232	91.07	3.00	0.22	0.22	100.00
DN101007_c0_g1_i1	DN101007_c0_g1	447	304.57	13.00	0.28	0.28	100.00
DN101008_c0_g1_i1	DN101008_c0_g1	261	119.28	2.00	0.11	0.11	100.00
DN37324_c0_g1_i1	DN37324_c0_g1	788	645.56	98.00	0.99	1.00	100.00
DN3741_c6_g1_i2	DN3741_c6_g1	576	433.56	65.96	1.00	1.00	75.31
DN101011_c0_g1_i1	DN101011_c0_g1	257	115.36	4.00	0.23	0.23	100.00
DN101012_c0_g1_i1	DN101012_c0_g1	228	87.24	5.00	0.38	0.38	100.00
DN101013_c0_g1_i1	DN101013_c0_g1	438	295.58	4.00	0.09	0.09	100.00
DN101014_c0_g1_i1	DN101014_c0_g1	205	65.60	5.00	0.50	0.50	100.00
DN101015_c0_g1_i1	DN101015_c0_g1	715	572.56	51.00	0.58	0.58	100.00
DN101016_c0_g1_i1	DN101016_c0_g1	211	71.16	8.00	0.74	0.74	100.00
DN101017_c0_g1_i1	DN101017_c0_g1	324	181.71	12.00	0.43	0.43	100.00
DN101018_c0_g1_i1	DN101018_c0_g1	211	71.16	2.00	0.18	0.18	100.00
DN101019_c0_g1_i1	DN101019_c0_g1	214	73.97	3.00	0.27	0.27	100.00
DN10101_c0_g1_i1	DN10101_c0_g1	580	437.56	65.00	0.97	0.98	100.00
DN101020_c0_g1_i1	DN101020_c0_g1	397	254.59	6.00	0.15	0.15	100.00
DN101021_c0_g1_i1	DN101021_c0_g1	237	95.89	6.00	0.41	0.41	100.00
DN101022_c0_g1_i1	DN101022_c0_g1	208	68.37	2.00	0.19	0.19	100.00
DN101023_c0_g1_i1	DN101023_c0_g1	216	75.85	2.00	0.17	0.17	100.00
DN101024_c0_g1_i1	DN101024_c0_g1	240	98.79	4.00	0.27	0.27	100.00
DN101025_c0_g1_i1	DN101025_c0_g1	288	145.92	4.00	0.18	0.18	100.00
DN101026_c0_g1_i1	DN101026_c0_g1	310	167.77	4.00	0.16	0.16	100.00
DN101027_c0_g1_i1	DN101027_c0_g1	214	73.97	4.00	0.35	0.36	100.00
DN101028_c0_g1_i1	DN101028_c0_g1	222	81.52	3.00	0.24	0.24	100.00
DN101029_c0_g1_i1	DN101029_c0_g1	225	84.37	3.00	0.23	0.23	100.00
DN37450_c0_g1_i3	DN37450_c0_g1	229	88.20	13.43	1.00	1.00	9.69
DN10102_c1_g1_i1	DN10102_c1_g1	248	106.56	11.00	0.68	0.68	100.00
DN101030_c0_g1_i1	DN101030_c0_g1	209	69.30	3.00	0.28	0.28	100.00
DN381_c0_g1_i1	DN381_c0_g1	1351	1208.56	183.80	1.00	1.00	19.49
DN101032_c0_g1_i1	DN101032_c0_g1	590	447.56	20.00	0.29	0.29	100.00
DN101033_c0_g1_i1	DN101033_c0_g1	265	123.21	3.00	0.16	0.16	100.00
DN101034_c0_g1_i1	DN101034_c0_g1	276	134.05	9.00	0.44	0.44	100.00
DN38214_c0_g1_i1	DN38214_c0_g1	219	78.68	12.00	1.00	1.00	100.00
DN101036_c0_g1_i1	DN101036_c0_g1	219	78.68	3.00	0.25	0.25	100.00
DN101037_c0_g1_i1	DN101037_c0_g1	337	194.67	8.00	0.27	0.27	100.00
DN101038_c0_g1_i1	DN101038_c0_g1	213	73.03	4.00	0.36	0.36	100.00
DN101039_c0_g1_i1	DN101039_c0_g1	243	101.70	3.00	0.19	0.19	100.00
DN3833_c1_g1_i1	DN3833_c1_g1	327	184.70	28.00	0.99	1.00	100.00
DN101040_c0_g1_i1	DN101040_c0_g1	264	122.23	3.00	0.16	0.16	100.00
DN101041_c0_g1_i1	DN101041_c0_g1	202	62.85	0.00	0.00	0.00	0.00
DN101042_c0_g1_i1	DN101042_c0_g1	211	71.16	4.00	0.37	0.37	100.00
DN101043_c0_g1_i1	DN101043_c0_g1	352	209.64	8.00	0.25	0.25	100.00
DN101044_c0_g1_i1	DN101044_c0_g1	356	213.63	6.00	0.18	0.18	100.00
DN101045_c0_g1_i1	DN101045_c0_g1	380	237.60	7.00	0.19	0.19	100.00
DN101046_c0_g1_i1	DN101046_c0_g1	255	113.40	5.00	0.29	0.29	100.00
DN101047_c0_g1_i1	DN101047_c0_g1	285	142.95	4.00	0.18	0.18	100.00
DN101048_c0_g1_i1	DN101048_c0_g1	220	79.62	2.00	0.16	0.16	100.00
DN101049_c0_g1_i1	DN101049_c0_g1	231	90.11	2.00	0.15	0.15	100.00
DN3866_c1_g1_i2	DN3866_c1_g1	357	214.63	32.74	1.00	1.00	52.92
DN38927_c3_g1_i1	DN38927_c3_g1	505	362.57	55.00	0.99	1.00	100.00
DN3892_c0_g1_i10	DN3892_c0_g1	1443	1300.56	197.77	1.00	1.00	7.06
DN10104_c1_g1_i2	DN10104_c1_g1	4452	4309.56	87.73	0.13	0.13	9.68
DN39072_c0_g1_i1	DN39072_c0_g1	299	156.84	24.00	1.00	1.00	100.00
DN10104_c2_g1_i1	DN10104_c2_g1	376	233.61	16.00	0.45	0.45	100.00
DN39139_c0_g1_i1	DN39139_c0_g1	212	72.10	11.00	1.00	1.00	100.00
DN10104_c3_g1_i1	DN10104_c3_g1	593	450.56	27.00	0.39	0.39	100.00
DN10104_c4_g1_i1	DN10104_c4_g1	381	238.60	4.00	0.11	0.11	100.00
DN10104_c5_g1_i1	DN10104_c5_g1	244	102.67	3.00	0.19	0.19	100.00
DN101050_c0_g1_i1	DN101050_c0_g1	254	112.42	16.00	0.93	0.93	100.00
DN101051_c0_g1_i1	DN101051_c0_g1	349	206.65	15.00	0.48	0.48	100.00
DN101052_c0_g1_i1	DN101052_c0_g1	205	65.60	2.00	0.20	0.20	100.00
DN101053_c0_g1_i1	DN101053_c0_g1	266	124.19	2.00	0.11	0.11	100.00
DN101054_c0_g1_i1	DN101054_c0_g1	314	171.75	12.00	0.46	0.46	100.00
DN101055_c0_g1_i1	DN101055_c0_g1	204	64.68	2.00	0.20	0.20	100.00
DN101056_c0_g1_i1	DN101056_c0_g1	570	427.57	19.00	0.29	0.29	100.00
DN101057_c0_g1_i1	DN101057_c0_g1	206	66.52	9.00	0.89	0.89	100.00
DN101058_c0_g1_i1	DN101058_c0_g1	250	108.51	4.00	0.24	0.24	100.00
DN101059_c0_g1_i1	DN101059_c0_g1	345	202.65	18.00	0.58	0.58	100.00
DN39247_c0_g1_i3	DN39247_c0_g1	478	335.57	51.22	1.00	1.00	20.07
DN3943_c0_g1_i3	DN3943_c0_g1	2104	1961.56	299.62	1.00	1.00	17.16
DN101060_c0_g1_i1	DN101060_c0_g1	260	118.30	3.00	0.17	0.17	100.00
DN101061_c0_g1_i1	DN101061_c0_g1	337	194.67	18.00	0.61	0.61	100.00
DN101062_c0_g1_i1	DN101062_c0_g1	210	70.23	7.00	0.65	0.65	100.00
DN101063_c0_g1_i1	DN101063_c0_g1	219	78.68	3.00	0.25	0.25	100.00
DN101064_c0_g1_i1	DN101064_c0_g1	259	117.32	4.00	0.22	0.22	100.00
DN101065_c0_g1_i1	DN101065_c0_g1	281	138.99	8.00	0.38	0.38	100.00
DN101066_c0_g1_i1	DN101066_c0_g1	317	174.74	4.00	0.15	0.15	100.00
DN101067_c0_g1_i1	DN101067_c0_g1	247	105.59	4.00	0.25	0.25	100.00
DN101068_c0_g1_i1	DN101068_c0_g1	319	176.73	6.00	0.22	0.22	100.00
DN101069_c0_g1_i1	DN101069_c0_g1	249	107.54	2.00	0.12	0.12	100.00
DN3946_c3_g1_i1	DN3946_c3_g1	379	236.60	36.00	1.00	1.00	100.00
DN101070_c0_g1_i1	DN101070_c0_g1	342	199.66	10.00	0.33	0.33	100.00
DN101071_c0_g1_i1	DN101071_c0_g1	372	229.61	5.00	0.14	0.14	100.00
DN101072_c0_g1_i1	DN101072_c0_g1	213	73.03	6.00	0.54	0.54	100.00
DN101073_c0_g1_i1	DN101073_c0_g1	231	90.11	8.00	0.58	0.58	100.00
DN101074_c0_g1_i1	DN101074_c0_g1	297	154.85	16.00	0.68	0.68	100.00
DN101075_c0_g1_i1	DN101075_c0_g1	238	96.86	5.00	0.34	0.34	100.00
DN40245_c0_g1_i1	DN40245_c0_g1	266	124.19	19.00	1.00	1.00	100.00
DN101077_c0_g1_i1	DN101077_c0_g1	221	80.57	2.00	0.16	0.16	100.00
DN101078_c0_g1_i1	DN101078_c0_g1	217	76.79	2.00	0.17	0.17	100.00
DN101079_c0_g1_i1	DN101079_c0_g1	313	170.76	4.00	0.15	0.15	100.00
DN40465_c0_g2_i1	DN40465_c0_g2	1623	1480.56	226.00	1.00	1.00	100.00
DN408_c7_g2_i3	DN408_c7_g2	344	201.66	30.82	1.00	1.00	52.33
DN10107_c1_g1_i3	DN10107_c1_g1	1114	971.56	0.00	0.00	0.00	0.00
DN101080_c0_g1_i1	DN101080_c0_g1	217	76.79	3.00	0.26	0.26	100.00
DN101081_c0_g1_i1	DN101081_c0_g1	239	97.82	6.00	0.40	0.40	100.00
DN101082_c0_g1_i1	DN101082_c0_g1	234	93.00	7.00	0.49	0.49	100.00
DN101083_c0_g1_i1	DN101083_c0_g1	238	96.86	1.00	0.07	0.07	100.00
DN101084_c0_g1_i1	DN101084_c0_g1	326	183.70	19.00	0.68	0.68	100.00
DN101085_c0_g1_i1	DN101085_c0_g1	363	220.62	14.00	0.42	0.42	100.00
DN101086_c0_g1_i1	DN101086_c0_g1	216	75.85	2.00	0.17	0.17	100.00
DN101087_c0_g1_i1	DN101087_c0_g1	299	156.84	18.00	0.75	0.75	100.00
DN101088_c0_g1_i1	DN101088_c0_g1	204	64.68	3.00	0.30	0.30	100.00
DN101089_c0_g1_i1	DN101089_c0_g1	238	96.86	2.00	0.14	0.14	100.00
DN10108_c0_g1_i1	DN10108_c0_g1	1297	1154.56	79.00	0.45	0.45	100.00
DN4115_c4_g1_i1	DN4115_c4_g1	810	667.56	102.00	1.00	1.00	100.00
DN101090_c0_g1_i1	DN101090_c0_g1	280	138.01	5.00	0.24	0.24	100.00
DN101091_c0_g1_i1	DN101091_c0_g1	370	227.61	11.00	0.32	0.32	100.00
DN101092_c0_g1_i1	DN101092_c0_g1	437	294.58	7.00	0.16	0.16	100.00
DN4181_c0_g1_i2	DN4181_c0_g1	2508	2365.56	360.57	1.00	1.00	7.01
DN101094_c0_g1_i1	DN101094_c0_g1	397	254.59	8.00	0.21	0.21	100.00
DN101095_c0_g1_i1	DN101095_c0_g1	205	65.60	7.00	0.70	0.70	100.00
DN101096_c0_g1_i1	DN101096_c0_g1	300	157.83	7.00	0.29	0.29	100.00
DN101097_c0_g1_i1	DN101097_c0_g1	344	201.66	21.00	0.68	0.68	100.00
DN101098_c0_g1_i1	DN101098_c0_g1	692	549.56	37.00	0.44	0.44	100.00
DN101099_c0_g1_i1	DN101099_c0_g1	212	72.10	2.00	0.18	0.18	100.00
DN41857_c0_g1_i1	DN41857_c0_g1	280	138.01	21.00	1.00	1.00	100.00
DN10109_c0_g1_i2	DN10109_c0_g1	1445	1302.56	130.94	0.66	0.66	6.49
DN4204_c1_g1_i1	DN4204_c1_g1	260	118.30	18.00	1.00	1.00	100.00
DN42130_c0_g1_i1	DN42130_c0_g1	320	177.73	27.00	0.99	1.00	100.00
DN10109_c1_g1_i1	DN10109_c1_g1	253	111.44	6.00	0.35	0.35	100.00
DN1010_c0_g1_i11	DN1010_c0_g1	6454	6311.56	746.74	0.77	0.78	13.57
DN42237_c0_g1_i1	DN42237_c0_g1	246	104.62	16.00	1.00	1.00	100.00
DN1010_c0_g1_i3	DN1010_c0_g1	4464	4321.56	103.13	0.16	0.16	2.74
DN1010_c0_g1_i4	DN1010_c0_g1	728	585.56	15.26	0.17	0.17	2.99
DN1010_c0_g1_i5	DN1010_c0_g1	2264	2121.56	21.69	0.07	0.07	1.17
DN42470_c0_g1_i1	DN42470_c0_g1	548	405.57	62.07	1.00	1.00	56.23
DN1010_c0_g1_i8	DN1010_c0_g1	4407	4264.56	351.73	0.54	0.54	9.46
DN1010_c0_g1_i9	DN1010_c0_g1	6419	6276.56	618.87	0.65	0.65	11.31
DN4250_c0_g1_i6	DN4250_c0_g1	2341	2198.56	334.57	1.00	1.00	19.24
DN42598_c0_g1_i1	DN42598_c0_g1	558	415.57	63.00	0.99	1.00	100.00
DN1010_c13_g1_i1	DN1010_c13_g1	223	82.47	12.25	0.97	0.98	100.00
DN4260_c0_g2_i6	DN4260_c0_g2	557	414.57	63.31	1.00	1.00	7.43
DN1010_c1_g1_i1	DN1010_c1_g1	1177	1034.56	83.72	0.53	0.53	3.84
DN4291_c1_g1_i1	DN4291_c1_g1	378	235.61	36.00	1.00	1.00	100.00
DN43079_c0_g1_i3	DN43079_c0_g1	514	371.57	56.51	1.00	1.00	33.00
DN43290_c0_g1_i1	DN43290_c0_g1	659	516.56	79.00	1.00	1.00	100.00
DN1010_c23_g1_i1	DN1010_c23_g1	216	75.85	8.00	0.69	0.69	100.00
DN1010_c25_g1_i1	DN1010_c25_g1	201	61.93	0.00	0.00	0.00	0.00
DN43418_c0_g2_i1	DN43418_c0_g2	266	124.19	19.00	1.00	1.00	100.00
DN1010_c2_g1_i10	DN1010_c2_g1	923	780.56	74.81	0.63	0.63	0.68
DN43478_c3_g1_i1	DN43478_c3_g1	226	85.33	13.00	1.00	1.00	100.00
DN4393_c0_g1_i6	DN4393_c0_g1	796	653.56	99.42	1.00	1.00	14.89
DN1010_c2_g1_i2	DN1010_c2_g1	230	89.15	0.00	0.00	0.00	0.00
DN4432_c2_g2_i1	DN4432_c2_g2	205	65.60	10.00	1.00	1.00	100.00
DN44487_c0_g1_i1	DN44487_c0_g1	1482	1339.56	204.16	1.00	1.00	40.77
DN1010_c2_g1_i5	DN1010_c2_g1	318	175.74	6.81	0.25	0.25	0.28
DN4458_c0_g3_i12	DN4458_c0_g3	6686	6543.56	997.91	1.00	1.00	15.65
DN4459_c0_g1_i3	DN4459_c0_g1	1156	1013.56	154.19	1.00	1.00	12.11
DN4490_c0_g1_i2	DN4490_c0_g1	1567	1424.56	217.06	1.00	1.00	18.48
DN1010_c2_g1_i9	DN1010_c2_g1	279	137.02	1.88	0.09	0.09	0.10
DN45088_c0_g1_i1	DN45088_c0_g1	405	262.59	40.00	1.00	1.00	100.00
DN45337_c0_g1_i6	DN45337_c0_g1	643	500.56	75.94	0.99	1.00	30.37
DN4606_c0_g2_i4	DN4606_c0_g2	3436	3293.56	499.95	0.99	1.00	20.79
DN4648_c0_g1_i6	DN4648_c0_g1	4334	4191.56	638.13	1.00	1.00	14.56
DN4661_c0_g1_i1	DN4661_c0_g1	2967	2824.56	429.06	0.99	1.00	4.46
DN46856_c0_g1_i1	DN46856_c0_g1	1529	1386.56	211.00	1.00	1.00	100.00
DN46992_c0_g1_i1	DN46992_c0_g1	205	65.60	10.00	1.00	1.00	100.00
DN1010_c6_g1_i1	DN1010_c6_g1	322	179.72	21.72	0.79	0.79	37.28
DN47189_c0_g1_i1	DN47189_c0_g1	359	216.63	33.00	1.00	1.00	100.00
DN1010_c7_g1_i1	DN1010_c7_g1	1140	997.56	22.85	0.15	0.15	5.75
DN4720_c1_g1_i1	DN4720_c1_g1	679	536.56	82.00	1.00	1.00	100.00
DN47217_c0_g1_i1	DN47217_c0_g1	591	448.56	68.00	0.99	1.00	100.00
DN4736_c0_g1_i1	DN4736_c0_g1	1199	1056.56	160.58	1.00	1.00	18.66
DN101100_c0_g1_i1	DN101100_c0_g1	494	351.57	8.00	0.15	0.15	100.00
DN101101_c0_g1_i1	DN101101_c0_g1	203	63.76	2.00	0.21	0.21	100.00
DN101102_c0_g1_i1	DN101102_c0_g1	224	83.42	2.00	0.16	0.16	100.00
DN101103_c0_g1_i1	DN101103_c0_g1	230	89.15	3.00	0.22	0.22	100.00
DN101104_c0_g1_i1	DN101104_c0_g1	538	395.57	24.00	0.40	0.40	100.00
DN101105_c0_g1_i1	DN101105_c0_g1	322	179.72	16.00	0.58	0.58	100.00
DN101106_c0_g1_i1	DN101106_c0_g1	300	157.83	6.00	0.25	0.25	100.00
DN101107_c0_g1_i1	DN101107_c0_g1	460	317.57	11.00	0.23	0.23	100.00
DN101108_c0_g1_i1	DN101108_c0_g1	575	432.57	24.00	0.36	0.36	100.00
DN101109_c0_g1_i1	DN101109_c0_g1	281	138.99	20.00	0.94	0.94	100.00
DN10110_c0_g1_i1	DN10110_c0_g1	271	129.12	6.46	0.33	0.33	44.86
DN10110_c0_g1_i2	DN10110_c0_g1	395	252.59	15.54	0.40	0.40	55.14
DN10110_c1_g1_i1	DN10110_c1_g1	735	592.56	60.00	0.66	0.66	100.00
DN101110_c0_g1_i1	DN101110_c0_g1	290	147.91	14.00	0.62	0.62	100.00
DN101111_c0_g1_i1	DN101111_c0_g1	258	116.34	6.00	0.34	0.34	100.00
DN101112_c0_g1_i1	DN101112_c0_g1	312	169.76	4.00	0.15	0.15	100.00
DN101113_c0_g1_i1	DN101113_c0_g1	207	67.45	4.00	0.39	0.39	100.00
DN101114_c0_g1_i1	DN101114_c0_g1	220	79.62	3.00	0.25	0.25	100.00
DN101115_c0_g1_i1	DN101115_c0_g1	240	98.79	8.00	0.53	0.53	100.00
DN101116_c0_g1_i1	DN101116_c0_g1	216	75.85	1.00	0.09	0.09	100.00
DN47636_c0_g1_i1	DN47636_c0_g1	233	92.04	14.00	1.00	1.00	100.00
DN101118_c0_g1_i1	DN101118_c0_g1	227	86.28	2.00	0.15	0.15	100.00
DN101119_c0_g1_i1	DN101119_c0_g1	269	127.15	3.00	0.15	0.15	100.00
DN47680_c0_g1_i1	DN47680_c0_g1	861	718.56	109.00	0.99	1.00	100.00
DN10111_c0_g1_i2	DN10111_c0_g1	2246	2103.56	68.28	0.21	0.21	16.08
DN101121_c0_g1_i1	DN101121_c0_g1	375	232.61	12.00	0.34	0.34	100.00
DN101122_c0_g1_i1	DN101122_c0_g1	233	92.04	4.00	0.28	0.29	100.00
DN101123_c0_g1_i1	DN101123_c0_g1	269	127.15	6.00	0.31	0.31	100.00
DN101124_c0_g1_i1	DN101124_c0_g1	297	154.85	3.00	0.13	0.13	100.00
DN101125_c0_g1_i1	DN101125_c0_g1	813	670.56	31.00	0.30	0.30	100.00
DN101126_c0_g1_i1	DN101126_c0_g1	290	147.91	2.00	0.09	0.09	100.00
DN101127_c0_g1_i1	DN101127_c0_g1	513	370.57	10.00	0.18	0.18	100.00
DN101128_c0_g1_i1	DN101128_c0_g1	270	128.13	4.00	0.20	0.20	100.00
DN101129_c0_g1_i1	DN101129_c0_g1	441	298.58	6.00	0.13	0.13	100.00
DN10112_c0_g1_i1	DN10112_c0_g1	211	71.16	5.17	0.48	0.48	17.48
DN47828_c0_g1_i1	DN47828_c0_g1	226	85.33	13.00	1.00	1.00	100.00
DN10112_c1_g1_i1	DN10112_c1_g1	301	158.82	3.00	0.12	0.12	100.00
DN101130_c0_g1_i1	DN101130_c0_g1	247	105.59	4.00	0.25	0.25	100.00
DN4809_c0_g1_i9	DN4809_c0_g1	3853	3710.56	567.15	1.00	1.00	3.65
DN101132_c0_g1_i1	DN101132_c0_g1	250	108.51	4.00	0.24	0.24	100.00
DN101133_c0_g1_i1	DN101133_c0_g1	308	165.78	9.00	0.36	0.36	100.00
DN101134_c0_g1_i1	DN101134_c0_g1	217	76.79	5.00	0.43	0.43	100.00
DN101135_c0_g1_i1	DN101135_c0_g1	204	64.68	3.00	0.30	0.30	100.00
DN101136_c0_g1_i1	DN101136_c0_g1	203	63.76	3.00	0.31	0.31	100.00
DN101137_c0_g1_i1	DN101137_c0_g1	240	98.79	6.00	0.40	0.40	100.00
DN101138_c0_g1_i1	DN101138_c0_g1	309	166.78	5.00	0.20	0.20	100.00
DN101139_c0_g1_i1	DN101139_c0_g1	256	114.38	4.00	0.23	0.23	100.00
DN48343_c0_g1_i3	DN48343_c0_g1	747	604.56	92.07	1.00	1.00	16.07
DN48415_c0_g1_i1	DN48415_c0_g1	299	156.84	24.00	1.00	1.00	100.00
DN48532_c1_g1_i1	DN48532_c1_g1	332	189.69	29.00	1.00	1.00	100.00
DN4866_c0_g1_i1	DN4866_c0_g1	1583	1440.56	218.47	0.99	1.00	100.00
DN10113_c0_g1_i5	DN10113_c0_g1	3809	3666.56	152.93	0.27	0.27	0.70
DN10113_c0_g1_i6	DN10113_c0_g1	3826	3683.56	115.80	0.21	0.21	0.53
DN10113_c0_g2_i1	DN10113_c0_g2	300	157.83	8.00	0.33	0.33	100.00
DN10113_c1_g1_i1	DN10113_c1_g1	622	479.56	44.00	0.60	0.60	100.00
DN101140_c0_g1_i1	DN101140_c0_g1	206	66.52	10.00	0.98	0.99	100.00
DN101141_c0_g1_i1	DN101141_c0_g1	232	91.07	3.00	0.22	0.22	100.00
[truncated: 268,294+ more rows]

## Sheet: ST2-S2 EnTAP
Query Sequence	Subject Sequence	Percent Identical	Alignment Length	Mismatches	Gap Openings	Query Start	Query End	Subject Start	Subject End	E Value	Coverage	Description	Species	Taxonomic Lineage	Contaminant	Informative	EggNOG Seed Ortholog	EggNOG Seed E-Value	EggNOG Seed Score	EggNOG Predicted Gene	EggNOG Tax Scope	EggNOG Tax Scope Max	EggNOG Member OGs	EggNOG Description	EggNOG KEGG Terms	EggNOG GO Biological	EggNOG GO Cellular	EggNOG GO Molecular	EggNOG Protein Domains
DN89625_c0_g1_i1	XP_022042514.1	55.6	72	31	1	10	222	54	125	9.97e-22	89.10	XP_022042514.1 elastase-1-like, partial [Acanthochromis polyacanthus]	acanthochromis polyacanthus	acanthochromis polyacanthus;acanthochromis;pomacentridae;ovalentaria incertae sedis;ovalentaria;percomorphaceae;euacanthomorphacea;acanthomorphata;ctenosquamata;eurypterygia;neoteleostei;euteleosteomorpha;clupeocephala;osteoglossocephalai;teleostei;neopterygii;actinopteri;actinopterygii;euteleostomi;teleostomi;gnathostomata;vertebrata;craniata;chordata;deuterostomia;bilateria;eumetazoa;metazoa;op…	No	Yes	8090.ENSORLP00000008751	1.50e-23	95.9		Fishes	fiNOG[1]	0A1JA@biNOG,0DIS9@chorNOG,0N3RX@fiNOG,0VCF0@meNOG,13KGM@opiNOG,1CRGP@veNOG,COG5640@NOG,KOG3627@euNOG	chymotrypsin-like elastase family, member 1		GO:0006508(L=4),GO:0008150(L=0),GO:0008152(L=1),GO:0019538(L=3),GO:0043170(L=3),GO:0044238(L=2),GO:0071704(L=2),		GO:0003674(L=0),GO:0003824(L=1),GO:0004175(L=5),GO:0004252(L=5),GO:0008233(L=3),GO:0008236(L=4),GO:0016787(L=2),GO:0017171(L=3),GO:0070011(L=4),	PFAM (Trypsin), SMART (Tryp_SPc, SIGNAL)
DN7325_c0_g1_i3	XP_022042576.1	76.4	72	16	1	214	2	39	110	5.54e-31	63.40	XP_022042576.1 choline-phosphate cytidylyltransferase A-like, partial [Acanthochromis polyacanthus]	acanthochromis polyacanthus	acanthochromis polyacanthus;acanthochromis;pomacentridae;ovalentaria incertae sedis;ovalentaria;percomorphaceae;euacanthomorphacea;acanthomorphata;ctenosquamata;eurypterygia;neoteleostei;euteleosteomorpha;clupeocephala;osteoglossocephalai;teleostei;neopterygii;actinopteri;actinopterygii;euteleostomi;teleostomi;gnathostomata;vertebrata;craniata;chordata;deuterostomia;bilateria;eumetazoa;metazoa;op…	No	Yes	7955.ENSDARP00000026096	1.64e-31	120	PCYT1A	Fishes	fiNOG[1]	09VIU@biNOG,0DGTJ@chorNOG,0MWH0@fiNOG,0V5XT@meNOG,12Q38@opiNOG,1CRHK@veNOG,COG0615@NOG,KOG2804@euNOG	phosphate cytidylyltransferase 1, choline, alpha	440,564,1100	GO:0008150(L=0),GO:0008152(L=1),GO:0009058(L=2),		GO:0003674(L=0),GO:0003824(L=1),	PFAM (CTP_transf_2), SMART (COIL)
DN35750_c0_g1_i1	XP_022042602.1	60.0	75	30	0	228	4	55	129	1.94e-24	97.80	XP_022042602.1 C-X-C chemokine receptor type 2-like, partial [Acanthochromis polyacanthus]	acanthochromis polyacanthus	acanthochromis polyacanthus;acanthochromis;pomacentridae;ovalentaria incertae sedis;ovalentaria;percomorphaceae;euacanthomorphacea;acanthomorphata;ctenosquamata;eurypterygia;neoteleostei;euteleosteomorpha;clupeocephala;osteoglossocephalai;teleostei;neopterygii;actinopteri;actinopterygii;euteleostomi;teleostomi;gnathostomata;vertebrata;craniata;chordata;deuterostomia;bilateria;eumetazoa;metazoa;op…	No	Yes	69293.ENSGACP00000002998	8.75e-25	100		Fishes	fiNOG[1]	09UP3@biNOG,0DFYU@chorNOG,0IEHI@euNOG,0MXAG@fiNOG,0V5HB@meNOG,0Y9Y6@NOG,12RGV@opiNOG,1CQNA@veNOG	7 transmembrane receptor (rhodopsin family)	4060,4062,4144,5120	GO:0006140(L=6),GO:0006873(L=5),GO:0006874(L=8),GO:0006875(L=7),GO:0006935(L=3),GO:0007154(L=2),GO:0007165(L=3),GO:0007166(L=4),GO:0007186(L=4),GO:0007204(L=10),GO:0008150(L=0),GO:0009605(L=2),GO:0009889(L=4),GO:0009890(L=5),GO:0009892(L=4),GO:0009987(L=1),GO:0010033(L=3),GO:0010563(L=6),GO:0019219(L=5),GO:0019220(L=6),GO:0019221(L=6),GO:0019222(L=3),GO:0019725(L=3),GO:0023052(L=1),GO:0030003(L=6…	GO:0005575(L=0),GO:0016020(L=1),GO:0016021(L=4),GO:0031224(L=3),GO:0044425(L=2),	GO:0001637(L=5),GO:0001653(L=3),GO:0003674(L=0),GO:0004871(L=1),GO:0004872(L=2),GO:0004888(L=3),GO:0004896(L=4),GO:0004930(L=4),GO:0004950(L=6),GO:0008528(L=4),GO:0016494(L=7),GO:0038023(L=2),GO:0060089(L=1),	PFAM (7tm_1), SMART (TRANS)
DN31234_c0_g1_i2	XP_022042798.1	67.2	889	289	3	2667	4	11	897	0.00e+00	79.00	XP_022042798.1 G-protein coupled receptor 98-like, partial [Acanthochromis polyacanthus]	acanthochromis polyacanthus	acanthochromis polyacanthus;acanthochromis;pomacentridae;ovalentaria incertae sedis;ovalentaria;percomorphaceae;euacanthomorphacea;acanthomorphata;ctenosquamata;eurypterygia;neoteleostei;euteleosteomorpha;clupeocephala;osteoglossocephalai;teleostei;neopterygii;actinopteri;actinopterygii;euteleostomi;teleostomi;gnathostomata;vertebrata;craniata;chordata;deuterostomia;bilateria;eumetazoa;metazoa;op…	No	Yes	7955.ENSDARP00000020853	0.00e+00	1718	GPR98	Fishes	fiNOG[1]	0B6R2@biNOG,0E9QJ@chorNOG,0IUBQ@euNOG,0ND2N@fiNOG,0WJGM@meNOG,0XT0U@NOG,13GMX@opiNOG,1DGJ1@veNOG	G protein-coupled receptor 98		GO:0001654(L=7),GO:0001754(L=7),GO:0007154(L=2),GO:0007165(L=3),GO:0007166(L=4),GO:0007186(L=4),GO:0007218(L=5),GO:0007275(L=3),GO:0007399(L=5),GO:0007423(L=6),GO:0008150(L=0),GO:0009653(L=3),GO:0009887(L=4),GO:0009987(L=1),GO:0022008(L=5),GO:0023052(L=1),GO:0030154(L=4),GO:0030182(L=7),GO:0032501(L=1),GO:0032502(L=1),GO:0042461(L=7),GO:0042462(L=8),GO:0044699(L=1),GO:0044700(L=2),GO:0044707(L=2)…	GO:0005575(L=0),GO:0005623(L=1),GO:0005886(L=3),GO:0016020(L=1),GO:0016021(L=4),GO:0031224(L=3),GO:0044425(L=2),GO:0044464(L=2),GO:0071944(L=3),	GO:0003674(L=0),GO:0004871(L=1),GO:0004872(L=2),GO:0004888(L=3),GO:0004930(L=4),GO:0038023(L=2),GO:0060089(L=1),	PFAM (Calx-beta, 7tm_2, GPS), SMART (Calx_beta, TRANS, SIGNAL, GPS, LamG)
DN31234_c0_g1_i1	XP_022042798.1	67.2	889	289	3	2667	4	11	897	0.00e+00	77.00	XP_022042798.1 G-protein coupled receptor 98-like, partial [Acanthochromis polyacanthus]	acanthochromis polyacanthus	acanthochromis polyacanthus;acanthochromis;pomacentridae;ovalentaria incertae sedis;ovalentaria;percomorphaceae;euacanthomorphacea;acanthomorphata;ctenosquamata;eurypterygia;neoteleostei;euteleosteomorpha;clupeocephala;osteoglossocephalai;teleostei;neopterygii;actinopteri;actinopterygii;euteleostomi;teleostomi;gnathostomata;vertebrata;craniata;chordata;deuterostomia;bilateria;eumetazoa;metazoa;op…	No	Yes	7955.ENSDARP00000020853	0.00e+00	1774	GPR98	Fishes	fiNOG[1]	0B6R2@biNOG,0E9QJ@chorNOG,0IUBQ@euNOG,0ND2N@fiNOG,0WJGM@meNOG,0XT0U@NOG,13GMX@opiNOG,1DGJ1@veNOG	G protein-coupled receptor 98		GO:0001654(L=7),GO:0001754(L=7),GO:0007154(L=2),GO:0007165(L=3),GO:0007166(L=4),GO:0007186(L=4),GO:0007218(L=5),GO:0007275(L=3),GO:0007399(L=5),GO:0007423(L=6),GO:0008150(L=0),GO:0009653(L=3),GO:0009887(L=4),GO:0009987(L=1),GO:0022008(L=5),GO:0023052(L=1),GO:0030154(L=4),GO:0030182(L=7),GO:0032501(L=1),GO:0032502(L=1),GO:0042461(L=7),GO:0042462(L=8),GO:0044699(L=1),GO:0044700(L=2),GO:0044707(L=2)…	GO:0005575(L=0),GO:0005623(L=1),GO:0005886(L=3),GO:0016020(L=1),GO:0016021(L=4),GO:0031224(L=3),GO:0044425(L=2),GO:0044464(L=2),GO:0071944(L=3),	GO:0003674(L=0),GO:0004871(L=1),GO:0004872(L=2),GO:0004888(L=3),GO:0004930(L=4),GO:0038023(L=2),GO:0060089(L=1),	PFAM (Calx-beta, 7tm_2, GPS), SMART (Calx_beta, TRANS, SIGNAL, GPS, LamG)
DN40974_c0_g1_i2	XP_022042864.1	75.5	53	13	0	162	4	2	54	1.06e-24	60.00	XP_022042864.1 calcium-binding mitochondrial carrier protein SCaMC-1-A-like [Acanthochromis polyacanthus]	acanthochromis polyacanthus	acanthochromis polyacanthus;acanthochromis;pomacentridae;ovalentaria incertae sedis;ovalentaria;percomorphaceae;euacanthomorphacea;acanthomorphata;ctenosquamata;eurypterygia;neoteleostei;euteleosteomorpha;clupeocephala;osteoglossocephalai;teleostei;neopterygii;actinopteri;actinopterygii;euteleostomi;teleostomi;gnathostomata;vertebrata;craniata;chordata;deuterostomia;bilateria;eumetazoa;metazoa;op…	No	Yes	7955.ENSDARP00000105669	1.59e-23	98.6		Fishes	fiNOG[1]	0A5ZE@biNOG,0DT6T@chorNOG,0N36X@fiNOG,0VGUI@meNOG,0XQ4P@NOG,12W4D@opiNOG,1D2I1@veNOG,KOG0036@euNOG	Mitochondrial carrier protein		GO:0006810(L=3),GO:0008150(L=0),GO:0009987(L=1),GO:0044699(L=1),GO:0044763(L=2),GO:0044765(L=3),GO:0051179(L=1),GO:0051234(L=2),GO:0055085(L=4),	GO:0005575(L=0),GO:0016020(L=1),GO:0016021(L=4),GO:0031224(L=3),GO:0044425(L=2),	GO:0003674(L=0),GO:0005488(L=1),GO:0005509(L=5),GO:0043167(L=2),GO:0043169(L=3),GO:0046872(L=4),	PFAM (Mito_carr, efhand), SMART (EFh)
DN40974_c0_g1_i1	XP_022042864.1	75.9	54	13	0	165	4	1	54	4.88e-25	62.50	XP_022042864.1 calcium-binding mitochondrial carrier protein SCaMC-1-A-like [Acanthochromis polyacanthus]	acanthochromis polyacanthus	acanthochromis polyacanthus;acanthochromis;pomacentridae;ovalentaria incertae sedis;ovalentaria;percomorphaceae;euacanthomorphacea;acanthomorphata;ctenosquamata;eurypterygia;neoteleostei;euteleosteomorpha;clupeocephala;osteoglossocephalai;teleostei;neopterygii;actinopteri;actinopterygii;euteleostomi;teleostomi;gnathostomata;vertebrata;craniata;chordata;deuterostomia;bilateria;eumetazoa;metazoa;op…	No	Yes	7955.ENSDARP00000105669	2.61e-38	138		Fishes	fiNOG[1]	0A5ZE@biNOG,0DT6T@chorNOG,0N36X@fiNOG,0VGUI@meNOG,0XQ4P@NOG,12W4D@opiNOG,1D2I1@veNOG,KOG0036@euNOG	Mitochondrial carrier protein		GO:0006810(L=3),GO:0008150(L=0),GO:0009987(L=1),GO:0044699(L=1),GO:0044763(L=2),GO:0044765(L=3),GO:0051179(L=1),GO:0051234(L=2),GO:0055085(L=4),	GO:0005575(L=0),GO:0016020(L=1),GO:0016021(L=4),GO:0031224(L=3),GO:0044425(L=2),	GO:0003674(L=0),GO:0005488(L=1),GO:0005509(L=5),GO:0043167(L=2),GO:0043169(L=3),GO:0046872(L=4),	PFAM (Mito_carr, efhand), SMART (EFh)
DN2657_c0_g1_i10	XP_022042971.1	64.6	147	45	1	3	422	68	214	6.25e-33	98.40	XP_022042971.1 neuroblast differentiation-associated protein AHNAK-like, partial [Acanthochromis polyacanthus]	acanthochromis polyacanthus	acanthochromis polyacanthus;acanthochromis;pomacentridae;ovalentaria incertae sedis;ovalentaria;percomorphaceae;euacanthomorphacea;acanthomorphata;ctenosquamata;eurypterygia;neoteleostei;euteleosteomorpha;clupeocephala;osteoglossocephalai;teleostei;neopterygii;actinopteri;actinopterygii;euteleostomi;teleostomi;gnathostomata;vertebrata;craniata;chordata;deuterostomia;bilateria;eumetazoa;metazoa;op…	No	Yes	31033.ENSTRUP00000005936	5.58e-35	134	AHNAK	Fishes	fiNOG[1]	09Y0D@biNOG,0DJDH@chorNOG,0IGIF@euNOG,0N3PW@fiNOG,0V8Y1@meNOG,0XQS3@NOG,12S0I@opiNOG,1CU5S@veNOG	AHNAK nucleoprotein		GO:0008150(L=0),GO:0008152(L=1),GO:0044710(L=2),GO:0055114(L=3),		GO:0003674(L=0),GO:0003824(L=1),GO:0016491(L=2),	SMART (PDZ)
DN7848_c0_g1_i1	XP_022043020.1	76.7	60	14	0	304	125	52	111	5.53e-29	59.00	XP_022043020.1 septin-5-like, partial [Acanthochromis polyacanthus]	acanthochromis polyacanthus	acanthochromis polyacanthus;acanthochromis;pomacentridae;ovalentaria incertae sedis;ovalentaria;percomorphaceae;euacanthomorphacea;acanthomorphata;ctenosquamata;eurypterygia;neoteleostei;euteleosteomorpha;clupeocephala;osteoglossocephalai;teleostei;neopterygii;actinopteri;actinopterygii;euteleostomi;teleostomi;gnathostomata;vertebrata;craniata;chordata;deuterostomia;bilateria;eumetazoa;metazoa;op…	No	Yes	7955.ENSDARP00000109559	5.22e-37	134		Fishes	fiNOG[1]	09T7M@biNOG,0DFP4@chorNOG,0MVFW@fiNOG,0V46J@meNOG,12QMH@opiNOG,1CQCM@veNOG,COG5019@NOG,KOG2655@euNOG	septin 5	5012	GO:0007049(L=3),GO:0008150(L=0),GO:0009987(L=1),GO:0017157(L=7),GO:0032879(L=3),GO:0044699(L=1),GO:0044763(L=2),GO:0050789(L=2),GO:0050794(L=3),GO:0051046(L=5),GO:0051049(L=4),GO:0060341(L=4),GO:0060627(L=5),GO:0065007(L=1),	GO:0005575(L=0),GO:0005622(L=3),GO:0005623(L=1),GO:0005737(L=4),GO:0005856(L=5),GO:0005886(L=3),GO:0005938(L=5),GO:0008021(L=3),GO:0016020(L=1),GO:0030135(L=6),GO:0030136(L=7),GO:0031105(L=6),GO:0031410(L=4),GO:0031982(L=3),GO:0032156(L=6),GO:0032991(L=1),GO:0043226(L=1),GO:0043227(L=2),GO:0043228(L=2),GO:0043229(L=3),GO:0043231(L=4),GO:0043232(L=3),GO:0043234(L=2),GO:0044422(L=2),GO:0044424(L=3)…	GO:0000166(L=3),GO:0001882(L=3),GO:0001883(L=4),GO:0003674(L=0),GO:0005488(L=1),GO:0005525(L=7),GO:0017076(L=4),GO:0019001(L=5),GO:0032549(L=4),GO:0032550(L=5),GO:0032553(L=3),GO:0032555(L=4),GO:0032561(L=6),GO:0035639(L=4),GO:0036094(L=2),GO:0043167(L=2),GO:0043168(L=3),GO:0097159(L=2),GO:1901265(L=3),GO:1901363(L=2),	PFAM (Septin, DUF258), SMART (COIL)
DN25200_c0_g1_i1	XP_022043148.1	93.3	105	7	0	370	56	1	105	2.24e-66	71.30	XP_022043148.1 transcription factor RFX4-like, partial [Acanthochromis polyacanthus]	acanthochromis polyacanthus	acanthochromis polyacanthus;acanthochromis;pomacentridae;ovalentaria incertae sedis;ovalentaria;percomorphaceae;euacanthomorphacea;acanthomorphata;ctenosquamata;eurypterygia;neoteleostei;euteleosteomorpha;clupeocephala;osteoglossocephalai;teleostei;neopterygii;actinopteri;actinopterygii;euteleostomi;teleostomi;gnathostomata;vertebrata;craniata;chordata;deuterostomia;bilateria;eumetazoa;metazoa;op…	No	Yes	9796.ENSECAP00000004893	4.90e-73	238	RFX4	Mammals	maNOG[6]	0B641@biNOG,0E9AZ@chorNOG,0IT81@euNOG,0V3R8@maNOG,0WITQ@meNOG,0XSKJ@NOG,13FQW@opiNOG,1DG6E@veNOG	regulatory factor X, 4 (influences HLA class II expression)		GO:0006139(L=3),GO:0006351(L=5),GO:0006355(L=7),GO:0006357(L=8),GO:0006725(L=3),GO:0006807(L=2),GO:0007275(L=3),GO:0007399(L=5),GO:0007417(L=5),GO:0007420(L=5),GO:0008150(L=0),GO:0008152(L=1),GO:0009058(L=2),GO:0009059(L=4),GO:0009653(L=3),GO:0009889(L=4),GO:0009891(L=5),GO:0009893(L=4),GO:0009987(L=1),GO:0010467(L=4),GO:0010468(L=5),GO:0010556(L=5),GO:0010557(L=6),GO:0010604(L=5),GO:0010628(L=6)…	GO:0005575(L=0),GO:0005622(L=3),GO:0005623(L=1),GO:0005634(L=5),GO:0043226(L=1),GO:0043227(L=2),GO:0043229(L=3),GO:0043231(L=4),GO:0044424(L=3),GO:0044464(L=2),	GO:0003674(L=0),GO:0003676(L=3),GO:0003677(L=4),GO:0003682(L=3),GO:0005488(L=1),GO:0097159(L=2),GO:1901363(L=2),	PFAM (RFX_DNA_binding)
DN30201_c0_g1_i1	XP_022043158.1	69.3	274	79	2	3	809	62	335	4.03e-120	99.80	XP_022043158.1 discoidin domain-containing receptor 2-like isoform X2 [Acanthochromis polyacanthus]	acanthochromis polyacanthus	acanthochromis polyacanthus;acanthochromis;pomacentridae;ovalentaria incertae sedis;ovalentaria;percomorphaceae;euacanthomorphacea;acanthomorphata;ctenosquamata;eurypterygia;neoteleostei;euteleosteomorpha;clupeocephala;osteoglossocephalai;teleostei;neopterygii;actinopteri;actinopterygii;euteleostomi;teleostomi;gnathostomata;vertebrata;craniata;chordata;deuterostomia;bilateria;eumetazoa;metazoa;op…	No	Yes	7955.ENSDARP00000124904	1.05e-130	396		Fishes	fiNOG[1]	09TIK@biNOG,0DEV7@chorNOG,0N4EZ@fiNOG,0V4HJ@meNOG,0XQAI@NOG,12TVM@opiNOG,1CPIY@veNOG,KOG1094@euNOG	FA58C		GO:0006464(L=5),GO:0006468(L=6),GO:0006793(L=3),GO:0006796(L=4),GO:0007154(L=2),GO:0007155(L=2),GO:0007165(L=3),GO:0007166(L=4),GO:0007167(L=5),GO:0007169(L=6),GO:0008150(L=0),GO:0008152(L=1),GO:0009987(L=1),GO:0016310(L=5),GO:0019538(L=3),GO:0022610(L=1),GO:0023052(L=1),GO:0036211(L=4),GO:0043170(L=3),GO:0043412(L=4),GO:0044237(L=2),GO:0044238(L=2),GO:0044260(L=3),GO:0044267(L=4),GO:0044699(L=1)…	GO:0005575(L=0),GO:0016020(L=1),	GO:0000166(L=3),GO:0001882(L=3),GO:0001883(L=4),GO:0003674(L=0),GO:0003824(L=1),GO:0004672(L=5),GO:0004713(L=6),GO:0004714(L=5),GO:0004871(L=1),GO:0004872(L=2),GO:0004888(L=3),GO:0005488(L=1),GO:0005524(L=7),GO:0016301(L=4),GO:0016740(L=2),GO:0016772(L=3),GO:0016773(L=4),GO:0017076(L=4),GO:0019199(L=4),GO:0030554(L=5),GO:0032549(L=4),GO:0032550(L=5),GO:0032553(L=3),GO:0032555(L=4),GO:0032559(L=6)…	PFAM (Pkinase_Tyr, F5_F8_type_C, Pkinase), SMART (TRANS, TyrKc, FA58C, SIGNAL)
DN44099_c0_g1_i1	XP_022043289.1	84.8	138	21	0	415	2	40	177	6.75e-77	99.80	XP_022043289.1 glutamate receptor ionotropic, delta-1-like [Acanthochromis polyacanthus]	acanthochromis polyacanthus	acanthochromis polyacanthus;acanthochromis;pomacentridae;ovalentaria incertae sedis;ovalentaria;percomorphaceae;euacanthomorphacea;acanthomorphata;ctenosquamata;eurypterygia;neoteleostei;euteleosteomorpha;clupeocephala;osteoglossocephalai;teleostei;neopterygii;actinopteri;actinopterygii;euteleostomi;teleostomi;gnathostomata;vertebrata;craniata;chordata;deuterostomia;bilateria;eumetazoa;metazoa;op…	No	Yes	7955.ENSDARP00000081518	3.25e-76	249		Fishes	fiNOG[1]	09YYY@biNOG,0DKDS@chorNOG,0MZPI@fiNOG,0V9WM@meNOG,0XQQV@NOG,13EVZ@opiNOG,1CV7U@veNOG,KOG1052@euNOG	glutamate receptor, ionotropic, delta 1	4080	GO:0006810(L=3),GO:0006811(L=4),GO:0007154(L=2),GO:0007165(L=3),GO:0007166(L=4),GO:0007215(L=5),GO:0008150(L=0),GO:0009987(L=1),GO:0023052(L=1),GO:0034220(L=5),GO:0035235(L=6),GO:0044699(L=1),GO:0044700(L=2),GO:0044763(L=2),GO:0044765(L=3),GO:0050789(L=2),GO:0050794(L=3),GO:0050896(L=1),GO:0051179(L=1),GO:0051234(L=2),GO:0051716(L=2),GO:0055085(L=4),GO:0065007(L=1),	GO:0005575(L=0),GO:0005623(L=1),GO:0005886(L=3),GO:0016020(L=1),GO:0016021(L=4),GO:0030054(L=1),GO:0030288(L=4),GO:0030312(L=3),GO:0030313(L=4),GO:0031224(L=3),GO:0031975(L=3),GO:0042597(L=3),GO:0044425(L=2),GO:0044456(L=2),GO:0044462(L=3),GO:0044464(L=2),GO:0045202(L=1),GO:0045211(L=3),GO:0071944(L=3),GO:0097060(L=2),	GO:0003674(L=0),GO:0004871(L=1),GO:0004872(L=2),GO:0004888(L=3),GO:0004970(L=5),GO:0005215(L=1),GO:0005216(L=5),GO:0005230(L=6),GO:0005231(L=4),GO:0005234(L=5),GO:0008066(L=4),GO:0015075(L=4),GO:0015267(L=4),GO:0015276(L=5),GO:0022803(L=3),GO:0022834(L=4),GO:0022836(L=5),GO:0022838(L=4),GO:0022839(L=6),GO:0022857(L=2),GO:0022891(L=3),GO:0022892(L=2),GO:0038023(L=2),GO:0060089(L=1),	PFAM (Lig_chan-Glu_bd, SBP_bac_3, Lig_chan, ANF_receptor), SMART (TRANS, Lig_chan-Glu_bd, PBPe, SIGNAL)
DN1056_c1_g2_i2	XP_022043314.1	73.5	98	19	1	296	3	27	117	3.41e-32	99.30	XP_022043314.1 septin-7-like [Acanthochromis polyacanthus]	acanthochromis polyacanthus	acanthochromis polyacanthus;acanthochromis;pomacentridae;ovalentaria incertae sedis;ovalentaria;percomorphaceae;euacanthomorphacea;acanthomorphata;ctenosquamata;eurypterygia;neoteleostei;euteleosteomorpha;clupeocephala;osteoglossocephalai;teleostei;neopterygii;actinopteri;actinopterygii;euteleostomi;teleostomi;gnathostomata;vertebrata;craniata;chordata;deuterostomia;bilateria;eumetazoa;metazoa;op…	No	Yes	7955.ENSDARP00000075208	5.40e-50	162	SEPT7	Eukaryotes	euNOG[57]	COG5019@NOG,KOG2655@euNOG	Cell division control protein		GO:0000278(L=4),GO:0000280(L=5),GO:0000902(L=5),GO:0000910(L=4),GO:0000912(L=5),GO:0000915(L=7),GO:0001654(L=7),GO:0001745(L=6),GO:0001751(L=8),GO:0001754(L=7),GO:0006139(L=3),GO:0006152(L=7),GO:0006163(L=5),GO:0006184(L=-1),GO:0006195(L=7),GO:0006351(L=5),GO:0006355(L=7),GO:0006461(L=5),GO:0006725(L=3),GO:0006753(L=4),GO:0006793(L=3),GO:0006796(L=4),GO:0006807(L=2),GO:0006810(L=3),GO:0006887(L=4…	GO:0000775(L=6),GO:0000776(L=6),GO:0000777(L=6),GO:0000779(L=6),GO:0000793(L=5),GO:0001725(L=8),GO:0005575(L=0),GO:0005576(L=1),GO:0005622(L=3),GO:0005623(L=1),GO:0005634(L=5),GO:0005694(L=4),GO:0005730(L=5),GO:0005737(L=4),GO:0005819(L=6),GO:0005856(L=5),GO:0005875(L=6),GO:0005886(L=3),GO:0005929(L=4),GO:0005930(L=5),GO:0005938(L=5),GO:0005940(L=5),GO:0015629(L=6),GO:0015630(L=6),GO:0016020(L=1)…	GO:0000166(L=3),GO:0001071(L=1),GO:0001882(L=3),GO:0001883(L=4),GO:0003674(L=0),GO:0003676(L=3),GO:0003677(L=4),GO:0003700(L=2),GO:0003707(L=3),GO:0003779(L=4),GO:0003824(L=1),GO:0003924(L=7),GO:0004871(L=1),GO:0004872(L=2),GO:0005198(L=1),GO:0005488(L=1),GO:0005515(L=2),GO:0005525(L=7),GO:0008017(L=5),GO:0008092(L=3),GO:0008270(L=6),GO:0015631(L=4),GO:0016462(L=5),GO:0016787(L=2),GO:0016817(L=3)…	PFAM (Septin, DUF258, AIG1, GTP_EFTU), SMART (COIL)
DN1056_c1_g2_i1	XP_022043314.1	79.1	91	19	0	275	3	27	117	1.37e-34	99.30	XP_022043314.1 septin-7-like [Acanthochromis polyacanthus]	acanthochromis polyacanthus	acanthochromis polyacanthus;acanthochromis;pomacentridae;ovalentaria incertae sedis;ovalentaria;percomorphaceae;euacanthomorphacea;acanthomorphata;ctenosquamata;eurypterygia;neoteleostei;euteleosteomorpha;clupeocephala;osteoglossocephalai;teleostei;neopterygii;actinopteri;actinopterygii;euteleostomi;teleostomi;gnathostomata;vertebrata;craniata;chordata;deuterostomia;bilateria;eumetazoa;metazoa;op…	No	Yes	7955.ENSDARP00000075208	2.75e-43	144	SEPT7	Eukaryotes	euNOG[57]	COG5019@NOG,KOG2655@euNOG	Cell division control protein		GO:0000278(L=4),GO:0000280(L=5),GO:0000902(L=5),GO:0000910(L=4),GO:0000912(L=5),GO:0000915(L=7),GO:0001654(L=7),GO:0001745(L=6),GO:0001751(L=8),GO:0001754(L=7),GO:0006139(L=3),GO:0006152(L=7),GO:0006163(L=5),GO:0006184(L=-1),GO:0006195(L=7),GO:0006351(L=5),GO:0006355(L=7),GO:0006461(L=5),GO:0006725(L=3),GO:0006753(L=4),GO:0006793(L=3),GO:0006796(L=4),GO:0006807(L=2),GO:0006810(L=3),GO:0006887(L=4…	GO:0000775(L=6),GO:0000776(L=6),GO:0000777(L=6),GO:0000779(L=6),GO:0000793(L=5),GO:0001725(L=8),GO:0005575(L=0),GO:0005576(L=1),GO:0005622(L=3),GO:0005623(L=1),GO:0005634(L=5),GO:0005694(L=4),GO:0005730(L=5),GO:0005737(L=4),GO:0005819(L=6),GO:0005856(L=5),GO:0005875(L=6),GO:0005886(L=3),GO:0005929(L=4),GO:0005930(L=5),GO:0005938(L=5),GO:0005940(L=5),GO:0015629(L=6),GO:0015630(L=6),GO:0016020(L=1)…	GO:0000166(L=3),GO:0001071(L=1),GO:0001882(L=3),GO:0001883(L=4),GO:0003674(L=0),GO:0003676(L=3),GO:0003677(L=4),GO:0003700(L=2),GO:0003707(L=3),GO:0003779(L=4),GO:0003824(L=1),GO:0003924(L=7),GO:0004871(L=1),GO:0004872(L=2),GO:0005198(L=1),GO:0005488(L=1),GO:0005515(L=2),GO:0005525(L=7),GO:0008017(L=5),GO:0008092(L=3),GO:0008270(L=6),GO:0015631(L=4),GO:0016462(L=5),GO:0016787(L=2),GO:0016817(L=3)…	PFAM (Septin, DUF258, AIG1, GTP_EFTU), SMART (COIL)
DN70290_c0_g1_i1	XP_022043352.1	79.2	72	14	1	218	3	18	88	4.04e-34	99.10	XP_022043352.1 CDK5 and ABL1 enzyme substrate 2-like, partial [Acanthochromis polyacanthus]	acanthochromis polyacanthus	acanthochromis polyacanthus;acanthochromis;pomacentridae;ovalentaria incertae sedis;ovalentaria;percomorphaceae;euacanthomorphacea;acanthomorphata;ctenosquamata;eurypterygia;neoteleostei;euteleosteomorpha;clupeocephala;osteoglossocephalai;teleostei;neopterygii;actinopteri;actinopterygii;euteleostomi;teleostomi;gnathostomata;vertebrata;craniata;chordata;deuterostomia;bilateria;eumetazoa;metazoa;op…	No	Yes	99883.ENSTNIP00000013227	3.41e-41	139	CABLES1	Animals	meNOG[21]	09Y2W@biNOG,0DJFT@chorNOG,0V908@meNOG,10WYV@NOG,12S7Q@opiNOG,KOG4164@euNOG	Cdk5 and Abl enzyme substrate		GO:0000082(L=6),GO:0000278(L=4),GO:0001932(L=7),GO:0006810(L=3),GO:0006897(L=5),GO:0006909(L=4),GO:0006950(L=2),GO:0007049(L=3),GO:0007275(L=3),GO:0007399(L=5),GO:0007596(L=5),GO:0007599(L=4),GO:0008150(L=0),GO:0008152(L=1),GO:0009611(L=3),GO:0009987(L=1),GO:0016192(L=4),GO:0019220(L=6),GO:0019222(L=3),GO:0022402(L=4),GO:0022403(L=2),GO:0031323(L=4),GO:0031399(L=6),GO:0032268(L=5),GO:0032501(L=1)…	GO:0005575(L=0),GO:0005622(L=3),GO:0005623(L=1),GO:0005634(L=5),GO:0005654(L=5),GO:0005737(L=4),GO:0005829(L=4),GO:0030426(L=4),GO:0030427(L=3),GO:0031974(L=1),GO:0031981(L=6),GO:0042995(L=3),GO:0043005(L=4),GO:0043226(L=1),GO:0043227(L=2),GO:0043229(L=3),GO:0043231(L=4),GO:0043233(L=2),GO:0044422(L=2),GO:0044424(L=3),GO:0044428(L=5),GO:0044444(L=4),GO:0044446(L=3),GO:0044463(L=3),GO:0044464(L=2)…	GO:0003674(L=0),GO:0003824(L=1),GO:0005488(L=1),GO:0005506(L=6),GO:0009055(L=1),GO:0016491(L=2),GO:0016538(L=5),GO:0016705(L=3),GO:0016740(L=2),GO:0019207(L=3),GO:0019887(L=4),GO:0020037(L=4),GO:0030234(L=2),GO:0043167(L=2),GO:0043169(L=3),GO:0046872(L=4),GO:0046906(L=3),GO:0046914(L=5),GO:0097159(L=2),GO:1901363(L=2),	PFAM (Cyclin_N), SMART (CYCLIN)
[truncated: 270,278+ more rows]

## Sheet: ST2-S3 Infernal
target name	target accession	query name	query accession	clan name	mdl	mdl from	mdl to	seq from	seq to	strand	trunc	pass	gc	bias	score	E-value	inc	olp	anyidx	afrct1	afrct2	winidx	wfrct1	wfrct2	description of target
SNORD94	RF00613	DN177_c0_g1_i7	-	-	cm	1	137	2476	2614	+	no	1	0.55	0.0	101.1	1.2e-23	!	*	-	-	-	-	-	-	Small nucleolar RNA SNORD94
SNORD94	RF00613	DN177_c0_g1_i13	-	-	cm	1	137	2475	2613	+	no	1	0.55	0.0	101.1	1.2e-23	!	*	-	-	-	-	-	-	Small nucleolar RNA SNORD94
SNORD94	RF00613	DN177_c0_g1_i14	-	-	cm	1	137	2475	2613	+	no	1	0.55	0.0	101.1	1.2e-23	!	*	-	-	-	-	-	-	Small nucleolar RNA SNORD94
[truncated: 948 more rows]

## Sheet: ST2-S4 CPs
Transcript ID	Transcript length	CPC2	RNAsamba	CPAT	RNAmining	PLEK	Final Classification	EnTAP annotation
[truncated: 270,264+ more rows]

## Sheet: ST2-S5 Mapped lncRNAs
##gff-version 3
[truncated: 175,493 more rows]

[truncated: 7 more sheets: ST2-S6 Validation by ESTs, ST2-S7 Blast AmexLNC Top 3 hits, ST2-S8 Blast ZFLNC Top 3 hits, ST2-S9 Blast LncBook Top 3 hits, ST2-S10 Blast Fishes Ensembl, ST2-S11 LncRNAs classification, ST2-S12 LncRNAs x Candidates]
