# Supplementary material for: Discovery of putative long non-coding RNAs expressed in the eyes of Astyanax mexicanus (Actinopterygii: Characidae)
Source: Sci Rep. 2023 Jul 25;13:12051. doi: 10.1038/s41598-023-34198-5 (PMC10368750; doi:10.1038/s41598-023-34198-5)
Supplement: Supplementary file 6 — Supplementary Information 6. [file 41598_2023_34198_MOESM6_ESM.xlsx]

## Sheet: ST3-0 BUSCO
Busco id	Status	Sequence	Score	Length	OrthoDB url	Description
64at7898	Missing
116at7898	Missing
131at7898	Duplicated	DN22448_c0_g1_i23:1226-15350	7967.6	3802	https://www.orthodb.org/v10?query=131at7898	E3 ubiquitin-protein ligase UBR4 isoform X1
131at7898	Duplicated	DN22448_c0_g1_i13:1226-15037	7974.3	3802	https://www.orthodb.org/v10?query=131at7898	E3 ubiquitin-protein ligase UBR4 isoform X1
131at7898	Duplicated	DN22448_c0_g1_i14:1226-15061	7976.2	3807	https://www.orthodb.org/v10?query=131at7898	E3 ubiquitin-protein ligase UBR4 isoform X1
131at7898	Duplicated	DN22448_c0_g1_i20:1226-14986	7995.7	3802	https://www.orthodb.org/v10?query=131at7898	E3 ubiquitin-protein ligase UBR4 isoform X1
131at7898	Duplicated	DN22448_c0_g1_i6:1226-15010	7997.4	3807	https://www.orthodb.org/v10?query=131at7898	E3 ubiquitin-protein ligase UBR4 isoform X1
131at7898	Duplicated	DN22448_c0_g1_i10:1226-16720	9100	4317	https://www.orthodb.org/v10?query=131at7898	E3 ubiquitin-protein ligase UBR4 isoform X1
131at7898	Duplicated	DN22448_c0_g1_i15:1226-17479	9100.5	4317	https://www.orthodb.org/v10?query=131at7898	E3 ubiquitin-protein ligase UBR4 isoform X1
131at7898	Duplicated	DN22448_c0_g1_i26:1226-17443	9117.3	4317	https://www.orthodb.org/v10?query=131at7898	E3 ubiquitin-protein ligase UBR4 isoform X1
131at7898	Duplicated	DN22448_c0_g1_i9:1226-17467	9118.8	4322	https://www.orthodb.org/v10?query=131at7898	E3 ubiquitin-protein ligase UBR4 isoform X1
131at7898	Duplicated	DN22448_c0_g1_i4:1226-17428	9120.9	4317	https://www.orthodb.org/v10?query=131at7898	E3 ubiquitin-protein ligase UBR4 isoform X1
131at7898	Duplicated	DN22448_c0_g1_i2:1226-16681	9121.5	4317	https://www.orthodb.org/v10?query=131at7898	E3 ubiquitin-protein ligase UBR4 isoform X1
171at7898	Duplicated	DN51_c3_g1_i4:116-13120	8736.2	3896
171at7898	Duplicated	DN51_c3_g1_i5:116-14044	9182.8	4142
180at7898	Missing
301at7898	Missing
394at7898	Complete	DN18378_c0_g1_i2:642-5834	2632	1481	https://www.orthodb.org/v10?query=394at7898	vacuolar protein sorting-associated protein 13B-like
408at7898	Duplicated	DN482_c1_g1_i12:36-10463	7045.3	3134	https://www.orthodb.org/v10?query=408at7898	transformation/transcription domain-associated protein
408at7898	Duplicated	DN482_c1_g1_i5:36-10430	7053.1	3134	https://www.orthodb.org/v10?query=408at7898	transformation/transcription domain-associated protein
408at7898	Duplicated	DN482_c1_g1_i2:153-11675	7843.8	3486	https://www.orthodb.org/v10?query=408at7898	transformation/transcription domain-associated protein
408at7898	Duplicated	DN482_c1_g1_i14:176-11710	7847	3486	https://www.orthodb.org/v10?query=408at7898	transformation/transcription domain-associated protein
408at7898	Duplicated	DN482_c1_g1_i8:176-11677	7854.7	3486	https://www.orthodb.org/v10?query=408at7898	transformation/transcription domain-associated protein
408at7898	Duplicated	DN482_c1_g1_i11:153-11660	7860	3486	https://www.orthodb.org/v10?query=408at7898	transformation/transcription domain-associated protein
423at7898	Duplicated	DN3074_c0_g1_i1:70-12519	6993.5	3637	https://www.orthodb.org/v10?query=423at7898	cytoplasmic dynein 2 heavy chain 1
423at7898	Duplicated	DN3074_c0_g1_i4:70-12498	7000.8	3637	https://www.orthodb.org/v10?query=423at7898	cytoplasmic dynein 2 heavy chain 1
423at7898	Duplicated	DN3074_c0_g1_i30:70-12984	7229.8	3769	https://www.orthodb.org/v10?query=423at7898	cytoplasmic dynein 2 heavy chain 1
423at7898	Duplicated	DN3074_c0_g1_i12:70-12963	7236.9	3769	https://www.orthodb.org/v10?query=423at7898	cytoplasmic dynein 2 heavy chain 1
433at7898	Missing
594at7898	Duplicated	DN33298_c0_g1_i1:464-6952	1665.9	2016	https://www.orthodb.org/v10?query=594at7898	protocadherin-23
594at7898	Duplicated	DN33268_c0_g1_i3:3524-12379	1824.8	3290	https://www.orthodb.org/v10?query=594at7898	protocadherin-23
707at7898	Missing
715at7898	Missing
716at7898	Duplicated	DN862_c2_g1_i7:2-8323	5088.9	2456	https://www.orthodb.org/v10?query=716at7898	teneurin-4 isoform X1
716at7898	Duplicated	DN862_c2_g1_i4:2-8194	5097.4	2439	https://www.orthodb.org/v10?query=716at7898	teneurin-4 isoform X1
716at7898	Duplicated	DN862_c2_g1_i6:2-8302	5098.1	2456	https://www.orthodb.org/v10?query=716at7898	teneurin-4 isoform X1
716at7898	Duplicated	DN862_c2_g1_i1:2-8173	5109	2439	https://www.orthodb.org/v10?query=716at7898	teneurin-4 isoform X1
716at7898	Duplicated	DN862_c2_g1_i13:2-8293	5109.4	2456	https://www.orthodb.org/v10?query=716at7898	teneurin-4 isoform X1
716at7898	Duplicated	DN862_c2_g1_i15:2-8272	5119.4	2457	https://www.orthodb.org/v10?query=716at7898	teneurin-4 isoform X1
716at7898	Duplicated	DN862_c2_g1_i10:2-8440	5128.4	2491	https://www.orthodb.org/v10?query=716at7898	teneurin-4 isoform X1
716at7898	Duplicated	DN862_c2_g1_i9:2-8419	5143.4	2489	https://www.orthodb.org/v10?query=716at7898	teneurin-4 isoform X1
716at7898	Duplicated	DN862_c2_g1_i14:2-8512	5156.3	2508	https://www.orthodb.org/v10?query=716at7898	teneurin-4 isoform X1
716at7898	Duplicated	DN862_c2_g1_i11:2-8491	5167.4	2506	https://www.orthodb.org/v10?query=716at7898	teneurin-4 isoform X1
832at7898	Duplicated	DN586_c0_g1_i2:3234-12901	5063.3	2621	https://www.orthodb.org/v10?query=832at7898	huntingtin isoform X1
832at7898	Duplicated	DN586_c0_g1_i1:3234-12620	5064.9	2621	https://www.orthodb.org/v10?query=832at7898	huntingtin isoform X1
832at7898	Duplicated	DN586_c0_g1_i5:3234-12602	5071.8	2621	https://www.orthodb.org/v10?query=832at7898	huntingtin isoform X1
832at7898	Duplicated	DN586_c0_g1_i7:3234-12856	5083.1	2629	https://www.orthodb.org/v10?query=832at7898	huntingtin isoform X1
832at7898	Duplicated	DN586_c0_g1_i6:3234-12575	5084.6	2629	https://www.orthodb.org/v10?query=832at7898	huntingtin isoform X1
832at7898	Duplicated	DN586_c0_g1_i10:3234-12557	5091.6	2629	https://www.orthodb.org/v10?query=832at7898	huntingtin isoform X1
892at7898	Fragmented	DN754_c1_g1_i11:213-5723	3227.7	1479	https://www.orthodb.org/v10?query=892at7898	protein unc-80 homolog
1123at7898	Duplicated	DN4573_c0_g1_i18:969-8574	3462.1	2223	https://www.orthodb.org/v10?query=1123at7898	filamin-B
1123at7898	Duplicated	DN4573_c0_g1_i6:969-8560	3463.4	2223	https://www.orthodb.org/v10?query=1123at7898	filamin-B
1123at7898	Duplicated	DN4573_c0_g1_i38:969-8431	3478.2	2210	https://www.orthodb.org/v10?query=1123at7898	filamin-B
1123at7898	Duplicated	DN4573_c0_g1_i30:969-8368	3482.8	2223	https://www.orthodb.org/v10?query=1123at7898	filamin-B
1123at7898	Duplicated	DN4573_c0_g1_i19:969-8540	3594.8	2280	https://www.orthodb.org/v10?query=1123at7898	filamin-B
1123at7898	Duplicated	DN10277_c0_g1_i2:643-8628	3607.2	2370	https://www.orthodb.org/v10?query=1123at7898	filamin-B
1123at7898	Duplicated	DN4573_c0_g1_i10:969-8621	3609.7	2297	https://www.orthodb.org/v10?query=1123at7898	filamin-B
1123at7898	Duplicated	DN4573_c0_g1_i16:969-8572	3613.2	2280	https://www.orthodb.org/v10?query=1123at7898	filamin-B
1123at7898	Duplicated	DN4573_c0_g1_i39:969-8558	3614.5	2280	https://www.orthodb.org/v10?query=1123at7898	filamin-B
1123at7898	Duplicated	DN4573_c0_g1_i35:969-8429	3628.5	2280	https://www.orthodb.org/v10?query=1123at7898	filamin-B
1144at7898	Duplicated	DN1990_c4_g1_i4:245-7786	5013.2	2261	https://www.orthodb.org/v10?query=1144at7898	serine/threonine-protein kinase mTOR
1144at7898	Duplicated	DN1990_c4_g1_i3:245-7798	5035.2	2261	https://www.orthodb.org/v10?query=1144at7898	serine/threonine-protein kinase mTOR
1155at7898	Missing
1213at7898	Missing
1220at7898	Duplicated	DN9871_c0_g1_i2:6580-7821	1705.6	1994	https://www.orthodb.org/v10?query=1220at7898	breast cancer type 2 susceptibility protein
1220at7898	Duplicated	DN9871_c0_g1_i3:212-8566	1780.1	2045	https://www.orthodb.org/v10?query=1220at7898	breast cancer type 2 susceptibility protein
1220at7898	Duplicated	DN9871_c0_g1_i1:212-8596	1803.1	2044	https://www.orthodb.org/v10?query=1220at7898	breast cancer type 2 susceptibility protein
1258at7898	Complete	DN677_c0_g1_i3:1235-10097	3895.8	2090	https://www.orthodb.org/v10?query=1258at7898	neurogenic locus notch homolog protein 2-like
1262at7898	Complete	DN6968_c0_g1_i8:129-7920	5608.5	2286	https://www.orthodb.org/v10?query=1262at7898	pre-mRNA-processing-splicing factor 8
1312at7898	Duplicated	DN18993_c0_g1_i17:345-7757	3368.1	2023	https://www.orthodb.org/v10?query=1312at7898	Protein tyrosine phosphatase, non-receptor type 13
1312at7898	Duplicated	DN18993_c0_g1_i2:345-7742	3378.6	2022	https://www.orthodb.org/v10?query=1312at7898	Protein tyrosine phosphatase, non-receptor type 13
1329at7898	Duplicated	DN10820_c0_g1_i30:506-7309	3595.7	2001	https://www.orthodb.org/v10?query=1329at7898	ectopic P granules protein 5 homolog
1329at7898	Duplicated	DN10820_c0_g1_i1:506-8206	3810.2	2138	https://www.orthodb.org/v10?query=1329at7898	ectopic P granules protein 5 homolog
1401at7898	Missing
1502at7898	Duplicated	DN782_c0_g1_i3:912-8483	4329.9	2163	https://www.orthodb.org/v10?query=1502at7898	E3 ubiquitin-protein ligase HECTD1 isoform X1
1502at7898	Duplicated	DN782_c0_g1_i22:912-9034	4403.9	2190	https://www.orthodb.org/v10?query=1502at7898	E3 ubiquitin-protein ligase HECTD1 isoform X1
1539at7898	Missing
1607at7898	Fragmented	DN15643_c0_g1_i3:77-4762	2100.1	1315	https://www.orthodb.org/v10?query=1607at7898	chondroitin sulfate proteoglycan 4
1664at7898	Duplicated	DN9723_c0_g1_i14:1-6813	2997.9	1984	https://www.orthodb.org/v10?query=1664at7898	zinc finger protein 40 isoform X1
1664at7898	Duplicated	DN9723_c0_g1_i12:766-8880	3262.1	2216	https://www.orthodb.org/v10?query=1664at7898	zinc finger protein 40 isoform X1
1667at7898	Duplicated	DN10329_c0_g1_i15:96-6023	2235.3	1745	https://www.orthodb.org/v10?query=1667at7898	dysferlin isoform X1
1667at7898	Duplicated	DN10329_c0_g1_i7:175-6102	2259.3	1727	https://www.orthodb.org/v10?query=1667at7898	dysferlin isoform X1
1667at7898	Duplicated	DN10329_c0_g1_i4:175-6147	2298.9	1745	https://www.orthodb.org/v10?query=1667at7898	dysferlin isoform X1
1667at7898	Duplicated	DN10329_c0_g1_i18:96-6206	2340.6	1802	https://www.orthodb.org/v10?query=1667at7898	dysferlin isoform X1
1667at7898	Duplicated	DN10329_c0_g1_i3:96-6169	2341.4	1802	https://www.orthodb.org/v10?query=1667at7898	dysferlin isoform X1
1667at7898	Duplicated	DN10329_c0_g1_i6:175-6330	2402	1802	https://www.orthodb.org/v10?query=1667at7898	dysferlin isoform X1
1697at7898	Complete	DN6026_c0_g4_i2:133-6978	4133.9	1932	https://www.orthodb.org/v10?query=1697at7898	DNA polymerase epsilon catalytic subunit A
1709at7898	Complete	DN10833_c1_g2_i1:2377-9972	3271.5	1945	https://www.orthodb.org/v10?query=1709at7898	adenomatous polyposis coli protein 2
1867at7898	Missing
1955at7898	Duplicated	DN4249_c0_g1_i40:2290-8097	3150.8	1613	https://www.orthodb.org/v10?query=1955at7898	brefeldin A-inhibited guanine nucleotide-exchange protein 3
1955at7898	Duplicated	DN4249_c0_g1_i75:2290-8766	3395.4	1789	https://www.orthodb.org/v10?query=1955at7898	brefeldin A-inhibited guanine nucleotide-exchange protein 3
1955at7898	Duplicated	DN4249_c0_g1_i86:2290-8865	3424.9	1826	https://www.orthodb.org/v10?query=1955at7898	brefeldin A-inhibited guanine nucleotide-exchange protein 3
1955at7898	Duplicated	DN4249_c0_g1_i47:2290-8769	3427	1826	https://www.orthodb.org/v10?query=1955at7898	brefeldin A-inhibited guanine nucleotide-exchange protein 3
1955at7898	Duplicated	DN4249_c0_g1_i14:2290-8910	3485.1	1826	https://www.orthodb.org/v10?query=1955at7898	brefeldin A-inhibited guanine nucleotide-exchange protein 3
1955at7898	Duplicated	DN4249_c0_g1_i84:2290-9063	3499.2	1826	https://www.orthodb.org/v10?query=1955at7898	brefeldin A-inhibited guanine nucleotide-exchange protein 3
1955at7898	Duplicated	DN4249_c0_g1_i8:2290-8967	3501.8	1826	https://www.orthodb.org/v10?query=1955at7898	brefeldin A-inhibited guanine nucleotide-exchange protein 3
2212at7898	Missing
2355at7898	Duplicated	DN8164_c1_g2_i1:172-5463	1857	1571	https://www.orthodb.org/v10?query=2355at7898	dedicator of cytokinesis protein 10
2355at7898	Duplicated	DN8164_c1_g2_i3:172-5463	1857.7	1572	https://www.orthodb.org/v10?query=2355at7898	dedicator of cytokinesis protein 10
2355at7898	Duplicated	DN8164_c1_g2_i9:0-5339	1884.1	1587	https://www.orthodb.org/v10?query=2355at7898	dedicator of cytokinesis protein 10
2355at7898	Duplicated	DN8164_c1_g2_i8:0-5339	1884.6	1588	https://www.orthodb.org/v10?query=2355at7898	dedicator of cytokinesis protein 10
2355at7898	Duplicated	DN8164_c0_g1_i3:214-6210	2087.5	1830	https://www.orthodb.org/v10?query=2355at7898	dedicator of cytokinesis protein 10
2390at7898	Complete	DN2426_c1_g2_i2:92-6460	2784.2	1543	https://www.orthodb.org/v10?query=2390at7898	calcineurin-binding protein cabin-1 isoform X1
2421at7898	Duplicated	DN6045_c0_g1_i17:152-6244	2708.4	1602	https://www.orthodb.org/v10?query=2421at7898	Dopey family member 2
2421at7898	Duplicated	DN6045_c0_g1_i11:133-6902	3085.1	1798	https://www.orthodb.org/v10?query=2421at7898	Dopey family member 2
2421at7898	Duplicated	DN6045_c0_g1_i4:734-7743	3166.9	1863	https://www.orthodb.org/v10?query=2421at7898	Dopey family member 2
2494at7898	Duplicated	DN15852_c1_g1_i8:165-6563	2608.5	1724	https://www.orthodb.org/v10?query=2494at7898	rotatin
2494at7898	Duplicated	DN15852_c1_g1_i2:260-6761	2617.5	1752	https://www.orthodb.org/v10?query=2494at7898	rotatin
2494at7898	Duplicated	DN15852_c1_g1_i4:176-6863	2635.3	1771	https://www.orthodb.org/v10?query=2494at7898	rotatin
2494at7898	Duplicated	DN15852_c1_g1_i6:176-6951	2651.4	1772	https://www.orthodb.org/v10?query=2494at7898	rotatin
2494at7898	Duplicated	DN15852_c1_g1_i9:176-6824	2651.6	1782	https://www.orthodb.org/v10?query=2494at7898	rotatin
2517at7898	Duplicated	DN19687_c0_g1_i9:107-3067	811.2	951	https://www.orthodb.org/v10?query=2517at7898	coagulation factor V
2517at7898	Duplicated	DN19687_c0_g1_i2:341-3457	841.4	1006	https://www.orthodb.org/v10?query=2517at7898	coagulation factor V
2564at7898	Duplicated	DN3129_c0_g1_i6:4-7372	2510.4	1805	https://www.orthodb.org/v10?query=2564at7898	nucleolar pre-ribosomal-associated protein 1
2564at7898	Duplicated	DN3129_c0_g1_i8:4-6567	2521.3	1805	https://www.orthodb.org/v10?query=2564at7898	nucleolar pre-ribosomal-associated protein 1
2589at7898	Complete	DN4892_c0_g1_i3:246-6071	3085.4	1606	https://www.orthodb.org/v10?query=2589at7898	anaphase-promoting complex subunit 1
2616at7898	Duplicated	DN6499_c0_g2_i4:284-6187	3112.2	1636	https://www.orthodb.org/v10?query=2616at7898	protein KIAA0100 homolog isoform X1
2616at7898	Duplicated	DN6499_c0_g2_i7:651-6857	3488.8	1760	https://www.orthodb.org/v10?query=2616at7898	protein KIAA0100 homolog isoform X1
2616at7898	Duplicated	DN6499_c0_g2_i2:284-6976	3655.4	1875	https://www.orthodb.org/v10?query=2616at7898	protein KIAA0100 homolog isoform X1
2652at7898	Duplicated	DN943_c0_g1_i6:266-5424	3106.6	1405	https://www.orthodb.org/v10?query=2652at7898	HEAT repeat-containing protein 5B
2652at7898	Duplicated	DN943_c0_g1_i8:622-7581	3369.7	1622	https://www.orthodb.org/v10?query=2652at7898	HEAT repeat-containing protein 5B
2721at7898	Complete	DN2427_c0_g1_i2:217-7402	1562.7	1622	https://www.orthodb.org/v10?query=2721at7898	Upstream transcription factor family member 3
2731at7898	Complete	DN33098_c0_g1_i1:170-7327	3418.3	2071	https://www.orthodb.org/v10?query=2731at7898	chondroitin sulfate proteoglycan 4-like
2748at7898	Missing
2763at7898	Duplicated	DN15126_c0_g1_i15:94-6159	3412.3	1687	https://www.orthodb.org/v10?query=2763at7898	nuclear pore complex protein Nup205
2763at7898	Duplicated	DN15126_c0_g1_i9:94-5700	3413.3	1687	https://www.orthodb.org/v10?query=2763at7898	nuclear pore complex protein Nup205
2763at7898	Duplicated	DN15126_c0_g1_i21:501-6872	3513.4	1754	https://www.orthodb.org/v10?query=2763at7898	nuclear pore complex protein Nup205
2763at7898	Duplicated	DN15126_c0_g1_i4:501-6495	3514.4	1754	https://www.orthodb.org/v10?query=2763at7898	nuclear pore complex protein Nup205
2763at7898	Duplicated	DN15126_c0_g1_i12:501-6522	3516.5	1754	https://www.orthodb.org/v10?query=2763at7898	nuclear pore complex protein Nup205
2857at7898	Duplicated	DN5541_c0_g1_i6:1174-6615	2662.2	1477	https://www.orthodb.org/v10?query=2857at7898	zinc finger protein castor homolog 1 isoform X1
2857at7898	Duplicated	DN5541_c0_g1_i1:1174-6981	2822.9	1551	https://www.orthodb.org/v10?query=2857at7898	zinc finger protein castor homolog 1 isoform X1
2857at7898	Duplicated	DN5541_c0_g1_i9:1174-6780	2843.3	1532	https://www.orthodb.org/v10?query=2857at7898	zinc finger protein castor homolog 1 isoform X1
2857at7898	Duplicated	DN5541_c0_g1_i7:1174-7146	3003.8	1620	https://www.orthodb.org/v10?query=2857at7898	zinc finger protein castor homolog 1 isoform X1
2862at7898	Complete	DN648_c1_g1_i6:629-7492	1442.9	1658
3036at7898	Missing
3037at7898	Duplicated	DN603_c1_g1_i1:4163-9768	3290.6	1677	https://www.orthodb.org/v10?query=3037at7898	low-density lipoprotein receptor-related protein 4
3037at7898	Duplicated	DN603_c1_g1_i7:2314-9829	3332.5	1678	https://www.orthodb.org/v10?query=3037at7898	low-density lipoprotein receptor-related protein 4
3098at7898	Duplicated	DN939_c0_g1_i3:418-5763	1793.9	1303
3098at7898	Duplicated	DN939_c0_g1_i23:418-6121	1800.7	1303
3098at7898	Duplicated	DN939_c0_g1_i6:418-5739	1806.4	1303
3133at7898	Duplicated	DN6190_c0_g1_i6:106-3573	2018.2	1057	https://www.orthodb.org/v10?query=3133at7898	Intraflagellar transport 172
3133at7898	Duplicated	DN6190_c0_g1_i3:120-3884	2237.3	1153	https://www.orthodb.org/v10?query=3133at7898	Intraflagellar transport 172
3133at7898	Duplicated	DN6190_c0_g1_i7:120-4126	2240.1	1153	https://www.orthodb.org/v10?query=3133at7898	Intraflagellar transport 172
3278at7898	Duplicated	DN14073_c0_g1_i2:2025-6968	3066.1	1472
3278at7898	Duplicated	DN14073_c0_g1_i4:2025-7460	3258.2	1543
3359at7898	Duplicated	DN30274_c0_g1_i1:4-5837	2653.5	1664	https://www.orthodb.org/v10?query=3359at7898	kinetochore-associated protein 1
3359at7898	Duplicated	DN30274_c0_g1_i2:4-5763	2654.3	1664	https://www.orthodb.org/v10?query=3359at7898	kinetochore-associated protein 1
3551at7898	Missing
3552at7898	Missing
3601at7898	Duplicated	DN278_c6_g1_i3:1073-6154	2826.3	1433	https://www.orthodb.org/v10?query=3601at7898	kinesin-like protein KIF1B isoform X1
3601at7898	Duplicated	DN278_c6_g1_i9:1073-6136	2838.8	1438	https://www.orthodb.org/v10?query=3601at7898	kinesin-like protein KIF1B isoform X1
3601at7898	Duplicated	DN278_c6_g1_i11:1073-6433	3018.5	1488	https://www.orthodb.org/v10?query=3601at7898	kinesin-like protein KIF1B isoform X1
3601at7898	Duplicated	DN278_c6_g1_i6:1073-6406	3027.8	1489	https://www.orthodb.org/v10?query=3601at7898	kinesin-like protein KIF1B isoform X1
3601at7898	Duplicated	DN278_c6_g1_i5:1073-6415	3030.6	1493	https://www.orthodb.org/v10?query=3601at7898	kinesin-like protein KIF1B isoform X1
3601at7898	Duplicated	DN278_c6_g1_i12:1073-6388	3040.4	1479	https://www.orthodb.org/v10?query=3601at7898	kinesin-like protein KIF1B isoform X1
3636at7898	Complete	DN1268_c1_g1_i7:703-6318	3096.3	1569	https://www.orthodb.org/v10?query=3636at7898	proteasome-associated protein ECM29 homolog
3668at7898	Duplicated	DN63776_c0_g1_i68:476-5674	1548.9	1306	https://www.orthodb.org/v10?query=3668at7898	treslin isoform X1
3668at7898	Duplicated	DN63776_c0_g1_i74:476-5696	1551.5	1303	https://www.orthodb.org/v10?query=3668at7898	treslin isoform X1
3668at7898	Duplicated	DN63776_c0_g1_i2:476-5961	1613.2	1365	https://www.orthodb.org/v10?query=3668at7898	treslin isoform X1
3668at7898	Duplicated	DN63776_c0_g1_i45:476-5947	1613.6	1363	https://www.orthodb.org/v10?query=3668at7898	treslin isoform X1
3668at7898	Duplicated	DN63776_c0_g1_i72:476-6014	1614.4	1365	https://www.orthodb.org/v10?query=3668at7898	treslin isoform X1
3668at7898	Duplicated	DN63776_c0_g1_i64:476-5968	1616.4	1362	https://www.orthodb.org/v10?query=3668at7898	treslin isoform X1
3678at7898	Duplicated	DN4997_c0_g1_i3:338-6421	1063.4	1623	https://www.orthodb.org/v10?query=3678at7898	CASP8-associated protein 2
3678at7898	Duplicated	DN4997_c0_g1_i1:338-6283	1064.6	1623	https://www.orthodb.org/v10?query=3678at7898	CASP8-associated protein 2
3802at7898	Duplicated	DN10918_c0_g1_i1:78-3545	1388.3	958	https://www.orthodb.org/v10?query=3802at7898	cilia- and flagella-associated protein 65
3802at7898	Duplicated	DN10918_c0_g1_i6:246-4292	1511.3	1063	https://www.orthodb.org/v10?query=3802at7898	cilia- and flagella-associated protein 65
3802at7898	Duplicated	DN10918_c0_g1_i3:208-5079	1576.1	1180	https://www.orthodb.org/v10?query=3802at7898	cilia- and flagella-associated protein 65
3802at7898	Duplicated	DN10918_c0_g1_i4:208-5028	1576.3	1180	https://www.orthodb.org/v10?query=3802at7898	cilia- and flagella-associated protein 65
3849at7898	Duplicated	DN6983_c0_g1_i3:64-4893	2753.5	1390	https://www.orthodb.org/v10?query=3849at7898	nucleoporin NUP188 homolog
3849at7898	Duplicated	DN6983_c0_g1_i2:129-5009	2773.4	1404	https://www.orthodb.org/v10?query=3849at7898	nucleoporin NUP188 homolog
3849at7898	Duplicated	DN6983_c0_g1_i1:671-5857	2923.2	1487	https://www.orthodb.org/v10?query=3849at7898	nucleoporin NUP188 homolog
3878at7898	Missing
3909at7898	Duplicated	DN5423_c0_g1_i6:2-5173	2608.6	1388	https://www.orthodb.org/v10?query=3909at7898	DNA-directed RNA polymerase I subunit RPA1
3909at7898	Duplicated	DN5423_c0_g1_i1:2-5173	2608.8	1389	https://www.orthodb.org/v10?query=3909at7898	DNA-directed RNA polymerase I subunit RPA1
4012at7898	Complete	DN8543_c0_g1_i1:361-6573	3175.5	1679	https://www.orthodb.org/v10?query=4012at7898	WD repeat-containing protein 81
4029at7898	Missing
4171at7898	Complete	DN1289_c2_g3_i1:1563-6521	2634	1391	https://www.orthodb.org/v10?query=4171at7898	ATP-binding cassette, sub-family A (ABC1), member 5
4182at7898	Complete	DN18508_c0_g1_i2:1-3450	1525.7	961	https://www.orthodb.org/v10?query=4182at7898	focadhesin
4232at7898	Duplicated	DN732_c0_g1_i12:36-4970	2323.5	1422	https://www.orthodb.org/v10?query=4232at7898	laminin subunit alpha-4
4232at7898	Duplicated	DN732_c0_g1_i9:2871-8462	2545.6	1597	https://www.orthodb.org/v10?query=4232at7898	laminin subunit alpha-4
4232at7898	Duplicated	DN732_c0_g1_i6:2870-8464	2552.5	1597	https://www.orthodb.org/v10?query=4232at7898	laminin subunit alpha-4
4361at7898	Missing
4363at7898	Duplicated	DN15180_c0_g1_i5:380-6022	2025.9	1694	https://www.orthodb.org/v10?query=4363at7898	kielin/chordin-like protein
4363at7898	Duplicated	DN15180_c0_g1_i3:380-6656	2382.2	1857	https://www.orthodb.org/v10?query=4363at7898	kielin/chordin-like protein
4391at7898	Complete	DN14034_c2_g1_i1:1898-7816	4116.2	1942	https://www.orthodb.org/v10?query=4391at7898	DNA-directed RNA polymerase II subunit RPB1
4483at7898	Missing
4528at7898	Missing
4610at7898	Missing
4629at7898	Fragmented	DN1913_c3_g1_i3:2655-5718	2092.1	942	https://www.orthodb.org/v10?query=4629at7898	Mitogen-activated protein kinase kinase kinase 4
4817at7898	Missing
4849at7898	Duplicated	DN4004_c0_g1_i1:178-4974	2794.3	1307	https://www.orthodb.org/v10?query=4849at7898	SNF2 histone linker PHD RING helicase
4849at7898	Duplicated	DN4004_c0_g1_i3:957-6605	2918.4	1365	https://www.orthodb.org/v10?query=4849at7898	SNF2 histone linker PHD RING helicase
4922at7898	Complete	DN96180_c0_g1_i4:2-4969	2150.6	1401	https://www.orthodb.org/v10?query=4922at7898	disks large homolog 5 isoform X1
4973at7898	Duplicated	DN22573_c0_g1_i1:2-2233	1268.9	684	https://www.orthodb.org/v10?query=4973at7898	ArfGAP with RhoGAP domain, ankyrin repeat and PH domain 2
4973at7898	Duplicated	DN22573_c0_g1_i4:2-2362	1348.5	725	https://www.orthodb.org/v10?query=4973at7898	ArfGAP with RhoGAP domain, ankyrin repeat and PH domain 2
4973at7898	Duplicated	DN22573_c0_g1_i6:2-2545	1387.3	751	https://www.orthodb.org/v10?query=4973at7898	ArfGAP with RhoGAP domain, ankyrin repeat and PH domain 2
4973at7898	Duplicated	DN22573_c0_g1_i9:2-2911	1393.3	771	https://www.orthodb.org/v10?query=4973at7898	ArfGAP with RhoGAP domain, ankyrin repeat and PH domain 2
5000at7898	Fragmented	DN5115_c0_g1_i6:310-1573	651.5	303
5022at7898	Duplicated	DN5452_c0_g3_i9:172-6158	2093.6	1089	https://www.orthodb.org/v10?query=5022at7898	protein dispatched homolog 1
5022at7898	Duplicated	DN5452_c0_g3_i8:534-7346	2350.3	1257	https://www.orthodb.org/v10?query=5022at7898	protein dispatched homolog 1
5033at7898	Duplicated	DN2784_c2_g1_i1:1020-5498	1915	1136	https://www.orthodb.org/v10?query=5033at7898	protein dispatched homolog 2
5033at7898	Duplicated	DN2784_c2_g1_i2:1020-5390	1915.2	1148	https://www.orthodb.org/v10?query=5033at7898	protein dispatched homolog 2
5058at7898	Duplicated	DN20733_c0_g1_i1:750-6464	2492.3	1734	https://www.orthodb.org/v10?query=5058at7898	thyroid receptor-interacting protein 11
5058at7898	Duplicated	DN20733_c0_g1_i3:400-6333	2545.8	1802	https://www.orthodb.org/v10?query=5058at7898	thyroid receptor-interacting protein 11
5200at7898	Complete	DN790_c1_g1_i2:193-4539	2154.3	1262
5468at7898	Duplicated	DN10231_c0_g1_i22:127-5173	2122.4	1417	https://www.orthodb.org/v10?query=5468at7898	deleted in lung and esophageal cancer protein 1
5468at7898	Duplicated	DN10231_c0_g1_i9:82-5288	2123.8	1417	https://www.orthodb.org/v10?query=5468at7898	deleted in lung and esophageal cancer protein 1
5477at7898	Duplicated	DN10633_c0_g1_i10:394-4095	1604	1026	https://www.orthodb.org/v10?query=5477at7898	leucine-rich repeat-containing protein 9-like
5477at7898	Duplicated	DN10633_c0_g1_i7:96-4103	1757.3	1124	https://www.orthodb.org/v10?query=5477at7898	leucine-rich repeat-containing protein 9-like
5477at7898	Duplicated	DN10633_c0_g1_i2:41-4366	1809.3	1150	https://www.orthodb.org/v10?query=5477at7898	leucine-rich repeat-containing protein 9-like
5477at7898	Duplicated	DN10633_c0_g1_i9:41-4423	1821.3	1158	https://www.orthodb.org/v10?query=5477at7898	leucine-rich repeat-containing protein 9-like
5479at7898	Complete	DN82138_c0_g1_i1:105-2369	1195.2	593	https://www.orthodb.org/v10?query=5479at7898	DNA-directed RNA polymerase III subunit RPC1
5517at7898	Missing
5528at7898	Duplicated	DN31605_c0_g2_i5:273-4295	1576.6	1120	https://www.orthodb.org/v10?query=5528at7898	protein crumbs homolog 1
5528at7898	Duplicated	DN31605_c0_g2_i3:273-4505	1676.9	1180	https://www.orthodb.org/v10?query=5528at7898	protein crumbs homolog 1
5566at7898	Duplicated	DN1412_c2_g1_i2:1398-5991	1886.3	1422	https://www.orthodb.org/v10?query=5566at7898	Kinesin family member 21B
5566at7898	Duplicated	DN1412_c2_g1_i5:1398-6003	1903.1	1422	https://www.orthodb.org/v10?query=5566at7898	Kinesin family member 21B
5588at7898	Duplicated	DN1667_c0_g5_i2:1550-6883	3117.4	1587	https://www.orthodb.org/v10?query=5588at7898	Transcription elongation factor spt6
5588at7898	Duplicated	DN1667_c0_g5_i1:1550-6772	3154.5	1577	https://www.orthodb.org/v10?query=5588at7898	Transcription elongation factor spt6
5604at7898	Duplicated	DN3832_c0_g1_i14:199-3447	2234.7	1009	https://www.orthodb.org/v10?query=5604at7898	mediator of RNA polymerase II transcription subunit 23
5604at7898	Duplicated	DN3832_c0_g1_i4:199-3465	2257.4	1009	https://www.orthodb.org/v10?query=5604at7898	mediator of RNA polymerase II transcription subunit 23
5604at7898	Duplicated	DN3832_c0_g1_i15:267-4220	2559.7	1177	https://www.orthodb.org/v10?query=5604at7898	mediator of RNA polymerase II transcription subunit 23
5604at7898	Duplicated	DN3832_c0_g1_i8:2-4193	2566	1176	https://www.orthodb.org/v10?query=5604at7898	mediator of RNA polymerase II transcription subunit 23
5604at7898	Duplicated	DN3832_c0_g1_i10:267-4238	2582.4	1177	https://www.orthodb.org/v10?query=5604at7898	mediator of RNA polymerase II transcription subunit 23
5604at7898	Duplicated	DN3832_c0_g1_i9:2-4211	2588.7	1176	https://www.orthodb.org/v10?query=5604at7898	mediator of RNA polymerase II transcription subunit 23
5604at7898	Duplicated	DN3832_c0_g1_i13:229-4338	2600.5	1196	https://www.orthodb.org/v10?query=5604at7898	mediator of RNA polymerase II transcription subunit 23
5604at7898	Duplicated	DN3832_c0_g1_i5:229-4356	2623.2	1196	https://www.orthodb.org/v10?query=5604at7898	mediator of RNA polymerase II transcription subunit 23
5622at7898	Missing
5661at7898	Duplicated	DN1707_c0_g1_i9:421-5617	2701.8	1359	https://www.orthodb.org/v10?query=5661at7898	chromodomain-helicase-DNA-binding protein 1
5661at7898	Duplicated	DN1707_c0_g1_i3:421-5361	2703.3	1376	https://www.orthodb.org/v10?query=5661at7898	chromodomain-helicase-DNA-binding protein 1
5736at7898	Missing
5752at7898	Complete	DN3011_c0_g1_i1:150-4559	2591.6	1226	https://www.orthodb.org/v10?query=5752at7898	intron-binding protein aquarius
5794at7898	Duplicated	DN13294_c0_g1_i5:349-4601	1658.2	904	https://www.orthodb.org/v10?query=5794at7898	DNA replication ATP-dependent helicase/nuclease DNA2
5794at7898	Duplicated	DN13294_c0_g1_i6:384-4358	1661.3	904	https://www.orthodb.org/v10?query=5794at7898	DNA replication ATP-dependent helicase/nuclease DNA2
5794at7898	Duplicated	DN13294_c0_g1_i8:349-4813	1661.4	905	https://www.orthodb.org/v10?query=5794at7898	DNA replication ATP-dependent helicase/nuclease DNA2
5794at7898	Duplicated	DN13294_c0_g1_i11:349-4485	1661.5	904	https://www.orthodb.org/v10?query=5794at7898	DNA replication ATP-dependent helicase/nuclease DNA2
5900at7898	Duplicated	DN1283_c1_g1_i2:748-6459	1830.5	1241	https://www.orthodb.org/v10?query=5900at7898	Fanconi anemia group M protein
5900at7898	Duplicated	DN1283_c1_g1_i1:748-6435	1844.7	1241	https://www.orthodb.org/v10?query=5900at7898	Fanconi anemia group M protein
6083at7898	Missing
6094at7898	Duplicated	DN1305_c0_g1_i6:178-4251	2031.1	1076	https://www.orthodb.org/v10?query=6094at7898	Trafficking protein particle complex 8
6094at7898	Duplicated	DN1305_c0_g1_i25:178-4167	2053.4	1060	https://www.orthodb.org/v10?query=6094at7898	Trafficking protein particle complex 8
6094at7898	Duplicated	DN1305_c0_g1_i28:43-4293	2084.3	1122	https://www.orthodb.org/v10?query=6094at7898	Trafficking protein particle complex 8
6094at7898	Duplicated	DN1305_c0_g1_i13:43-4209	2106.7	1106	https://www.orthodb.org/v10?query=6094at7898	Trafficking protein particle complex 8
6094at7898	Duplicated	DN1305_c0_g1_i9:178-4666	2196.6	1173	https://www.orthodb.org/v10?query=6094at7898	Trafficking protein particle complex 8
6094at7898	Duplicated	DN1305_c0_g1_i10:178-4560	2206.6	1172	https://www.orthodb.org/v10?query=6094at7898	Trafficking protein particle complex 8
6094at7898	Duplicated	DN1305_c0_g1_i7:178-4582	2219.3	1157	https://www.orthodb.org/v10?query=6094at7898	Trafficking protein particle complex 8
6107at7898	Complete	DN2523_c2_g1_i1:2569-6864	2113.3	1092	https://www.orthodb.org/v10?query=6107at7898	pleckstrin homology domain-containing family H member 1
6114at7898	Duplicated	DN875_c2_g1_i5:1186-6108	1354.6	1459	https://www.orthodb.org/v10?query=6114at7898	unconventional myosin-XVIIIb
6114at7898	Duplicated	DN875_c2_g1_i6:1186-6333	1355	1460	https://www.orthodb.org/v10?query=6114at7898	unconventional myosin-XVIIIb
6114at7898	Duplicated	DN875_c2_g1_i4:1186-6087	1365.6	1461	https://www.orthodb.org/v10?query=6114at7898	unconventional myosin-XVIIIb
6114at7898	Duplicated	DN875_c2_g1_i2:1186-6312	1367.5	1462	https://www.orthodb.org/v10?query=6114at7898	unconventional myosin-XVIIIb
6141at7898	Complete	DN396_c7_g3_i2:2-3910	1659.8	1086	https://www.orthodb.org/v10?query=6141at7898	RB1-inducible coiled-coil protein 1
6211at7898	Duplicated	DN3217_c0_g1_i3:1178-5569	1921	1216	https://www.orthodb.org/v10?query=6211at7898	secretory phospholipase A2 receptor
6211at7898	Duplicated	DN3217_c0_g1_i1:1178-5557	1930.5	1216	https://www.orthodb.org/v10?query=6211at7898	secretory phospholipase A2 receptor
6222at7898	Complete	DN399_c5_g1_i2:1403-6190	1820	1315	https://www.orthodb.org/v10?query=6222at7898	RUN and SH3 domain-containing protein 1
6239at7898	Duplicated	DN8009_c0_g1_i4:1-3768	2265.8	1038	https://www.orthodb.org/v10?query=6239at7898	Clustered mitochondria protein homolog
6239at7898	Duplicated	DN8009_c0_g1_i1:1-3828	2266	1035	https://www.orthodb.org/v10?query=6239at7898	Clustered mitochondria protein homolog
6239at7898	Duplicated	DN8009_c0_g1_i2:1-3915	2274	1048	https://www.orthodb.org/v10?query=6239at7898	Clustered mitochondria protein homolog
6262at7898	Duplicated	DN25096_c0_g1_i5:75-4295	2431.8	1278	https://www.orthodb.org/v10?query=6262at7898	collagen alpha-1(XX) chain isoform X1
6262at7898	Duplicated	DN25096_c0_g1_i4:902-5572	2598.3	1399	https://www.orthodb.org/v10?query=6262at7898	collagen alpha-1(XX) chain isoform X1
6305at7898	Missing
6349at7898	Fragmented	DN113106_c0_g1_i1:37-2394	1385.9	685	https://www.orthodb.org/v10?query=6349at7898	Gem (nuclear organelle) associated protein 5
6383at7898	Missing
6557at7898	Duplicated	DN8201_c0_g1_i5:783-5990	2339.1	1433	https://www.orthodb.org/v10?query=6557at7898	Listerin E3 ubiquitin protein ligase 1
6557at7898	Duplicated	DN8201_c0_g1_i4:783-6083	2443.4	1464	https://www.orthodb.org/v10?query=6557at7898	Listerin E3 ubiquitin protein ligase 1
6598at7898	Complete	DN1297_c4_g1_i4:70-4470	1576.6	1213	https://www.orthodb.org/v10?query=6598at7898	unhealthy ribosome biogenesis protein 2 homolog
6715at7898	Duplicated	DN2309_c0_g1_i2:2-3707	2191.3	1062	https://www.orthodb.org/v10?query=6715at7898	Nucleoporin 155
6715at7898	Duplicated	DN2309_c0_g1_i4:0-3820	2267.2	1099	https://www.orthodb.org/v10?query=6715at7898	Nucleoporin 155
6715at7898	Duplicated	DN2309_c0_g1_i5:219-4256	2468.2	1181	https://www.orthodb.org/v10?query=6715at7898	Nucleoporin 155
6715at7898	Duplicated	DN2309_c0_g1_i8:926-5446	2523.9	1219	https://www.orthodb.org/v10?query=6715at7898	Nucleoporin 155
6715at7898	Duplicated	DN2309_c0_g1_i3:926-5098	2545.6	1219	https://www.orthodb.org/v10?query=6715at7898	Nucleoporin 155
6807at7898	Missing
6854at7898	Duplicated	DN1722_c4_g1_i7:1100-5827	1405.5	1549	https://www.orthodb.org/v10?query=6854at7898	tenascin-R
6854at7898	Duplicated	DN1722_c4_g1_i4:1100-6100	1425.5	1652	https://www.orthodb.org/v10?query=6854at7898	tenascin-R
6854at7898	Duplicated	DN1722_c4_g1_i8:1100-6376	1427.8	1692	https://www.orthodb.org/v10?query=6854at7898	tenascin-R
6873at7898	Duplicated	DN4752_c0_g1_i2:100-4371	2329.3	1237	https://www.orthodb.org/v10?query=6873at7898	DNA polymerase
6873at7898	Duplicated	DN4752_c0_g1_i1:100-4503	2394.7	1264	https://www.orthodb.org/v10?query=6873at7898	DNA polymerase
6908at7898	Complete	DN3099_c0_g4_i1:492-6919	2743.1	1211	https://www.orthodb.org/v10?query=6908at7898	Splicing factor 3b, subunit 1
6910at7898	Missing
6926at7898	Fragmented	DN7482_c0_g4_i1:50-3019	888.8	656	https://www.orthodb.org/v10?query=6926at7898	zinc finger and BTB domain-containing protein 4
6936at7898	Duplicated	DN5477_c4_g1_i3:162-3926	2080.9	1088	https://www.orthodb.org/v10?query=6936at7898	rab3 GTPase-activating protein non-catalytic subunit
6936at7898	Duplicated	DN5477_c4_g1_i4:59-3928	2146.8	1118	https://www.orthodb.org/v10?query=6936at7898	rab3 GTPase-activating protein non-catalytic subunit
6936at7898	Duplicated	DN5477_c4_g1_i1:284-4354	2176.4	1155	https://www.orthodb.org/v10?query=6936at7898	rab3 GTPase-activating protein non-catalytic subunit
6976at7898	Missing
6978at7898	Duplicated	DN2974_c0_g1_i17:322-5010	2544.5	1305
6978at7898	Duplicated	DN2974_c0_g1_i14:911-5902	2733.1	1363
6978at7898	Duplicated	DN2974_c0_g1_i20:911-6049	2836.1	1407
7042at7898	Complete	DN10542_c0_g1_i4:704-4489	1889.9	1002	https://www.orthodb.org/v10?query=7042at7898	ADAM metallopeptidase with thrombospondin type 1 motif, 16
7133at7898	Duplicated	DN52_c0_g1_i40:1-5259	2713.1	1517	https://www.orthodb.org/v10?query=7133at7898	Chromodomain helicase DNA binding protein 2
7133at7898	Duplicated	DN52_c0_g1_i38:4913-10448	2718.4	1529	https://www.orthodb.org/v10?query=7133at7898	Chromodomain helicase DNA binding protein 2
7219at7898	Missing
7222at7898	Missing
7263at7898	Complete	DN20485_c0_g1_i5:444-5690	2181.3	1487
7318at7898	Duplicated	DN10753_c0_g1_i11:117-3959	1939.9	1091	https://www.orthodb.org/v10?query=7318at7898	Fanconi anemia group D2 protein
7318at7898	Duplicated	DN10753_c0_g1_i9:117-4436	2235.1	1220	https://www.orthodb.org/v10?query=7318at7898	Fanconi anemia group D2 protein
7318at7898	Duplicated	DN10753_c0_g1_i8:117-4577	2236.9	1220	https://www.orthodb.org/v10?query=7318at7898	Fanconi anemia group D2 protein
7346at7898	Complete	DN6328_c0_g1_i2:123-4370	1502.4	1150	https://www.orthodb.org/v10?query=7346at7898	protein RRP5 homolog
7429at7898	Fragmented	DN55442_c0_g1_i1:186-1265	293	270	https://www.orthodb.org/v10?query=7429at7898	Fanconi anemia group A protein
7492at7898	Duplicated	DN6648_c0_g1_i4:80-9289	2151.7	1758
7492at7898	Duplicated	DN6648_c0_g1_i28:80-9408	2153.9	1757
7492at7898	Duplicated	DN6648_c0_g1_i39:406-10035	2386	1871
7492at7898	Duplicated	DN6648_c0_g1_i31:312-9948	2387.2	1871
7492at7898	Duplicated	DN6648_c0_g1_i5:406-10067	2389.2	1871
7534at7898	Duplicated	DN3144_c0_g1_i3:145-4621	2043.1	1200	https://www.orthodb.org/v10?query=7534at7898	DNA topoisomerase 2-binding protein 1
7534at7898	Duplicated	DN3144_c0_g1_i10:209-4900	2084.4	1177	https://www.orthodb.org/v10?query=7534at7898	DNA topoisomerase 2-binding protein 1
7534at7898	Duplicated	DN3144_c0_g1_i24:209-4657	2089	1177	https://www.orthodb.org/v10?query=7534at7898	DNA topoisomerase 2-binding protein 1
7534at7898	Duplicated	DN3144_c0_g1_i9:148-4879	2105.1	1204	https://www.orthodb.org/v10?query=7534at7898	DNA topoisomerase 2-binding protein 1
7534at7898	Duplicated	DN3144_c0_g1_i1:148-4737	2107.2	1204	https://www.orthodb.org/v10?query=7534at7898	DNA topoisomerase 2-binding protein 1
7550at7898	Duplicated	DN4150_c0_g1_i1:151-4438	2549.7	1113	https://www.orthodb.org/v10?query=7550at7898	splicing factor 3B subunit 3
7550at7898	Duplicated	DN4150_c0_g1_i3:151-3819	2551.1	1113	https://www.orthodb.org/v10?query=7550at7898	splicing factor 3B subunit 3
7580at7898	Complete	DN396_c4_g1_i2:114-4354	2200.5	1166	https://www.orthodb.org/v10?query=7580at7898	DNA mismatch repair protein Msh6
7677at7898	Missing
7712at7898	Fragmented	DN26569_c0_g1_i2:108-2246	983.1	583
7715at7898	Duplicated	DN13253_c0_g1_i2:842-5209	1303.3	1120	https://www.orthodb.org/v10?query=7715at7898	Shroom family member 1
7715at7898	Duplicated	DN13253_c0_g1_i1:842-5159	1314.8	1119	https://www.orthodb.org/v10?query=7715at7898	Shroom family member 1
7742at7898	Complete	DN111936_c0_g1_i1:1-2034	1186.9	583	https://www.orthodb.org/v10?query=7742at7898	WD repeat-containing protein 11
7793at7898	Missing
7801at7898	Complete	DN434_c3_g1_i1:1-6033	1919.8	1260	https://www.orthodb.org/v10?query=7801at7898	GON-4-like protein
7847at7898	Missing
7869at7898	Duplicated	DN6395_c1_g1_i8:481-4734	1806.9	1082	https://www.orthodb.org/v10?query=7869at7898	Bloom syndrome protein isoform X1
7869at7898	Duplicated	DN6395_c1_g1_i7:484-4821	1844.8	1128	https://www.orthodb.org/v10?query=7869at7898	Bloom syndrome protein isoform X1
7900at7898	Duplicated	DN3237_c3_g1_i6:791-4405	2051.9	937	https://www.orthodb.org/v10?query=7900at7898	ubiquitin carboxyl-terminal hydrolase 7 isoform X1
7900at7898	Duplicated	DN3237_c3_g1_i10:791-4417	2074.2	937	https://www.orthodb.org/v10?query=7900at7898	ubiquitin carboxyl-terminal hydrolase 7 isoform X1
7900at7898	Duplicated	DN3237_c3_g1_i3:791-4396	2086.5	937	https://www.orthodb.org/v10?query=7900at7898	ubiquitin carboxyl-terminal hydrolase 7 isoform X1
7900at7898	Duplicated	DN3237_c3_g1_i7:172-3399	2087.5	937	https://www.orthodb.org/v10?query=7900at7898	ubiquitin carboxyl-terminal hydrolase 7 isoform X1
7928at7898	Complete	DN8739_c0_g1_i2:477-4316	1416.6	1014	https://www.orthodb.org/v10?query=7928at7898	uncharacterized protein KIAA0825 homolog
7953at7898	Fragmented	DN963_c0_g1_i14:2-3172	922.6	712	https://www.orthodb.org/v10?query=7953at7898	PHD finger protein 3 isoform X1
8043at7898	Duplicated	DN1258_c6_g1_i3:559-3630	1264.6	843	https://www.orthodb.org/v10?query=8043at7898	pro-epidermal growth factor
8043at7898	Duplicated	DN1258_c6_g1_i2:373-3314	1278.7	850	https://www.orthodb.org/v10?query=8043at7898	pro-epidermal growth factor
8044at7898	Duplicated	DN4104_c0_g1_i4:176-7648	2923.2	1824	https://www.orthodb.org/v10?query=8044at7898	bromodomain adjacent to zinc finger domain protein 2A
8044at7898	Duplicated	DN4104_c0_g1_i3:176-7714	2989	1824	https://www.orthodb.org/v10?query=8044at7898	bromodomain adjacent to zinc finger domain protein 2A
8172at7898	Duplicated	DN1010_c0_g2_i35:1610-7522	1928.4	1396
8172at7898	Duplicated	DN1010_c0_g2_i28:1611-7517	1929.4	1391
8172at7898	Duplicated	DN1010_c0_g2_i31:1610-7517	1933.7	1396
8172at7898	Duplicated	DN1010_c0_g2_i33:1610-7591	1937.5	1406
8172at7898	Duplicated	DN1010_c0_g2_i32:1611-7586	1938.1	1398
8172at7898	Duplicated	DN1010_c0_g2_i27:1610-7989	2038.8	1469
8172at7898	Duplicated	DN1010_c0_g2_i16:1610-7798	2041.6	1469
8172at7898	Duplicated	DN1010_c0_g2_i36:1611-7793	2042	1463
8172at7898	Duplicated	DN1010_c0_g2_i37:1610-7917	2042.3	1462
8172at7898	Duplicated	DN1010_c0_g2_i10:1610-7726	2045.1	1462
8172at7898	Duplicated	DN1010_c0_g2_i3:1611-7721	2045.3	1459
8186at7898	Duplicated	DN7234_c2_g1_i13:334-3855	1653.1	966	https://www.orthodb.org/v10?query=8186at7898	papilin isoform X1
8186at7898	Duplicated	DN7234_c2_g1_i8:334-3783	1685.8	967	https://www.orthodb.org/v10?query=8186at7898	papilin isoform X1
8190at7898	Complete	DN96854_c0_g1_i1:88-3885	2246.6	1087
8271at7898	Duplicated	DN13165_c0_g1_i13:1-4831	1812.4	1307	https://www.orthodb.org/v10?query=8271at7898	cilia- and flagella-associated protein 43
8271at7898	Duplicated	DN13165_c0_g1_i21:1-4984	1861.6	1352	https://www.orthodb.org/v10?query=8271at7898	cilia- and flagella-associated protein 43
8271at7898	Duplicated	DN13165_c0_g1_i8:567-5540	1866.4	1355	https://www.orthodb.org/v10?query=8271at7898	cilia- and flagella-associated protein 43
8271at7898	Duplicated	DN13165_c0_g1_i23:271-5241	1867.1	1354	https://www.orthodb.org/v10?query=8271at7898	cilia- and flagella-associated protein 43
8271at7898	Duplicated	DN13165_c0_g1_i30:451-5448	1876	1359	https://www.orthodb.org/v10?query=8271at7898	cilia- and flagella-associated protein 43
8276at7898	Complete	DN139_c0_g6_i1:1721-5248	2094.3	1089	https://www.orthodb.org/v10?query=8276at7898	neurofascin isoform X1
8300at7898	Duplicated	DN5948_c0_g1_i3:308-4542	1490.8	893	https://www.orthodb.org/v10?query=8300at7898	Excision repair cross-complementation group 6-like 2
8300at7898	Duplicated	DN5948_c0_g1_i6:308-4306	1503.1	893	https://www.orthodb.org/v10?query=8300at7898	Excision repair cross-complementation group 6-like 2
8300at7898	Duplicated	DN5948_c0_g1_i5:329-4340	1503.2	893	https://www.orthodb.org/v10?query=8300at7898	Excision repair cross-complementation group 6-like 2
8356at7898	Complete	DN7529_c0_g1_i1:118-3651	2191.6	1050	https://www.orthodb.org/v10?query=8356at7898	leucine--tRNA ligase, cytoplasmic
8392at7898	Complete	DN514_c12_g1_i1:575-4480	2008	1098	https://www.orthodb.org/v10?query=8392at7898	putative ATP-dependent RNA helicase DHX57
8403at7898	Duplicated	DN44_c4_g1_i2:295-4407	2010.8	1097	https://www.orthodb.org/v10?query=8403at7898	UHRF1-binding protein 1-like
8403at7898	Duplicated	DN44_c4_g1_i3:295-4479	2037.5	1129	https://www.orthodb.org/v10?query=8403at7898	UHRF1-binding protein 1-like
8403at7898	Duplicated	DN44_c4_g1_i1:295-4509	2063.1	1129	https://www.orthodb.org/v10?query=8403at7898	UHRF1-binding protein 1-like
8407at7898	Complete	DN581_c1_g1_i3:995-3502	1776.2	782	https://www.orthodb.org/v10?query=8407at7898	A disintegrin and metalloproteinase with thrombospondin motifs 6
8413at7898	Complete	DN111120_c0_g1_i1:56-4318	1839.9	1229	https://www.orthodb.org/v10?query=8413at7898	Leucine-rich pentatricopeptide repeat containing
8448at7898	Complete	DN11369_c0_g1_i3:128-3856	1763.7	1072	https://www.orthodb.org/v10?query=8448at7898	protein MMS22-like
8465at7898	Duplicated	DN1114_c0_g1_i17:986-4123	1751.4	919	https://www.orthodb.org/v10?query=8465at7898	CLIP-associating protein 2 isoform X1
8465at7898	Duplicated	DN1114_c0_g1_i12:986-4147	1757.4	919	https://www.orthodb.org/v10?query=8465at7898	CLIP-associating protein 2 isoform X1
8465at7898	Duplicated	DN1114_c0_g1_i15:986-4150	1792.7	919	https://www.orthodb.org/v10?query=8465at7898	CLIP-associating protein 2 isoform X1
8465at7898	Duplicated	DN1114_c0_g1_i2:986-4093	1806.7	918	https://www.orthodb.org/v10?query=8465at7898	CLIP-associating protein 2 isoform X1
8465at7898	Duplicated	DN1114_c0_g1_i18:986-4117	1811.7	920	https://www.orthodb.org/v10?query=8465at7898	CLIP-associating protein 2 isoform X1
8465at7898	Duplicated	DN1114_c0_g1_i13:986-4240	1908.1	969	https://www.orthodb.org/v10?query=8465at7898	CLIP-associating protein 2 isoform X1
8465at7898	Duplicated	DN1114_c0_g1_i7:986-4264	1913.6	974	https://www.orthodb.org/v10?query=8465at7898	CLIP-associating protein 2 isoform X1
8465at7898	Duplicated	DN1114_c0_g1_i1:986-4267	1949.7	969	https://www.orthodb.org/v10?query=8465at7898	CLIP-associating protein 2 isoform X1
8465at7898	Duplicated	DN495_c0_g1_i10:535-6429	1994.8	1274	https://www.orthodb.org/v10?query=8465at7898	CLIP-associating protein 2 isoform X1
8465at7898	Duplicated	DN495_c0_g1_i26:535-6333	2020.2	1272	https://www.orthodb.org/v10?query=8465at7898	CLIP-associating protein 2 isoform X1
8465at7898	Duplicated	DN495_c0_g1_i34:535-6390	2022.5	1281	https://www.orthodb.org/v10?query=8465at7898	CLIP-associating protein 2 isoform X1
8465at7898	Duplicated	DN495_c0_g1_i19:535-7141	2024.7	1276	https://www.orthodb.org/v10?query=8465at7898	CLIP-associating protein 2 isoform X1
8496at7898	Duplicated	DN6365_c0_g1_i4:409-3804	2153.2	981	https://www.orthodb.org/v10?query=8496at7898	DNA-directed RNA polymerase III subunit RPC2
8496at7898	Duplicated	DN6365_c0_g1_i1:409-3883	2163	981	https://www.orthodb.org/v10?query=8496at7898	DNA-directed RNA polymerase III subunit RPC2
8587at7898	Missing
8605at7898	Complete	DN12_c4_g1_i2:1111-5346	2069.9	1109	https://www.orthodb.org/v10?query=8605at7898	protein FAM135A isoform X1
8815at7898	Fragmented	DN5453_c0_g1_i1:0-2546	1205.2	680	https://www.orthodb.org/v10?query=8815at7898	nephrocystin-3
8836at7898	Complete	DN323_c0_g3_i4:581-5184	2002.3	1311	https://www.orthodb.org/v10?query=8836at7898	supervillin-like
8889at7898	Complete	DN11388_c0_g1_i1:547-3930	1850.5	937	https://www.orthodb.org/v10?query=8889at7898	DNA-directed RNA polymerase I subunit RPA2
8910at7898	Complete	DN8573_c0_g6_i2:8-4060	2058.5	1168
8916at7898	Duplicated	DN8880_c2_g1_i3:242-2857	1133.7	796	https://www.orthodb.org/v10?query=8916at7898	Inositol polyphosphate phosphatase-like 1b
8916at7898	Duplicated	DN8880_c2_g1_i2:1027-4858	1181.8	873	https://www.orthodb.org/v10?query=8916at7898	Inositol polyphosphate phosphatase-like 1b
8936at7898	Duplicated	DN10362_c1_g1_i5:267-4262	1090.3	1163	https://www.orthodb.org/v10?query=8936at7898	myomesin-3-like
8936at7898	Duplicated	DN10362_c1_g1_i3:204-4397	1095.8	1182	https://www.orthodb.org/v10?query=8936at7898	myomesin-3-like
8936at7898	Duplicated	DN10362_c1_g1_i8:363-4584	1096	1182	https://www.orthodb.org/v10?query=8936at7898	myomesin-3-like
8999at7898	Complete	DN8276_c0_g1_i5:4-4320	1951.4	1202	https://www.orthodb.org/v10?query=8999at7898	mediator of RNA polymerase II transcription subunit 1
9010at7898	Duplicated	DN6493_c0_g1_i13:75-3941	2229.9	1063	https://www.orthodb.org/v10?query=9010at7898	protein flightless-1 homolog
9010at7898	Duplicated	DN6493_c0_g1_i8:75-4051	2232	1063	https://www.orthodb.org/v10?query=9010at7898	protein flightless-1 homolog
9020at7898	Complete	DN2710_c0_g1_i2:1851-6236	1771.9	1048
9061at7898	Fragmented	DN5233_c1_g1_i6:10-2478	1090.1	763	https://www.orthodb.org/v10?query=9061at7898	1-phosphatidylinositol 4,5-bisphosphate phosphodiesterase beta-2
9138at7898	Fragmented	DN4033_c0_g3_i8:1-2676	957.8	624	https://www.orthodb.org/v10?query=9138at7898	acyl-CoA synthetase family member 4 isoform X1
9151at7898	Duplicated	DN2834_c0_g1_i4:224-3259	1394	778	https://www.orthodb.org/v10?query=9151at7898	proto-oncogene tyrosine-protein kinase receptor Ret
9151at7898	Duplicated	DN2834_c0_g1_i5:224-4723	1630.3	878	https://www.orthodb.org/v10?query=9151at7898	proto-oncogene tyrosine-protein kinase receptor Ret
9159at7898	Complete	DN6059_c3_g1_i2:469-4035	2091	1009	https://www.orthodb.org/v10?query=9159at7898	manganese-transporting ATPase 13A1
9174at7898	Missing
9176at7898	Missing
9220at7898	Complete	DN11375_c0_g2_i2:3-5126	2227.8	1442	https://www.orthodb.org/v10?query=9220at7898	thyroid adenoma-associated protein homolog
9258at7898	Missing
9337at7898	Complete	DN222_c14_g1_i1:190-4125	2200.3	1109
9402at7898	Complete	DN1231_c1_g1_i3:966-4456	1909	976	https://www.orthodb.org/v10?query=9402at7898	trafficking protein particle complex subunit 11
9404at7898	Complete	DN7100_c0_g1_i2:941-4543	2199.5	1024	https://www.orthodb.org/v10?query=9404at7898	PAN2-PAN3 deadenylation complex catalytic subunit PAN2
9519at7898	Complete	DN7882_c0_g1_i2:284-3811	1957.9	980	https://www.orthodb.org/v10?query=9519at7898	Protein tyrosine phosphatase, non-receptor type 21
9616at7898	Complete	DN1063_c11_g1_i1:1553-5347	1536.7	889	https://www.orthodb.org/v10?query=9616at7898	DNA repair protein REV1
9688at7898	Duplicated	DN3277_c0_g1_i6:626-3703	1812.1	868	https://www.orthodb.org/v10?query=9688at7898	ATP-dependent RNA helicase A
9688at7898	Duplicated	DN3277_c0_g1_i9:144-4002	2110.6	1041	https://www.orthodb.org/v10?query=9688at7898	ATP-dependent RNA helicase A
9725at7898	Complete	DN24838_c0_g1_i1:2-2824	1321.9	714
9836at7898	Duplicated	DN10307_c1_g1_i5:212-3397	1849.5	907	https://www.orthodb.org/v10?query=9836at7898	WASH complex subunit strumpellin
9836at7898	Duplicated	DN10307_c1_g1_i3:218-3694	2057.8	999	https://www.orthodb.org/v10?query=9836at7898	WASH complex subunit strumpellin
9840at7898	Complete	DN3960_c3_g2_i2:1010-4675	1582.3	896	https://www.orthodb.org/v10?query=9840at7898	HEAT repeat-containing protein 6
9905at7898	Complete	DN919_c5_g1_i1:389-3877	2260.9	1052	https://www.orthodb.org/v10?query=9905at7898	WASH complex subunit 7
10070at7898	Duplicated	DN1321_c1_g1_i4:96-3718	1230.2	904
10070at7898	Duplicated	DN1321_c1_g1_i2:96-3694	1232.2	904
10070at7898	Duplicated	DN1321_c1_g1_i6:726-4532	1342.2	998
10070at7898	Duplicated	DN1321_c1_g1_i10:726-4508	1344.2	998
10116at7898	Complete	DN36824_c0_g1_i22:696-4370	1976.2	1003	https://www.orthodb.org/v10?query=10116at7898	Erythroid differentiation regulatory factor 1
10135at7898	Duplicated	DN58014_c0_g1_i1:94-4411	1396.6	1100	https://www.orthodb.org/v10?query=10135at7898	serine/threonine-protein kinase Nek1 isoform X1
10135at7898	Duplicated	DN58014_c0_g1_i24:94-4269	1421.1	1101	https://www.orthodb.org/v10?query=10135at7898	serine/threonine-protein kinase Nek1 isoform X1
10135at7898	Duplicated	DN58014_c0_g1_i8:94-4267	1421.3	1106	https://www.orthodb.org/v10?query=10135at7898	serine/threonine-protein kinase Nek1 isoform X1
10135at7898	Duplicated	DN58014_c0_g1_i20:94-4267	1425.7	1095	https://www.orthodb.org/v10?query=10135at7898	serine/threonine-protein kinase Nek1 isoform X1
10135at7898	Duplicated	DN58014_c0_g1_i7:94-4332	1437.7	1101	https://www.orthodb.org/v10?query=10135at7898	serine/threonine-protein kinase Nek1 isoform X1
10143at7898	Missing
10205at7898	Complete	DN16412_c0_g1_i1:1-2295	1259.8	649	https://www.orthodb.org/v10?query=10205at7898	transcription initiation factor TFIID subunit 2
10242at7898	Duplicated	DN5500_c0_g1_i19:379-4074	543.7	661
10242at7898	Duplicated	DN5500_c0_g1_i15:379-3969	543.9	660
10242at7898	Duplicated	DN5500_c0_g1_i23:134-4891	601.1	675
10242at7898	Duplicated	DN5500_c0_g1_i8:134-5250	626.5	717
10259at7898	Complete	DN1373_c3_g1_i1:1861-6081	881.4	818	https://www.orthodb.org/v10?query=10259at7898	AT-hook DNA-binding motif-containing protein 1
10419at7898	Complete	DN2535_c0_g1_i11:231-2906	749.8	650	https://www.orthodb.org/v10?query=10419at7898	protein SFI1 homolog isoform X1
10421at7898	Duplicated	DN1223_c0_g1_i2:289-3453	1596.7	829
10421at7898	Duplicated	DN1223_c0_g1_i6:289-3462	1746.2	899
10463at7898	Complete	DN2669_c1_g1_i4:125-3535	1806.4	987
10527at7898	Missing
10551at7898	Duplicated	DN2995_c0_g1_i7:127-3171	1920.6	905	https://www.orthodb.org/v10?query=10551at7898	exportin-4
10551at7898	Duplicated	DN2995_c0_g1_i1:1565-5014	2185.7	1029	https://www.orthodb.org/v10?query=10551at7898	exportin-4
10556at7898	Missing
10671at7898	Fragmented	DN5599_c0_g1_i1:54-3065	1740.8	874	https://www.orthodb.org/v10?query=10671at7898	S phase cyclin A-associated protein in the endoplasmic reticulum isoform X1
10709at7898	Complete	DN752_c4_g1_i4:790-4122	1712.5	910	https://www.orthodb.org/v10?query=10709at7898	integrin alpha-7 isoform X1
10712at7898	Complete	DN27160_c0_g1_i5:2232-6104	1165.7	792	https://www.orthodb.org/v10?query=10712at7898	PEAK1 related, kinase-activating pseudokinase 1
10713at7898	Fragmented	DN111343_c0_g1_i1:95-2005	1214.1	590
10731at7898	Duplicated	DN8467_c0_g1_i3:188-3160	1416.5	726	https://www.orthodb.org/v10?query=10731at7898	transcriptional repressor NF-X1 isoform X1
10731at7898	Duplicated	DN8467_c0_g1_i4:151-2337	1439.8	720	https://www.orthodb.org/v10?query=10731at7898	transcriptional repressor NF-X1 isoform X1
10731at7898	Duplicated	DN8467_c0_g1_i1:151-3339	1509.3	799	https://www.orthodb.org/v10?query=10731at7898	transcriptional repressor NF-X1 isoform X1
10731at7898	Duplicated	DN8467_c0_g1_i10:151-3438	1623.4	831	https://www.orthodb.org/v10?query=10731at7898	transcriptional repressor NF-X1 isoform X1
10780at7898	Missing
10795at7898	Missing
10796at7898	Duplicated	DN59122_c0_g1_i21:166-3364	1588.8	888	https://www.orthodb.org/v10?query=10796at7898	Regulator of telomere elongation helicase 1
10796at7898	Duplicated	DN59122_c0_g1_i19:166-3785	1713.4	948	https://www.orthodb.org/v10?query=10796at7898	Regulator of telomere elongation helicase 1
10796at7898	Duplicated	DN59122_c0_g1_i5:166-3820	1721.8	949	https://www.orthodb.org/v10?query=10796at7898	Regulator of telomere elongation helicase 1
10796at7898	Duplicated	DN59122_c0_g1_i27:166-3690	1728.4	949	https://www.orthodb.org/v10?query=10796at7898	Regulator of telomere elongation helicase 1
10816at7898	Duplicated	DN8428_c0_g1_i9:232-3261	1811.6	884	https://www.orthodb.org/v10?query=10816at7898	WD repeat-containing protein 35
10816at7898	Duplicated	DN8428_c0_g1_i10:232-3621	1969.5	981	https://www.orthodb.org/v10?query=10816at7898	WD repeat-containing protein 35
10816at7898	Duplicated	DN8428_c0_g1_i5:232-3796	2010	1015	https://www.orthodb.org/v10?query=10816at7898	WD repeat-containing protein 35
10816at7898	Duplicated	DN8428_c0_g1_i8:232-3872	2013.4	1015	https://www.orthodb.org/v10?query=10816at7898	WD repeat-containing protein 35
11000at7898	Duplicated	DN3764_c0_g1_i3:141-3812	2026.1	976	https://www.orthodb.org/v10?query=11000at7898	symplekin
11000at7898	Duplicated	DN3764_c0_g1_i5:141-3592	2026.6	976	https://www.orthodb.org/v10?query=11000at7898	symplekin
11071at7898	Complete	DN7287_c3_g1_i4:184-3069	1618.7	810	https://www.orthodb.org/v10?query=11071at7898	Phosphatidylinositol-4,5-bisphosphate 3-kinase, catalytic subunit gamma
11142at7898	Missing
11195at7898	Missing
11282at7898	Complete	DN7748_c0_g2_i3:243-4313	2181.1	1144	https://www.orthodb.org/v10?query=11282at7898	ATP-dependent RNA helicase DHX29
11318at7898	Fragmented	DN31366_c2_g1_i2:409-2460	675.3	439	https://www.orthodb.org/v10?query=11318at7898	von Willebrand factor A domain-containing protein 5B2
11343at7898	Complete	DN16792_c0_g1_i1:623-4747	1684.3	1060	https://www.orthodb.org/v10?query=11343at7898	protein KIAA2022 homolog
11401at7898	Missing
11501at7898	Duplicated	DN433_c1_g5_i4:526-3582	2016.3	905	https://www.orthodb.org/v10?query=11501at7898	E3 ubiquitin-protein ligase MIB1 isoform X1
11501at7898	Duplicated	DN433_c1_g5_i3:526-3615	2024.2	910	https://www.orthodb.org/v10?query=11501at7898	E3 ubiquitin-protein ligase MIB1 isoform X1
11567at7898	Missing
11598at7898	Missing
11782at7898	Duplicated	DN5676_c0_g1_i1:236-4012	1617.3	1007	https://www.orthodb.org/v10?query=11782at7898	nuclear factor related to kappa-B-binding protein
11782at7898	Duplicated	DN5676_c0_g1_i2:488-4381	1665.6	1044	https://www.orthodb.org/v10?query=11782at7898	nuclear factor related to kappa-B-binding protein
11823at7898	Fragmented	DN99297_c0_g1_i1:214-1242	527.5	307	https://www.orthodb.org/v10?query=11823at7898	tubulin-specific chaperone D
11834at7898	Duplicated	DN1985_c0_g1_i4:187-3000	1452.9	770
11834at7898	Duplicated	DN1985_c0_g1_i1:187-2928	1465.8	742
11834at7898	Duplicated	DN1985_c0_g1_i2:187-3285	1564.7	840
11834at7898	Duplicated	DN1985_c0_g1_i3:187-3213	1578.8	812
11846at7898	Missing
11847at7898	Missing
11957at7898	Complete	DN67192_c0_g1_i1:180-5021	539.1	534	https://www.orthodb.org/v10?query=11957at7898	nestin-like
11981at7898	Complete	DN205_c2_g1_i1:64-3324	1521.2	876	https://www.orthodb.org/v10?query=11981at7898	phosphatidylinositol 4,5-bisphosphate 3-kinase catalytic subunit gamma isoform-like
12069at7898	Complete	DN14436_c0_g1_i3:182-4185	1767.9	1002	https://www.orthodb.org/v10?query=12069at7898	clustered mitochondria protein homolog
12117at7898	Complete	DN1555_c0_g1_i4:220-3735	1749.3	941
12144at7898	Duplicated	DN2676_c0_g1_i23:695-3990	1616.4	820	https://www.orthodb.org/v10?query=12144at7898	Integrator complex subunit 2
12144at7898	Duplicated	DN2676_c0_g1_i27:695-3949	1619.1	821	https://www.orthodb.org/v10?query=12144at7898	Integrator complex subunit 2
12156at7898	Duplicated	DN1351_c5_g1_i6:115-3579	1857.8	977	https://www.orthodb.org/v10?query=12156at7898	TBC1 domain family member 8B isoform X1
12156at7898	Duplicated	DN1351_c5_g1_i8:115-3621	1875	983	https://www.orthodb.org/v10?query=12156at7898	TBC1 domain family member 8B isoform X1
12156at7898	Duplicated	DN1351_c5_g1_i1:115-3537	1891.6	977	https://www.orthodb.org/v10?query=12156at7898	TBC1 domain family member 8B isoform X1
12190at7898	Complete	DN29025_c0_g1_i1:822-4430	1459.2	988	https://www.orthodb.org/v10?query=12190at7898	zinc finger protein ZFPM1
12208at7898	Complete	DN1139_c1_g1_i3:997-5145	1840.3	980
12210at7898	Duplicated	DN447_c0_g4_i2:22-3699	1454.7	949
12210at7898	Duplicated	DN447_c0_g4_i8:117-3997	1525.5	984
12211at7898	Missing
12295at7898	Missing
12338at7898	Duplicated	DN12154_c0_g1_i29:862-4365	1610.4	928
12338at7898	Duplicated	DN12154_c0_g1_i36:291-4340	1878.5	1070
12342at7898	Duplicated	DN4083_c0_g1_i2:133-3316	1699.5	858	https://www.orthodb.org/v10?query=12342at7898	ubiquitin conjugation factor E4 A
12342at7898	Duplicated	DN4083_c0_g1_i3:43-3417	1862.1	929	https://www.orthodb.org/v10?query=12342at7898	ubiquitin conjugation factor E4 A
12350at7898	Duplicated	DN566_c1_g1_i7:287-3835	1816.9	998	https://www.orthodb.org/v10?query=12350at7898	structural maintenance of chromosomes protein 4
12350at7898	Duplicated	DN566_c1_g1_i9:325-4059	1984.6	1060	https://www.orthodb.org/v10?query=12350at7898	structural maintenance of chromosomes protein 4
12350at7898	Duplicated	DN566_c1_g1_i5:555-4445	2099	1108	https://www.orthodb.org/v10?query=12350at7898	structural maintenance of chromosomes protein 4
12367at7898	Complete	DN112464_c0_g1_i1:184-3384	1177.6	873	https://www.orthodb.org/v10?query=12367at7898	gem-associated protein 4
12422at7898	Complete	DN7670_c0_g1_i2:981-4766	1959	1097	https://www.orthodb.org/v10?query=12422at7898	apoptotic protease-activating factor 1
12431at7898	Fragmented	DN109_c2_g2_i2:82-1497	829.5	414	https://www.orthodb.org/v10?query=12431at7898	ribosomal protein S6 kinase delta-1
12457at7898	Complete	DN2901_c0_g1_i1:242-4141	875.5	970	https://www.orthodb.org/v10?query=12457at7898	protein NPAT
12501at7898	Duplicated	DN17674_c0_g1_i2:163-2910	1572.3	744
12501at7898	Duplicated	DN17674_c0_g1_i1:163-2703	1577.7	744
12524at7898	Fragmented	DN96980_c0_g1_i1:1-1032	520.5	288	https://www.orthodb.org/v10?query=12524at7898	tetratricopeptide repeat protein 34
12577at7898	Complete	DN108_c8_g1_i1:101-3265	1529.8	816	https://www.orthodb.org/v10?query=12577at7898	retinoblastoma-like protein 1
12633at7898	Duplicated	DN2226_c0_g1_i18:368-4160	1747.4	919	https://www.orthodb.org/v10?query=12633at7898	probable ATP-dependent RNA helicase DHX34
12633at7898	Duplicated	DN2226_c0_g1_i4:368-4289	1778.5	951	https://www.orthodb.org/v10?query=12633at7898	probable ATP-dependent RNA helicase DHX34
12633at7898	Duplicated	DN2226_c0_g1_i9:368-4007	1782.5	951	https://www.orthodb.org/v10?query=12633at7898	probable ATP-dependent RNA helicase DHX34
12639at7898	Duplicated	DN1135_c0_g1_i3:312-3353	1731.7	849	https://www.orthodb.org/v10?query=12639at7898	ubiquitin-like modifier-activating enzyme 1
12639at7898	Duplicated	DN1135_c0_g1_i4:1085-4258	1835.9	893	https://www.orthodb.org/v10?query=12639at7898	ubiquitin-like modifier-activating enzyme 1
12679at7898	Duplicated	DN715_c0_g2_i7:5680-8970	1772.3	941	https://www.orthodb.org/v10?query=12679at7898	SLIT-ROBO Rho GTPase-activating protein 2
12679at7898	Duplicated	DN715_c0_g2_i5:5679-8987	1774.3	938	https://www.orthodb.org/v10?query=12679at7898	SLIT-ROBO Rho GTPase-activating protein 2
12691at7898	Missing
12717at7898	Complete	DN111806_c0_g1_i1:198-3497	1542.3	889	https://www.orthodb.org/v10?query=12717at7898	TELO2-interacting protein 1 homolog
12718at7898	Duplicated	DN4613_c0_g1_i4:157-3351	1606.4	810	https://www.orthodb.org/v10?query=12718at7898	DNA topoisomerase
12718at7898	Duplicated	DN4613_c0_g1_i3:157-3204	1609.8	810	https://www.orthodb.org/v10?query=12718at7898	DNA topoisomerase
12741at7898	Duplicated	DN11607_c0_g1_i3:14-4105	1321.2	892	https://www.orthodb.org/v10?query=12741at7898	codanin-1
12741at7898	Duplicated	DN11607_c0_g1_i2:119-4014	1521.7	996	https://www.orthodb.org/v10?query=12741at7898	codanin-1
12741at7898	Duplicated	DN11607_c0_g1_i6:14-4034	1524.1	996	https://www.orthodb.org/v10?query=12741at7898	codanin-1
12741at7898	Duplicated	DN11607_c0_g1_i8:14-3944	1525.6	996	https://www.orthodb.org/v10?query=12741at7898	codanin-1
12769at7898	Missing
12843at7898	Duplicated	DN16360_c0_g1_i3:504-3629	1498.7	776	https://www.orthodb.org/v10?query=12843at7898	brother of CDO
12843at7898	Duplicated	DN16360_c0_g1_i1:504-3371	1499.4	776	https://www.orthodb.org/v10?query=12843at7898	brother of CDO
12846at7898	Duplicated	DN4406_c0_g1_i13:126-3718	1638	885	https://www.orthodb.org/v10?query=12846at7898	Hermansky-Pudlak syndrome 5 protein
12846at7898	Duplicated	DN4406_c0_g1_i3:126-4279	1642.9	885	https://www.orthodb.org/v10?query=12846at7898	Hermansky-Pudlak syndrome 5 protein
12846at7898	Duplicated	DN4406_c0_g1_i1:126-3602	1651.3	885	https://www.orthodb.org/v10?query=12846at7898	Hermansky-Pudlak syndrome 5 protein
12984at7898	Duplicated	DN7918_c0_g1_i5:110-3553	1549.8	958	https://www.orthodb.org/v10?query=12984at7898	Kinesin family member 15
12984at7898	Duplicated	DN7918_c0_g1_i8:949-5957	1760.7	1144	https://www.orthodb.org/v10?query=12984at7898	Kinesin family member 15
12984at7898	Duplicated	DN7918_c0_g1_i2:949-5942	1761.9	1124	https://www.orthodb.org/v10?query=12984at7898	Kinesin family member 15
12984at7898	Duplicated	DN7918_c0_g1_i33:949-5185	1762.7	1144	https://www.orthodb.org/v10?query=12984at7898	Kinesin family member 15
12984at7898	Duplicated	DN7918_c0_g1_i13:949-5200	1763.1	1142	https://www.orthodb.org/v10?query=12984at7898	Kinesin family member 15
12984at7898	Duplicated	DN7918_c0_g1_i26:949-5178	1765.3	1144	https://www.orthodb.org/v10?query=12984at7898	Kinesin family member 15
12984at7898	Duplicated	DN7918_c0_g1_i24:949-5073	1765.7	1142	https://www.orthodb.org/v10?query=12984at7898	Kinesin family member 15
12984at7898	Duplicated	DN7918_c0_g1_i15:949-5296	1769	1140	https://www.orthodb.org/v10?query=12984at7898	Kinesin family member 15
12994at7898	Duplicated	DN15513_c0_g1_i6:767-4822	1925.9	1010	https://www.orthodb.org/v10?query=12994at7898	protein timeless homolog
12994at7898	Duplicated	DN15513_c0_g1_i4:512-4160	1926.2	1010	https://www.orthodb.org/v10?query=12994at7898	protein timeless homolog
13051at7898	Duplicated	DN4511_c0_g2_i24:180-3508	1534.1	911	https://www.orthodb.org/v10?query=13051at7898	probable phospholipid-transporting ATPase IIA
13051at7898	Duplicated	DN4511_c0_g2_i5:180-3475	1547.5	911	https://www.orthodb.org/v10?query=13051at7898	probable phospholipid-transporting ATPase IIA
13177at7898	Duplicated	DN5280_c0_g1_i1:142-3462	1599.3	835	https://www.orthodb.org/v10?query=13177at7898	MutS homolog 3 (E. coli)
13177at7898	Duplicated	DN5280_c0_g1_i3:142-3450	1599.4	835	https://www.orthodb.org/v10?query=13177at7898	MutS homolog 3 (E. coli)
13366at7898	Missing
13400at7898	Complete	DN2149_c0_g1_i1:774-4571	1621.2	1089	https://www.orthodb.org/v10?query=13400at7898	Tight junction protein 3
13411at7898	Complete	DN792_c6_g1_i3:92-2899	1067.7	637	https://www.orthodb.org/v10?query=13411at7898	arf-GAP with Rho-GAP domain, ANK repeat and PH domain-containing protein 1-like
13421at7898	Complete	DN15290_c0_g1_i3:136-3588	1535.2	871	https://www.orthodb.org/v10?query=13421at7898	Family with sequence similarity 160, member A2
13461at7898	Missing
13471at7898	Fragmented	DN2923_c1_g2_i1:2462-4753	1249.4	689	https://www.orthodb.org/v10?query=13471at7898	RNA exonuclease 1 homolog
13497at7898	Duplicated	DN1439_c1_g1_i5:289-3713	1616.1	930	https://www.orthodb.org/v10?query=13497at7898	L-fucose kinase
13497at7898	Duplicated	DN1439_c1_g1_i3:289-3616	1635.2	930	https://www.orthodb.org/v10?query=13497at7898	L-fucose kinase
13571at7898	Duplicated	DN14255_c0_g1_i30:554-4203	1487.7	866	https://www.orthodb.org/v10?query=13571at7898	transcription termination factor 2
13571at7898	Duplicated	DN14255_c0_g1_i28:554-4203	1488.1	866	https://www.orthodb.org/v10?query=13571at7898	transcription termination factor 2
13582at7898	Missing
13781at7898	Duplicated	DN6207_c0_g1_i8:171-3002	1174.4	752	https://www.orthodb.org/v10?query=13781at7898	dual specificity protein kinase TTK isoform X1
13781at7898	Duplicated	DN6207_c0_g1_i12:171-3188	1263	782	https://www.orthodb.org/v10?query=13781at7898	dual specificity protein kinase TTK isoform X1
13781at7898	Duplicated	DN6207_c0_g1_i1:171-3167	1264	799	https://www.orthodb.org/v10?query=13781at7898	dual specificity protein kinase TTK isoform X1
13829at7898	Complete	DN1075_c4_g1_i1:259-5694	2128.6	1196	https://www.orthodb.org/v10?query=13829at7898	meiosis arrest female protein 1 isoform X1
13830at7898	Duplicated	DN8525_c0_g1_i9:597-2987	1429.7	686	https://www.orthodb.org/v10?query=13830at7898	vacuolar protein sorting-associated protein 11 homolog
13830at7898	Duplicated	DN8525_c0_g1_i6:661-3441	1666.4	790	https://www.orthodb.org/v10?query=13830at7898	vacuolar protein sorting-associated protein 11 homolog
13847at7898	Complete	DN10263_c0_g1_i2:854-3982	1972.1	927
13849at7898	Missing
13894at7898	Complete	DN4013_c4_g1_i2:440-3598	1488.3	878	https://www.orthodb.org/v10?query=13894at7898	leucyl-cystinyl aminopeptidase
13906at7898	Complete	DN22653_c0_g1_i2:0-3047	1026.2	734
13924at7898	Complete	DN1465_c0_g1_i4:749-4289	1423.9	772	https://www.orthodb.org/v10?query=13924at7898	serine/threonine-protein kinase LATS1
13941at7898	Duplicated	DN28948_c0_g1_i4:261-3134	1602.6	773	https://www.orthodb.org/v10?query=13941at7898	vacuolar protein sorting-associated protein 18 homolog
13941at7898	Duplicated	DN28948_c0_g1_i6:261-4311	1770.6	861	https://www.orthodb.org/v10?query=13941at7898	vacuolar protein sorting-associated protein 18 homolog
13972at7898	Complete	DN15384_c0_g1_i2:56-2980	1362.4	755	https://www.orthodb.org/v10?query=13972at7898	importin-11
13992at7898	Complete	DN17900_c0_g1_i1:2539-5631	1740.2	886	https://www.orthodb.org/v10?query=13992at7898	integrin alpha-9
14047at7898	Missing
14074at7898	Complete	DN20023_c0_g1_i2:54-3198	1204.6	797	https://www.orthodb.org/v10?query=14074at7898	zinc finger and BTB domain-containing protein 21
14089at7898	Complete	DN5455_c3_g2_i5:4063-6570	299.2	776	https://www.orthodb.org/v10?query=14089at7898	sushi domain-containing protein 1
14101at7898	Complete	DN959_c4_g1_i3:593-4240	1917.7	1075	https://www.orthodb.org/v10?query=14101at7898	exportin-5
14129at7898	Missing
14140at7898	Duplicated	DN5732_c0_g1_i30:2-3157	1331.2	845	https://www.orthodb.org/v10?query=14140at7898	roundabout homolog 4
14140at7898	Duplicated	DN5732_c0_g1_i9:489-3857	1331.8	845	https://www.orthodb.org/v10?query=14140at7898	roundabout homolog 4
14140at7898	Duplicated	DN5732_c0_g1_i31:247-3411	1332.2	841	https://www.orthodb.org/v10?query=14140at7898	roundabout homolog 4
14212at7898	Fragmented	DN15235_c0_g2_i4:540-2561	1195.2	585	https://www.orthodb.org/v10?query=14212at7898	A disintegrin and metalloproteinase with thrombospondin motifs 1
14217at7898	Complete	DN3347_c1_g5_i2:196-3657	1506.7	836	https://www.orthodb.org/v10?query=14217at7898	zinc finger and BTB domain-containing protein 11
14306at7898	Missing
14499at7898	Complete	DN17186_c0_g1_i1:43-2346	949	651	https://www.orthodb.org/v10?query=14499at7898	uncharacterized protein si:dkey-16m19.2
14618at7898	Complete	DN16691_c0_g1_i9:296-3046	1322.2	717	https://www.orthodb.org/v10?query=14618at7898	DNA repair and recombination protein RAD54B
14672at7898	Complete	DN10360_c0_g1_i7:238-3593	1696.8	953	https://www.orthodb.org/v10?query=14672at7898	structural maintenance of chromosomes protein 5
14674at7898	Fragmented	DN22568_c0_g1_i2:536-781	121.1	70	https://www.orthodb.org/v10?query=14674at7898	trifunctional purine biosynthetic protein adenosine-3
14694at7898	Complete	DN6992_c0_g1_i1:330-3116	1494	765	https://www.orthodb.org/v10?query=14694at7898	protein SMG8
14704at7898	Duplicated	DN7807_c0_g1_i1:492-2843	1402.5	725	https://www.orthodb.org/v10?query=14704at7898	lysosomal alpha-glucosidase-like
14704at7898	Duplicated	DN7807_c0_g1_i20:65-3040	1483.5	821	https://www.orthodb.org/v10?query=14704at7898	lysosomal alpha-glucosidase-like
14704at7898	Duplicated	DN7807_c0_g1_i7:65-3066	1494.7	821	https://www.orthodb.org/v10?query=14704at7898	lysosomal alpha-glucosidase-like
14722at7898	Duplicated	DN8533_c0_g1_i6:119-3709	1189.1	724	https://www.orthodb.org/v10?query=14722at7898	ribonucleases P/MRP protein subunit POP1
14722at7898	Duplicated	DN8533_c0_g1_i5:119-3619	1199.4	724	https://www.orthodb.org/v10?query=14722at7898	ribonucleases P/MRP protein subunit POP1
14734at7898	Missing
14739at7898	Complete	DN10147_c0_g1_i1:99-3560	1759.3	932	https://www.orthodb.org/v10?query=14739at7898	probable ATP-dependent RNA helicase DHX37
14750at7898	Complete	DN1289_c2_g2_i3:695-5632	1697.3	1036
14956at7898	Complete	DN145_c1_g3_i1:142-3222	1557.7	832	https://www.orthodb.org/v10?query=14956at7898	Teashirt zinc finger homeobox 2
15023at7898	Duplicated	DN9288_c0_g1_i9:443-3628	1683.7	877
15023at7898	Duplicated	DN9288_c0_g1_i11:443-3578	1711.7	851
15025at7898	Complete	DN1558_c1_g1_i3:1747-4692	1419.8	809	https://www.orthodb.org/v10?query=15025at7898	Zinc finger CCCH-type containing 7A
15071at7898	Duplicated	DN6743_c0_g1_i1:165-3311	1489.1	882	https://www.orthodb.org/v10?query=15071at7898	cohesin subunit SA-2-like
15071at7898	Duplicated	DN6743_c0_g1_i4:165-3704	1575	915	https://www.orthodb.org/v10?query=15071at7898	cohesin subunit SA-2-like
15071at7898	Duplicated	DN6743_c0_g1_i6:165-3799	1577	915	https://www.orthodb.org/v10?query=15071at7898	cohesin subunit SA-2-like
15080at7898	Missing
15096at7898	Complete	DN2404_c2_g1_i8:3472-6694	1694.5	883
15118at7898	Complete	DN54355_c0_g1_i7:441-3596	1935.7	900
15120at7898	Missing
15176at7898	Complete	DN788_c14_g1_i2:77-3277	1156.9	901	https://www.orthodb.org/v10?query=15176at7898	Phosphatidylinositol 4,5-bisphosphate 3-kinase catalytic subunit
15237at7898	Duplicated	DN29627_c2_g1_i9:330-3029	1617.7	779	https://www.orthodb.org/v10?query=15237at7898	Piwi-like RNA-mediated gene silencing 2
15237at7898	Duplicated	DN29627_c2_g1_i7:147-3308	1618.3	780	https://www.orthodb.org/v10?query=15237at7898	Piwi-like RNA-mediated gene silencing 2
15404at7898	Duplicated	DN9_c5_g1_i4:304-3558	1682.7	912	https://www.orthodb.org/v10?query=15404at7898	zinc finger protein ZFPM2
15404at7898	Duplicated	DN9_c5_g1_i3:381-3797	1763.3	951	https://www.orthodb.org/v10?query=15404at7898	zinc finger protein ZFPM2
15404at7898	Duplicated	DN9_c5_g1_i2:268-3717	1787.9	962	https://www.orthodb.org/v10?query=15404at7898	zinc finger protein ZFPM2
15407at7898	Complete	DN16384_c0_g1_i6:229-3261	1684.5	804	https://www.orthodb.org/v10?query=15407at7898	DNA ligase
15437at7898	Duplicated	DN9678_c2_g1_i3:782-3190	1469.6	702	https://www.orthodb.org/v10?query=15437at7898	WD repeat-containing protein mio
15437at7898	Duplicated	DN9678_c2_g1_i1:702-3323	1621.8	767	https://www.orthodb.org/v10?query=15437at7898	WD repeat-containing protein mio
15509at7898	Complete	DN2102_c7_g1_i1:385-2382	1182.3	586
15559at7898	Duplicated	DN837_c1_g1_i15:759-3551	1577.9	775	https://www.orthodb.org/v10?query=15559at7898	Unc-5 netrin receptor B
15559at7898	Duplicated	DN837_c1_g1_i14:759-3518	1578.8	776	https://www.orthodb.org/v10?query=15559at7898	Unc-5 netrin receptor B
15559at7898	Duplicated	DN837_c1_g1_i18:759-3578	1596.4	775	https://www.orthodb.org/v10?query=15559at7898	Unc-5 netrin receptor B
15559at7898	Duplicated	DN837_c1_g1_i32:759-3545	1597.2	776	https://www.orthodb.org/v10?query=15559at7898	Unc-5 netrin receptor B
15609at7898	Complete	DN13986_c0_g1_i3:228-2753	1110.2	672	https://www.orthodb.org/v10?query=15609at7898	WD repeat domain 66
15796at7898	Duplicated	DN21398_c1_g1_i5:361-3171	1673.7	765	https://www.orthodb.org/v10?query=15796at7898	pyruvate dehydrogenase phosphatase regulatory subunit, mitochondrial
15796at7898	Duplicated	DN21398_c1_g1_i2:361-3284	1674.8	765	https://www.orthodb.org/v10?query=15796at7898	pyruvate dehydrogenase phosphatase regulatory subunit, mitochondrial
15828at7898	Duplicated	DN254_c2_g1_i3:513-3344	1485.8	792	https://www.orthodb.org/v10?query=15828at7898	Alpha-mannosidase
15828at7898	Duplicated	DN254_c2_g1_i4:427-3465	1561.9	842	https://www.orthodb.org/v10?query=15828at7898	Alpha-mannosidase
15828at7898	Duplicated	DN254_c2_g1_i6:427-3572	1562.2	842	https://www.orthodb.org/v10?query=15828at7898	Alpha-mannosidase
15860at7898	Duplicated	DN110_c1_g1_i2:45-6768	1458.1	714	https://www.orthodb.org/v10?query=15860at7898	protein O-GlcNAcase
15860at7898	Duplicated	DN110_c1_g1_i4:45-3529	1486.4	724	https://www.orthodb.org/v10?query=15860at7898	protein O-GlcNAcase
15950at7898	Duplicated	DN2353_c0_g1_i1:354-3353	1745.8	858	https://www.orthodb.org/v10?query=15950at7898	Lethal giant larvae homolog 2 (Drosophila)
15950at7898	Duplicated	DN2353_c0_g1_i7:354-4757	1749.5	863	https://www.orthodb.org/v10?query=15950at7898	Lethal giant larvae homolog 2 (Drosophila)
15950at7898	Duplicated	DN2353_c0_g1_i3:354-4661	1771.2	871	https://www.orthodb.org/v10?query=15950at7898	Lethal giant larvae homolog 2 (Drosophila)
15950at7898	Duplicated	DN2353_c0_g1_i4:354-3401	1771.7	871	https://www.orthodb.org/v10?query=15950at7898	Lethal giant larvae homolog 2 (Drosophila)
15998at7898	Complete	DN16260_c0_g1_i2:0-2336	1297.2	654
16020at7898	Complete	DN11146_c0_g2_i2:247-3498	869.3	709	https://www.orthodb.org/v10?query=16020at7898	PHD and RING finger domain-containing protein 1 isoform X1
16038at7898	Duplicated	DN64244_c0_g1_i8:69-2950	1469.8	726	https://www.orthodb.org/v10?query=16038at7898	armadillo repeat protein deleted in velo-cardio-facial syndrome isoform X1
16038at7898	Duplicated	DN64244_c0_g1_i4:69-2932	1477.5	726	https://www.orthodb.org/v10?query=16038at7898	armadillo repeat protein deleted in velo-cardio-facial syndrome isoform X1
16038at7898	Duplicated	DN64244_c0_g1_i1:83-3034	1535.7	763	https://www.orthodb.org/v10?query=16038at7898	armadillo repeat protein deleted in velo-cardio-facial syndrome isoform X1
16038at7898	Duplicated	DN64244_c0_g1_i9:83-2863	1536.2	763	https://www.orthodb.org/v10?query=16038at7898	armadillo repeat protein deleted in velo-cardio-facial syndrome isoform X1
16038at7898	Duplicated	DN64244_c0_g1_i7:83-2980	1540.7	764	https://www.orthodb.org/v10?query=16038at7898	armadillo repeat protein deleted in velo-cardio-facial syndrome isoform X1
16038at7898	Duplicated	DN64244_c0_g1_i13:83-2809	1541.1	765	https://www.orthodb.org/v10?query=16038at7898	armadillo repeat protein deleted in velo-cardio-facial syndrome isoform X1
16038at7898	Duplicated	DN64244_c0_g1_i5:83-3016	1543.3	761	https://www.orthodb.org/v10?query=16038at7898	armadillo repeat protein deleted in velo-cardio-facial syndrome isoform X1
16038at7898	Duplicated	DN64244_c0_g1_i14:83-2845	1543.7	762	https://www.orthodb.org/v10?query=16038at7898	armadillo repeat protein deleted in velo-cardio-facial syndrome isoform X1
16038at7898	Duplicated	DN64244_c0_g1_i3:83-2962	1549.5	764	https://www.orthodb.org/v10?query=16038at7898	armadillo repeat protein deleted in velo-cardio-facial syndrome isoform X1
16038at7898	Duplicated	DN64244_c0_g1_i12:83-2791	1550.3	764	https://www.orthodb.org/v10?query=16038at7898	armadillo repeat protein deleted in velo-cardio-facial syndrome isoform X1
16080at7898	Duplicated	DN3533_c0_g1_i2:703-4824	1650	1109
16080at7898	Duplicated	DN3533_c0_g1_i1:703-4806	1655.5	1119
16098at7898	Complete	DN1249_c14_g1_i1:744-3494	1723.6	798	https://www.orthodb.org/v10?query=16098at7898	exostosin-like 3
16107at7898	Complete	DN2047_c0_g1_i5:1513-4429	981.6	632	https://www.orthodb.org/v10?query=16107at7898	ZZ-type zinc finger-containing protein 3
16137at7898	Duplicated	DN1097_c0_g1_i27:220-2748	913.9	496	https://www.orthodb.org/v10?query=16137at7898	cytosolic carboxypeptidase-like protein 5
16137at7898	Duplicated	DN1097_c0_g1_i30:220-2871	995.7	537	https://www.orthodb.org/v10?query=16137at7898	cytosolic carboxypeptidase-like protein 5
16143at7898	Duplicated	DN8319_c0_g1_i26:454-3351	1533.3	794	https://www.orthodb.org/v10?query=16143at7898	Aminoadipate-semialdehyde synthase
16143at7898	Duplicated	DN8319_c0_g1_i11:475-3635	1538.6	794	https://www.orthodb.org/v10?query=16143at7898	Aminoadipate-semialdehyde synthase
16143at7898	Duplicated	DN8319_c0_g1_i16:454-3539	1538.7	794	https://www.orthodb.org/v10?query=16143at7898	Aminoadipate-semialdehyde synthase
16198at7898	Duplicated	DN3341_c3_g1_i1:800-3187	999.4	529	https://www.orthodb.org/v10?query=16198at7898	Integrator complex subunit 4
16198at7898	Duplicated	DN3341_c3_g1_i22:2757-2942	1016.8	529	https://www.orthodb.org/v10?query=16198at7898	Integrator complex subunit 4
16220at7898	Complete	DN25091_c0_g1_i2:438-3188	1611.5	797	https://www.orthodb.org/v10?query=16220at7898	DNA ligase
16280at7898	Missing
16290at7898	Missing
16351at7898	Duplicated	DN2005_c1_g1_i3:767-3688	1513.4	837	https://www.orthodb.org/v10?query=16351at7898	pleckstrin homology domain-containing family M member 2 isoform X1
16351at7898	Duplicated	DN2005_c1_g1_i6:767-3811	1580	907	https://www.orthodb.org/v10?query=16351at7898	pleckstrin homology domain-containing family M member 2 isoform X1
16351at7898	Duplicated	DN2005_c1_g1_i5:767-3748	1611.3	837	https://www.orthodb.org/v10?query=16351at7898	pleckstrin homology domain-containing family M member 2 isoform X1
16351at7898	Duplicated	DN2005_c1_g1_i2:767-3871	1677.9	908	https://www.orthodb.org/v10?query=16351at7898	pleckstrin homology domain-containing family M member 2 isoform X1
16364at7898	Fragmented	DN20746_c0_g1_i2:1282-3123	1000.3	524
16386at7898	Complete	DN7730_c0_g2_i2:323-3481	1773.6	938
16420at7898	Duplicated	DN1255_c4_g1_i8:3546-7839	1698.9	1101
16420at7898	Duplicated	DN1255_c4_g1_i5:3546-7828	1705.7	1100
16420at7898	Duplicated	DN1255_c4_g1_i9:3546-7837	1726.3	1345
16420at7898	Duplicated	DN1255_c4_g1_i7:3546-7841	1728.1	1341
16420at7898	Duplicated	DN1255_c4_g1_i2:3546-7736	1733.7	1321
16420at7898	Duplicated	DN1255_c4_g1_i4:3546-7826	1735.9	1312
16429at7898	Complete	DN1432_c1_g1_i2:744-3634	1363.6	697	https://www.orthodb.org/v10?query=16429at7898	rho guanine nucleotide exchange factor 19
16490at7898	Fragmented	DN13089_c0_g1_i1:508-2748	1181.2	647	https://www.orthodb.org/v10?query=16490at7898	dermatan-sulfate epimerase
16543at7898	Complete	DN16023_c0_g1_i5:128-2842	1239.9	717	https://www.orthodb.org/v10?query=16543at7898	Mitogen-activated protein kinase kinase kinase
16657at7898	Complete	DN2901_c3_g1_i2:109-3594	2112.5	956	https://www.orthodb.org/v10?query=16657at7898	CTR9 homolog, Paf1/RNA polymerase II complex component
16723at7898	Duplicated	DN1400_c0_g1_i4:2630-5234	1552.5	756	https://www.orthodb.org/v10?query=16723at7898	calsyntenin-1 isoform X1
16723at7898	Duplicated	DN1400_c0_g1_i5:2630-5183	1565.2	762	https://www.orthodb.org/v10?query=16723at7898	calsyntenin-1 isoform X1
16744at7898	Duplicated	DN1809_c3_g1_i2:531-2876	1429.4	710	https://www.orthodb.org/v10?query=16744at7898	protein FAN
16744at7898	Duplicated	DN1809_c3_g1_i1:131-2875	1527	804	https://www.orthodb.org/v10?query=16744at7898	protein FAN
16782at7898	Complete	DN18518_c0_g1_i5:38-3385	1368.8	813
16828at7898	Complete	DN20042_c0_g1_i3:424-2508	1027	582	https://www.orthodb.org/v10?query=16828at7898	GPI ethanolamine phosphate transferase 2
16891at7898	Missing
16949at7898	Duplicated	DN1626_c2_g2_i9:2-2528	1120.6	579	https://www.orthodb.org/v10?query=16949at7898	suppression of tumorigenicity 18 protein isoform X1
16949at7898	Duplicated	DN1626_c2_g2_i2:2-1963	1121.9	579	https://www.orthodb.org/v10?query=16949at7898	suppression of tumorigenicity 18 protein isoform X1
17053at7898	Duplicated	DN18401_c0_g1_i1:312-2957	1466.4	717	https://www.orthodb.org/v10?query=17053at7898	pre-mRNA-processing factor 6
17053at7898	Duplicated	DN18401_c0_g1_i2:75-2852	1573	759	https://www.orthodb.org/v10?query=17053at7898	pre-mRNA-processing factor 6
17053at7898	Duplicated	DN18401_c0_g1_i3:447-3368	1662.8	805	https://www.orthodb.org/v10?query=17053at7898	pre-mRNA-processing factor 6
17114at7898	Duplicated	DN15251_c0_g1_i2:544-3210	1191.2	760	https://www.orthodb.org/v10?query=17114at7898	chromosome transmission fidelity protein 18 homolog
17114at7898	Duplicated	DN15251_c0_g1_i4:184-2922	1224.3	773	https://www.orthodb.org/v10?query=17114at7898	chromosome transmission fidelity protein 18 homolog
17114at7898	Duplicated	DN15251_c0_g1_i12:133-2994	1271.5	808	https://www.orthodb.org/v10?query=17114at7898	chromosome transmission fidelity protein 18 homolog
17259at7898	Duplicated	DN13099_c0_g1_i6:483-3466	1571.1	808	https://www.orthodb.org/v10?query=17259at7898	ubiquitin carboxyl-terminal hydrolase CYLD isoform X1
17259at7898	Duplicated	DN13099_c0_g1_i3:483-3341	1579.9	808	https://www.orthodb.org/v10?query=17259at7898	ubiquitin carboxyl-terminal hydrolase CYLD isoform X1
17260at7898	Complete	DN3378_c0_g1_i5:0-2621	1061.2	580	https://www.orthodb.org/v10?query=17260at7898	fanconi-associated nuclease 1
17266at7898	Fragmented	DN34234_c0_g1_i1:128-1606	109.8	243	https://www.orthodb.org/v10?query=17266at7898	WD repeat-containing protein 63
17288at7898	Duplicated	DN1267_c1_g1_i5:351-2864	1526.4	709	https://www.orthodb.org/v10?query=17288at7898	E3 ubiquitin-protein ligase HACE1 isoform X1
17288at7898	Duplicated	DN1267_c1_g1_i6:351-2789	1549.4	703	https://www.orthodb.org/v10?query=17288at7898	E3 ubiquitin-protein ligase HACE1 isoform X1
17288at7898	Duplicated	DN1267_c1_g1_i3:1502-4300	1698.1	795	https://www.orthodb.org/v10?query=17288at7898	E3 ubiquitin-protein ligase HACE1 isoform X1
17288at7898	Duplicated	DN1267_c1_g1_i1:1502-4225	1721.3	789	https://www.orthodb.org/v10?query=17288at7898	E3 ubiquitin-protein ligase HACE1 isoform X1
17339at7898	Duplicated	DN2282_c2_g1_i6:288-3128	1101.8	748	https://www.orthodb.org/v10?query=17339at7898	solute carrier family 12 member 1
17339at7898	Duplicated	DN2282_c2_g1_i4:1811-4845	1225.8	836	https://www.orthodb.org/v10?query=17339at7898	solute carrier family 12 member 1
17339at7898	Duplicated	DN2282_c2_g1_i1:1811-4893	1226.4	837	https://www.orthodb.org/v10?query=17339at7898	solute carrier family 12 member 1
17339at7898	Duplicated	DN2282_c2_g1_i5:1811-4876	1229.9	850	https://www.orthodb.org/v10?query=17339at7898	solute carrier family 12 member 1
17339at7898	Duplicated	DN2282_c2_g1_i2:1811-4924	1230	848	https://www.orthodb.org/v10?query=17339at7898	solute carrier family 12 member 1
17351at7898	Missing
17380at7898	Duplicated	DN252_c2_g1_i8:1174-4117	1574.2	844	https://www.orthodb.org/v10?query=17380at7898	Mitogen-activated protein kinase kinase kinase
17380at7898	Duplicated	DN252_c2_g1_i5:1174-4191	1694	849	https://www.orthodb.org/v10?query=17380at7898	Mitogen-activated protein kinase kinase kinase
17406at7898	Fragmented	DN9021_c0_g1_i4:1-1887	531.3	350	https://www.orthodb.org/v10?query=17406at7898	zinc finger transcription factor Trps1
17452at7898	Complete	DN1385_c0_g1_i2:325-3068	1256.5	686	https://www.orthodb.org/v10?query=17452at7898	zinc finger and BTB domain-containing protein 41
17542at7898	Duplicated	DN74_c0_g1_i2:171-3102	1642.3	772	https://www.orthodb.org/v10?query=17542at7898	Aminopeptidase
17542at7898	Duplicated	DN74_c0_g1_i3:171-3176	1646.1	772	https://www.orthodb.org/v10?query=17542at7898	Aminopeptidase
17559at7898	Fragmented	DN14489_c0_g1_i3:0-1727	1099	512	https://www.orthodb.org/v10?query=17559at7898	serine/threonine-protein kinase TNNI3K
17573at7898	Duplicated	DN13217_c0_g1_i4:85-2625	1221.2	672	https://www.orthodb.org/v10?query=17573at7898	ATP-dependent DNA helicase
17573at7898	Duplicated	DN13217_c0_g1_i1:422-3496	1333.1	755	https://www.orthodb.org/v10?query=17573at7898	ATP-dependent DNA helicase
17619at7898	Fragmented	DN13820_c0_g1_i3:2-1699	837	444	https://www.orthodb.org/v10?query=17619at7898	exocyst complex component 4
17639at7898	Duplicated	DN11386_c1_g1_i2:1-2166	764.3	620
17639at7898	Duplicated	DN11386_c1_g1_i1:1-2226	764.9	622
17670at7898	Complete	DN1558_c2_g1_i2:259-3156	1656.5	811	https://www.orthodb.org/v10?query=17670at7898	UPF0505 protein C16orf62 homolog
17680at7898	Duplicated	DN2273_c0_g1_i5:318-3814	1675.1	832	https://www.orthodb.org/v10?query=17680at7898	leucine-rich repeats and immunoglobulin-like domains protein 3
17680at7898	Duplicated	DN2273_c0_g1_i2:318-3590	1683.7	832	https://www.orthodb.org/v10?query=17680at7898	leucine-rich repeats and immunoglobulin-like domains protein 3
17698at7898	Missing
17741at7898	Duplicated	DN3907_c0_g1_i4:2821-5685	1434.5	790	https://www.orthodb.org/v10?query=17741at7898	protein FAM65B
17741at7898	Duplicated	DN3907_c0_g1_i3:2821-5847	1486	790	https://www.orthodb.org/v10?query=17741at7898	protein FAM65B
17767at7898	Duplicated	DN1220_c0_g1_i6:39-3975	1766.1	988	https://www.orthodb.org/v10?query=17767at7898	Cation-transporting ATPase
17767at7898	Duplicated	DN1220_c0_g1_i20:39-3654	1776.5	988	https://www.orthodb.org/v10?query=17767at7898	Cation-transporting ATPase
17767at7898	Duplicated	DN1220_c0_g1_i13:306-3909	1776.6	988	https://www.orthodb.org/v10?query=17767at7898	Cation-transporting ATPase
17767at7898	Duplicated	DN1220_c0_g1_i3:39-3887	1783.8	988	https://www.orthodb.org/v10?query=17767at7898	Cation-transporting ATPase
17801at7898	Duplicated	DN3151_c0_g1_i3:637-6250	1127.5	690	https://www.orthodb.org/v10?query=17801at7898	transcription intermediary factor 1-alpha-like isoform X1
17801at7898	Duplicated	DN3151_c0_g1_i13:637-3837	1128.4	690	https://www.orthodb.org/v10?query=17801at7898	transcription intermediary factor 1-alpha-like isoform X1
17801at7898	Duplicated	DN3151_c0_g1_i1:637-6133	1130.1	686	https://www.orthodb.org/v10?query=17801at7898	transcription intermediary factor 1-alpha-like isoform X1
17801at7898	Duplicated	DN3151_c0_g1_i5:637-3813	1131.5	687	https://www.orthodb.org/v10?query=17801at7898	transcription intermediary factor 1-alpha-like isoform X1
17850at7898	Duplicated	DN19_c1_g1_i5:340-3261	1257.2	773	https://www.orthodb.org/v10?query=17850at7898	disks large-associated protein 3
17850at7898	Duplicated	DN19_c1_g1_i1:481-3699	1391.2	856	https://www.orthodb.org/v10?query=17850at7898	disks large-associated protein 3
17917at7898	Duplicated	DN7567_c0_g1_i4:60-2789	1345.1	765	https://www.orthodb.org/v10?query=17917at7898	Component of oligomeric golgi complex 1
17917at7898	Duplicated	DN7567_c0_g1_i3:60-2914	1376.6	785	https://www.orthodb.org/v10?query=17917at7898	Component of oligomeric golgi complex 1
17917at7898	Duplicated	DN7567_c0_g1_i9:60-2870	1381.2	785	https://www.orthodb.org/v10?query=17917at7898	Component of oligomeric golgi complex 1
17925at7898	Duplicated	DN4826_c0_g1_i19:65-2575	837.9	679	https://www.orthodb.org/v10?query=17925at7898	extracellular calcium-sensing receptor-like
17925at7898	Duplicated	DN4826_c0_g1_i9:65-2575	839.7	679	https://www.orthodb.org/v10?query=17925at7898	extracellular calcium-sensing receptor-like
17939at7898	Complete	DN39059_c0_g1_i5:212-3016	1017.8	776	https://www.orthodb.org/v10?query=17939at7898	protein FAM83B
17983at7898	Complete	DN52595_c0_g1_i1:0-2555	1107	747	https://www.orthodb.org/v10?query=17983at7898	toll-like receptor 3
18108at7898	Missing
18193at7898	Duplicated	DN502_c3_g2_i4:277-2580	779.7	727	https://www.orthodb.org/v10?query=18193at7898	seizure 6-like protein
18193at7898	Duplicated	DN502_c3_g2_i8:277-2568	789.7	727	https://www.orthodb.org/v10?query=18193at7898	seizure 6-like protein
18193at7898	Duplicated	DN502_c3_g2_i5:277-2841	790.6	737	https://www.orthodb.org/v10?query=18193at7898	seizure 6-like protein
18205at7898	Complete	DN7834_c1_g2_i2:543-3287	1261.4	723	https://www.orthodb.org/v10?query=18205at7898	vomeronasal type-2 receptor 1-like
18221at7898	Missing
18223at7898	Complete	DN578_c0_g1_i6:280-3363	723.1	673	https://www.orthodb.org/v10?query=18223at7898	TATA box-binding protein-associated factor RNA polymerase I subunit C
18317at7898	Complete	DN23285_c0_g2_i1:226-3120	1534.3	838
18325at7898	Duplicated	DN700_c0_g1_i2:505-4032	1458.9	812	https://www.orthodb.org/v10?query=18325at7898	DNA-binding protein SMUBP-2
18325at7898	Duplicated	DN700_c0_g1_i5:505-3654	1465.7	812	https://www.orthodb.org/v10?query=18325at7898	DNA-binding protein SMUBP-2
18334at7898	Missing
18473at7898	Missing
18539at7898	Duplicated	DN9172_c0_g2_i7:490-3252	900.9	633	https://www.orthodb.org/v10?query=18539at7898	solute carrier family 52, riboflavin transporter, member 2 isoform X1
18539at7898	Duplicated	DN9172_c0_g2_i6:154-2857	902.8	630	https://www.orthodb.org/v10?query=18539at7898	solute carrier family 52, riboflavin transporter, member 2 isoform X1
18620at7898	Duplicated	DN10810_c0_g1_i1:1203-3929	944.6	624	https://www.orthodb.org/v10?query=18620at7898	thrombospondin type-1 domain-containing protein 1
18620at7898	Duplicated	DN10810_c0_g1_i2:1203-3791	945.6	624	https://www.orthodb.org/v10?query=18620at7898	thrombospondin type-1 domain-containing protein 1
18660at7898	Complete	DN2145_c2_g1_i4:70-4230	1301	1068	https://www.orthodb.org/v10?query=18660at7898	AT-rich interactive domain-containing protein 4A
18671at7898	Complete	DN10069_c3_g1_i1:141-3656	1509.9	914	https://www.orthodb.org/v10?query=18671at7898	ras-associating and dilute domain-containing protein-like
18706at7898	Missing
18717at7898	Duplicated	DN3554_c0_g1_i23:4-2184	1176.4	633	https://www.orthodb.org/v10?query=18717at7898	Phosphodiesterase
18717at7898	Duplicated	DN3554_c0_g1_i14:4-2132	1227.8	653	https://www.orthodb.org/v10?query=18717at7898	Phosphodiesterase
18819at7898	Duplicated	DN779_c4_g1_i2:48-2417	1031	654	https://www.orthodb.org/v10?query=18819at7898	CTD (carboxy-terminal domain, RNA polymerase II, polypeptide A) phosphatase, subunit 1
18819at7898	Duplicated	DN779_c4_g1_i3:945-3860	1094.5	739	https://www.orthodb.org/v10?query=18819at7898	CTD (carboxy-terminal domain, RNA polymerase II, polypeptide A) phosphatase, subunit 1
18834at7898	Duplicated	DN129_c0_g1_i18:2227-6558	2044.2	1156	https://www.orthodb.org/v10?query=18834at7898	rho guanine nucleotide exchange factor 11
18834at7898	Duplicated	DN129_c0_g1_i22:2227-6543	2052.3	1156	https://www.orthodb.org/v10?query=18834at7898	rho guanine nucleotide exchange factor 11
18834at7898	Duplicated	DN129_c0_g1_i14:2227-6522	2059.6	1156	https://www.orthodb.org/v10?query=18834at7898	rho guanine nucleotide exchange factor 11
18834at7898	Duplicated	DN129_c0_g1_i4:2227-6606	2075	1156	https://www.orthodb.org/v10?query=18834at7898	rho guanine nucleotide exchange factor 11
18834at7898	Duplicated	DN129_c0_g1_i11:2227-6591	2083.1	1156	https://www.orthodb.org/v10?query=18834at7898	rho guanine nucleotide exchange factor 11
18834at7898	Duplicated	DN129_c0_g1_i2:2227-6570	2090.3	1156	https://www.orthodb.org/v10?query=18834at7898	rho guanine nucleotide exchange factor 11
18879at7898	Fragmented	DN23328_c2_g1_i1:239-1687	673.2	441	https://www.orthodb.org/v10?query=18879at7898	Oral-facial-digital syndrome 1
18897at7898	Complete	DN286_c2_g1_i3:169-3664	1792.3	943	https://www.orthodb.org/v10?query=18897at7898	Pumilio RNA-binding family member 1
18939at7898	Missing
18951at7898	Fragmented	DN285_c1_g1_i6:190-747	146.2	143	https://www.orthodb.org/v10?query=18951at7898	ellis-van Creveld syndrome protein
18976at7898	Missing
18990at7898	Missing
19073at7898	Duplicated	DN7262_c0_g1_i4:284-2653	1129.9	708
19073at7898	Duplicated	DN7262_c0_g1_i7:284-2889	1185.9	738
19074at7898	Fragmented	DN6143_c0_g2_i6:2-1579	796.5	431	https://www.orthodb.org/v10?query=19074at7898	elongator complex protein 2
19146at7898	Complete	DN6151_c4_g2_i2:282-3713	1339.7	734	https://www.orthodb.org/v10?query=19146at7898	Mitogen-activated protein kinase
19190at7898	Duplicated	DN1803_c0_g1_i6:323-3408	974.2	720	https://www.orthodb.org/v10?query=19190at7898	ArfGAP with SH3 domain, ankyrin repeat and PH domain 3
19190at7898	Duplicated	DN1803_c0_g1_i21:323-3409	976.3	720	https://www.orthodb.org/v10?query=19190at7898	ArfGAP with SH3 domain, ankyrin repeat and PH domain 3
19190at7898	Duplicated	DN2123_c0_g1_i1:984-3968	1011.2	737	https://www.orthodb.org/v10?query=19190at7898	ArfGAP with SH3 domain, ankyrin repeat and PH domain 3
19247at7898	Complete	DN15423_c0_g1_i2:453-2957	1408.1	729
19252at7898	Missing
19288at7898	Duplicated	DN2266_c0_g1_i11:710-2923	1238.6	607	https://www.orthodb.org/v10?query=19288at7898	transmembrane and TPR repeat-containing protein 3
19288at7898	Duplicated	DN2266_c0_g1_i2:1-2490	1419.4	693	https://www.orthodb.org/v10?query=19288at7898	transmembrane and TPR repeat-containing protein 3
19326at7898	Complete	DN1211_c0_g1_i7:192-3497	1613.5	875	https://www.orthodb.org/v10?query=19326at7898	SEC24 homolog D, COPII coat complex component
19329at7898	Duplicated	DN215_c3_g1_i1:1293-3932	1260	689	https://www.orthodb.org/v10?query=19329at7898	protein KIBRA
19329at7898	Duplicated	DN215_c3_g1_i5:1293-3926	1260.1	689	https://www.orthodb.org/v10?query=19329at7898	protein KIBRA
19346at7898	Duplicated	DN13375_c0_g1_i19:343-3237	1139.5	796	https://www.orthodb.org/v10?query=19346at7898	leucine-rich repeat and coiled-coil domain-containing protein 1
19346at7898	Duplicated	DN13375_c0_g1_i24:860-3859	1209.7	831	https://www.orthodb.org/v10?query=19346at7898	leucine-rich repeat and coiled-coil domain-containing protein 1
19346at7898	Duplicated	DN13375_c0_g1_i7:343-3303	1213.8	793	https://www.orthodb.org/v10?query=19346at7898	leucine-rich repeat and coiled-coil domain-containing protein 1
19346at7898	Duplicated	DN13375_c0_g1_i13:860-4378	1281	828	https://www.orthodb.org/v10?query=19346at7898	leucine-rich repeat and coiled-coil domain-containing protein 1
19346at7898	Duplicated	DN13375_c0_g1_i1:860-3925	1284.3	828	https://www.orthodb.org/v10?query=19346at7898	leucine-rich repeat and coiled-coil domain-containing protein 1
19387at7898	Complete	DN16818_c0_g1_i1:197-2512	1354.6	654	https://www.orthodb.org/v10?query=19387at7898	WD repeat domain 24
19403at7898	Missing
19432at7898	Complete	DN10328_c0_g1_i2:985-3722	1728	812	https://www.orthodb.org/v10?query=19432at7898	staphylococcal nuclease domain-containing protein 1
19460at7898	Complete	DN12626_c0_g2_i2:662-2628	484.5	533	https://www.orthodb.org/v10?query=19460at7898	transmembrane channel-like protein 5
19462at7898	Complete	DN10849_c2_g1_i1:69-2363	830.6	511	https://www.orthodb.org/v10?query=19462at7898	zinc finger protein 507
19515at7898	Complete	DN13831_c0_g1_i4:99-2871	929.1	588	https://www.orthodb.org/v10?query=19515at7898	exonuclease mut-7 homolog
19614at7898	Duplicated	DN3230_c1_g1_i1:143-2017	1331.6	593	https://www.orthodb.org/v10?query=19614at7898	SCY1 like pseudokinase 2
19614at7898	Duplicated	DN3230_c1_g1_i2:143-2005	1341.1	593	https://www.orthodb.org/v10?query=19614at7898	SCY1 like pseudokinase 2
19614at7898	Duplicated	DN3230_c1_g1_i3:143-2935	1414.6	724	https://www.orthodb.org/v10?query=19614at7898	SCY1 like pseudokinase 2
19614at7898	Duplicated	DN3230_c1_g1_i4:143-2923	1424.5	723	https://www.orthodb.org/v10?query=19614at7898	SCY1 like pseudokinase 2
19616at7898	Complete	DN111221_c0_g1_i1:157-2043	1276.6	597
19617at7898	Complete	DN23875_c0_g1_i2:724-3144	1461.3	706	https://www.orthodb.org/v10?query=19617at7898	calpain-7
19620at7898	Missing
19659at7898	Fragmented	DN30503_c0_g1_i2:1-1941	1104.6	555	https://www.orthodb.org/v10?query=19659at7898	sorting nexin-13 isoform X1
19691at7898	Duplicated	DN26309_c0_g1_i3:1-2505	1070.2	636	https://www.orthodb.org/v10?query=19691at7898	protein inturned isoform X1
19691at7898	Duplicated	DN26309_c0_g1_i2:15-3020	1249.5	714	https://www.orthodb.org/v10?query=19691at7898	protein inturned isoform X1
19695at7898	Complete	DN5421_c0_g1_i7:102-3258	1688.6	852	https://www.orthodb.org/v10?query=19695at7898	integrator complex subunit 7
19724at7898	Complete	DN989_c0_g1_i2:3822-6945	1439.4	726	https://www.orthodb.org/v10?query=19724at7898	Mitogen-activated protein kinase kinase kinase
19772at7898	Complete	DN3705_c4_g1_i1:162-3080	1523.5	858	https://www.orthodb.org/v10?query=19772at7898	SEC23-interacting protein
19868at7898	Complete	DN23153_c0_g1_i5:230-4324	1641.7	1005	https://www.orthodb.org/v10?query=19868at7898	Centrosomal protein 135
19882at7898	Complete	DN43218_c0_g1_i2:189-2678	697.9	630	https://www.orthodb.org/v10?query=19882at7898	granulocyte colony-stimulating factor receptor
19930at7898	Duplicated	DN886_c1_g1_i1:71-3391	669.5	704	https://www.orthodb.org/v10?query=19930at7898	nucleolar protein 8
19930at7898	Duplicated	DN886_c1_g1_i4:763-4224	690.7	740	https://www.orthodb.org/v10?query=19930at7898	nucleolar protein 8
19930at7898	Duplicated	DN886_c1_g1_i2:623-4232	699.4	754	https://www.orthodb.org/v10?query=19930at7898	nucleolar protein 8
19930at7898	Duplicated	DN886_c1_g1_i6:623-4138	706	754	https://www.orthodb.org/v10?query=19930at7898	nucleolar protein 8
19973at7898	Fragmented	DN23655_c1_g1_i1:230-2359	480.4	543	https://www.orthodb.org/v10?query=19973at7898	leukemia inhibitory factor receptor-like
19982at7898	Fragmented	DN2143_c0_g1_i2:44-1519	862.7	405	https://www.orthodb.org/v10?query=19982at7898	lysine-specific histone demethylase 1B
20008at7898	Missing
20020at7898	Duplicated	DN3380_c0_g1_i16:146-4450	1127.9	1283	https://www.orthodb.org/v10?query=20020at7898	Nucleoporin 153
20020at7898	Duplicated	DN3380_c0_g1_i9:146-4882	1182.1	1283	https://www.orthodb.org/v10?query=20020at7898	Nucleoporin 153
20020at7898	Duplicated	DN3380_c0_g1_i18:146-4573	1183.6	1297	https://www.orthodb.org/v10?query=20020at7898	Nucleoporin 153
20023at7898	Fragmented	DN6516_c2_g1_i1:630-2708	1205.1	596	https://www.orthodb.org/v10?query=20023at7898	netrin receptor UNC5A isoform X1
20073at7898	Duplicated	DN2434_c0_g1_i3:264-2897	1317.4	713	https://www.orthodb.org/v10?query=20073at7898	tuftelin-interacting protein 11
20073at7898	Duplicated	DN2434_c0_g1_i5:264-2826	1363.6	713	https://www.orthodb.org/v10?query=20073at7898	tuftelin-interacting protein 11
20088at7898	Fragmented	DN500_c1_g1_i4:1162-3963	1070.6	531	https://www.orthodb.org/v10?query=20088at7898	ras-interacting protein 1
20181at7898	Duplicated	DN913_c7_g1_i3:1094-4150	976.8	757	https://www.orthodb.org/v10?query=20181at7898	zinc finger protein 608
20181at7898	Duplicated	DN913_c7_g1_i5:2-3574	1021.3	725	https://www.orthodb.org/v10?query=20181at7898	zinc finger protein 608
20181at7898	Duplicated	DN913_c7_g1_i4:2-3274	1022	724	https://www.orthodb.org/v10?query=20181at7898	zinc finger protein 608
20181at7898	Duplicated	DN913_c7_g1_i1:1093-4497	1064.5	793	https://www.orthodb.org/v10?query=20181at7898	zinc finger protein 608
20198at7898	Complete	DN111_c0_g2_i6:265-2954	686.6	618	https://www.orthodb.org/v10?query=20198at7898	interleukin-6 receptor subunit beta isoform X1
20216at7898	Duplicated	DN1378_c0_g1_i1:766-2573	955.1	483	https://www.orthodb.org/v10?query=20216at7898	peptidyl-glycine alpha-amidating monooxygenase isoform X1
20216at7898	Duplicated	DN1378_c0_g1_i6:766-2882	960.8	491	https://www.orthodb.org/v10?query=20216at7898	peptidyl-glycine alpha-amidating monooxygenase isoform X1
20296at7898	Duplicated	DN3483_c0_g1_i8:166-5318	1692	1356
20296at7898	Duplicated	DN3483_c0_g1_i23:368-4711	1719.6	1257
20296at7898	Duplicated	DN3483_c0_g1_i9:166-5316	1722.7	1347
20296at7898	Duplicated	DN3483_c0_g1_i6:166-5345	1750.2	1375
20296at7898	Duplicated	DN3483_c0_g1_i1:166-5343	1780.8	1369
20347at7898	Complete	DN526_c5_g3_i1:199-3093	1737.8	864	https://www.orthodb.org/v10?query=20347at7898	26S proteasome non-ATPase regulatory subunit 1
20387at7898	Missing
20452at7898	Complete	DN5843_c2_g1_i1:466-3057	1255.9	685	https://www.orthodb.org/v10?query=20452at7898	GRB2 associated, regulator of MAPK1
20480at7898	Duplicated	DN4780_c1_g1_i1:395-2682	836.8	592
20480at7898	Duplicated	DN4780_c1_g1_i3:395-3064	952.2	692
20504at7898	Complete	DN2004_c2_g1_i1:951-3023	1402.4	643
20505at7898	Complete	DN18936_c0_g1_i4:1505-4156	1386	769	https://www.orthodb.org/v10?query=20505at7898	disintegrin and metalloproteinase domain-containing protein 19
20592at7898	Complete	DN53716_c0_g1_i4:363-3247	1606.2	765	https://www.orthodb.org/v10?query=20592at7898	Gamma-tubulin complex component
20602at7898	Missing
20688at7898	Fragmented	DN1573_c0_g1_i43:10-1569	248.1	437	https://www.orthodb.org/v10?query=20688at7898	adhesion G-protein coupled receptor D1
20850at7898	Complete	DN10788_c0_g1_i1:275-2887	1438	765	https://www.orthodb.org/v10?query=20850at7898	transforming growth factor-beta receptor-associated protein 1
20926at7898	Duplicated	DN2531_c0_g1_i6:147-5101	1220.5	729	https://www.orthodb.org/v10?query=20926at7898	PAX3- and PAX7-binding protein 1
20926at7898	Duplicated	DN2531_c0_g1_i20:147-3441	1329.9	768	https://www.orthodb.org/v10?query=20926at7898	PAX3- and PAX7-binding protein 1
20926at7898	Duplicated	DN2531_c0_g1_i21:147-5084	1337.8	768	https://www.orthodb.org/v10?query=20926at7898	PAX3- and PAX7-binding protein 1
20932at7898	Duplicated	DN4586_c0_g2_i6:230-3265	1430.8	708	https://www.orthodb.org/v10?query=20932at7898	protein FAM91A1
20932at7898	Duplicated	DN4586_c0_g2_i3:230-2970	1444.9	708	https://www.orthodb.org/v10?query=20932at7898	protein FAM91A1
20932at7898	Duplicated	DN4586_c0_g2_i9:230-3031	1447.6	708	https://www.orthodb.org/v10?query=20932at7898	protein FAM91A1
20932at7898	Duplicated	DN4586_c0_g2_i5:230-2736	1461.7	708	https://www.orthodb.org/v10?query=20932at7898	protein FAM91A1
20942at7898	Complete	DN4337_c0_g1_i1:254-3226	1616.5	804
21164at7898	Complete	DN481_c1_g1_i1:1129-3600	1395.2	687	https://www.orthodb.org/v10?query=21164at7898	autophagy-related protein 9A
21198at7898	Complete	DN12727_c1_g1_i6:553-3435	1207.4	774	https://www.orthodb.org/v10?query=21198at7898	1-aminocyclopropane-1-carboxylate synthase-like protein 1
21247at7898	Duplicated	DN4651_c0_g1_i6:720-2816	1154	656	https://www.orthodb.org/v10?query=21247at7898	Signal transducer and activator of transcription
21247at7898	Duplicated	DN4651_c0_g1_i1:1399-3776	1155.4	657	https://www.orthodb.org/v10?query=21247at7898	Signal transducer and activator of transcription
21247at7898	Duplicated	DN4651_c0_g1_i9:1399-3835	1156	657	https://www.orthodb.org/v10?query=21247at7898	Signal transducer and activator of transcription
21311at7898	Complete	DN197_c0_g2_i2:1875-3869	1083.2	540	https://www.orthodb.org/v10?query=21311at7898	glycerol-3-phosphate acyltransferase 1, mitochondrial
21337at7898	Complete	DN112442_c0_g1_i1:119-2437	1492.7	690
21366at7898	Missing
21408at7898	Fragmented	DN7735_c0_g1_i5:0-1448	945.9	443	https://www.orthodb.org/v10?query=21408at7898	conserved oligomeric Golgi complex subunit 3
21440at7898	Complete	DN13333_c0_g1_i12:811-3690	1488.7	800	https://www.orthodb.org/v10?query=21440at7898	GPI ethanolamine phosphate transferase 1
21470at7898	Complete	DN4285_c0_g2_i3:244-4627	900.1	670	https://www.orthodb.org/v10?query=21470at7898	ADNP homeobox protein 2
21475at7898	Duplicated	DN2044_c2_g2_i3:264-2619	1490.5	662	https://www.orthodb.org/v10?query=21475at7898	Leucine-zipper-like transcription regulator 1
21475at7898	Duplicated	DN2044_c2_g2_i5:1311-3768	1568.4	698	https://www.orthodb.org/v10?query=21475at7898	Leucine-zipper-like transcription regulator 1
21496at7898	Duplicated	DN18368_c0_g1_i2:439-2787	1165.6	648	https://www.orthodb.org/v10?query=21496at7898	transmembrane protease serine 6
21496at7898	Duplicated	DN18368_c0_g1_i5:562-2678	1176.9	648	https://www.orthodb.org/v10?query=21496at7898	transmembrane protease serine 6
21515at7898	Duplicated	DN1791_c0_g1_i38:189-3326	832.2	620
21515at7898	Duplicated	DN1791_c0_g1_i5:189-2681	833.2	620
21556at7898	Complete	DN1249_c3_g1_i1:98-2839	1382.5	754	https://www.orthodb.org/v10?query=21556at7898	general transcription factor 3C polypeptide 3
21574at7898	Duplicated	DN16044_c1_g2_i10:421-4176	1192.1	785
21574at7898	Duplicated	DN16044_c1_g2_i6:281-4213	1255.4	822
21710at7898	Missing
21731at7898	Complete	DN115_c0_g1_i4:706-3024	1545.4	706
21851at7898	Fragmented	DN15995_c0_g1_i2:76-1432	298.9	139
22059at7898	Duplicated	DN1548_c0_g1_i6:524-3253	1170.5	746	https://www.orthodb.org/v10?query=22059at7898	serine/threonine-protein kinase TAO3
22059at7898	Duplicated	DN1548_c0_g1_i7:524-3244	1178.1	746	https://www.orthodb.org/v10?query=22059at7898	serine/threonine-protein kinase TAO3
22059at7898	Duplicated	DN1548_c0_g1_i1:2609-5299	1204.8	749	https://www.orthodb.org/v10?query=22059at7898	serine/threonine-protein kinase TAO3
22059at7898	Duplicated	DN1548_c0_g1_i2:524-3214	1217.6	746	https://www.orthodb.org/v10?query=22059at7898	serine/threonine-protein kinase TAO3
22114at7898	Complete	DN322_c1_g3_i1:540-3020	1412.6	634	https://www.orthodb.org/v10?query=22114at7898	smoothened homolog
22137at7898	Duplicated	DN6645_c2_g1_i10:693-3386	1072	583	https://www.orthodb.org/v10?query=22137at7898	protein phosphatase 1 regulatory subunit 37
22137at7898	Duplicated	DN6645_c2_g1_i6:693-4085	1155.9	672	https://www.orthodb.org/v10?query=22137at7898	protein phosphatase 1 regulatory subunit 37
22137at7898	Duplicated	DN6645_c2_g1_i8:693-4208	1156.6	672	https://www.orthodb.org/v10?query=22137at7898	protein phosphatase 1 regulatory subunit 37
22148at7898	Missing
22170at7898	Duplicated	DN5044_c0_g1_i3:98-2682	1468.3	664	https://www.orthodb.org/v10?query=22170at7898	polyphosphoinositide phosphatase
22170at7898	Duplicated	DN5044_c0_g1_i16:29-2590	1529.2	730	https://www.orthodb.org/v10?query=22170at7898	polyphosphoinositide phosphatase
22170at7898	Duplicated	DN5044_c0_g1_i5:29-2877	1534.6	743	https://www.orthodb.org/v10?query=22170at7898	polyphosphoinositide phosphatase
22170at7898	Duplicated	DN5044_c0_g1_i7:98-3063	1535.3	728	https://www.orthodb.org/v10?query=22170at7898	polyphosphoinositide phosphatase
22170at7898	Duplicated	DN5044_c0_g1_i4:98-3237	1540.9	743	https://www.orthodb.org/v10?query=22170at7898	polyphosphoinositide phosphatase
22348at7898	Fragmented	DN36753_c0_g1_i1:452-2230	733.5	414
22371at7898	Fragmented	DN9451_c1_g1_i7:4-2132	819.7	558	https://www.orthodb.org/v10?query=22371at7898	GPI inositol-deacylase
22422at7898	Duplicated	DN12674_c0_g1_i3:487-3806	1081	740
22422at7898	Duplicated	DN12674_c0_g1_i22:487-3701	1083	740
22427at7898	Complete	DN14422_c0_g1_i11:64-2748	1211.4	594	https://www.orthodb.org/v10?query=22427at7898	transmembrane protease serine 7
22444at7898	Missing
22456at7898	Complete	DN18350_c0_g1_i5:304-3156	897.5	609	https://www.orthodb.org/v10?query=22456at7898	DNA cross-link repair 1A protein
22459at7898	Fragmented	DN17608_c0_g1_i1:46-2196	916.4	569	https://www.orthodb.org/v10?query=22459at7898	GEM-interacting protein
22505at7898	Missing
22507at7898	Complete	DN56682_c0_g1_i3:201-2450	1382.4	690	https://www.orthodb.org/v10?query=22507at7898	carnitine O-palmitoyltransferase 1, muscle isoform
22535at7898	Fragmented	DN9589_c0_g2_i3:34-1761	1117.7	516
22569at7898	Duplicated	DN2679_c1_g1_i17:64-2977	1317.1	622
22569at7898	Duplicated	DN2679_c1_g1_i7:671-3583	1342.7	660
22569at7898	Duplicated	DN2679_c1_g1_i5:671-3691	1461.4	694
22583at7898	Complete	DN21478_c2_g1_i2:505-2739	1339	672	https://www.orthodb.org/v10?query=22583at7898	alpha-N-acetylglucosaminidase
22590at7898	Missing
22619at7898	Complete	DN6581_c0_g1_i7:772-3375	1202.9	683	https://www.orthodb.org/v10?query=22619at7898	tyrosine-protein phosphatase non-receptor type 3
22655at7898	Fragmented	DN2994_c0_g2_i5:2-1853	1249.6	582
22684at7898	Complete	DN4291_c0_g1_i3:437-3151	1249.7	762	https://www.orthodb.org/v10?query=22684at7898	cilia- and flagella-associated protein 69
22758at7898	Duplicated	DN14144_c0_g1_i4:32-2293	1343	616
22758at7898	Duplicated	DN14144_c0_g1_i2:32-2260	1343.2	614
22771at7898	Complete	DN1345_c1_g2_i1:678-2867	1026.8	634	https://www.orthodb.org/v10?query=22771at7898	EMILIN-3
22849at7898	Complete	DN3206_c7_g1_i1:162-2642	1159.1	625
22871at7898	Fragmented	DN7944_c1_g1_i1:1-1461	958.3	456	https://www.orthodb.org/v10?query=22871at7898	Intraflagellar transport 80 homolog (Chlamydomonas)
23004at7898	Complete	DN11001_c0_g1_i1:483-2714	1236.6	634	https://www.orthodb.org/v10?query=23004at7898	Phosphate regulating endopeptidase homolog, X-linked
23025at7898	Missing
23182at7898	Complete	DN2694_c6_g1_i1:943-2856	1239	601	https://www.orthodb.org/v10?query=23182at7898	ATP-dependent RNA helicase DHX36
23202at7898	Fragmented	DN1419_c0_g1_i2:377-1822	328.8	247	https://www.orthodb.org/v10?query=23202at7898	microcephalin
23246at7898	Complete	DN787_c0_g4_i2:2244-4946	1050.9	682
23254at7898	Missing
23265at7898	Complete	DN13806_c0_g1_i1:150-2864	1580.3	794	https://www.orthodb.org/v10?query=23265at7898	Leucyl-tRNA synthetase 2, mitochondrial
23296at7898	Duplicated	DN18838_c0_g1_i2:1426-4259	1212	702
23296at7898	Duplicated	DN18838_c0_g1_i3:1426-4158	1220.1	702
23354at7898	Fragmented	DN9913_c0_g1_i3:2-1066	773.7	325	https://www.orthodb.org/v10?query=23354at7898	TBC1 domain family, member 5
23372at7898	Duplicated	DN1744_c0_g1_i2:4-2140	831.5	582	https://www.orthodb.org/v10?query=23372at7898	type II inositol 1,4,5-trisphosphate 5-phosphatase isoform X1
23372at7898	Duplicated	DN1744_c0_g1_i4:4-1875	832.8	582	https://www.orthodb.org/v10?query=23372at7898	type II inositol 1,4,5-trisphosphate 5-phosphatase isoform X1
23386at7898	Duplicated	DN4456_c0_g4_i5:916-3339	1223.4	642	https://www.orthodb.org/v10?query=23386at7898	ral guanine nucleotide dissociation stimulator-like 1 isoform X1
23386at7898	Duplicated	DN4456_c0_g4_i4:916-3201	1223.9	642	https://www.orthodb.org/v10?query=23386at7898	ral guanine nucleotide dissociation stimulator-like 1 isoform X1
23396at7898	Complete	DN2031_c1_g1_i1:10-2196	1455.1	653
23403at7898	Fragmented	DN5707_c0_g1_i1:198-1559	541.2	355	https://www.orthodb.org/v10?query=23403at7898	telomere length regulation protein TEL2 homolog
23556at7898	Complete	DN11733_c6_g1_i1:178-2700	1533.4	743	https://www.orthodb.org/v10?query=23556at7898	dimethylglycine dehydrogenase, mitochondrial
23586at7898	Duplicated	DN8130_c0_g1_i8:848-3034	1279.4	647	https://www.orthodb.org/v10?query=23586at7898	conserved oligomeric Golgi complex subunit 5
23586at7898	Duplicated	DN8130_c0_g1_i6:848-3333	1381.9	710	https://www.orthodb.org/v10?query=23586at7898	conserved oligomeric Golgi complex subunit 5
23586at7898	Duplicated	DN8130_c0_g1_i11:848-3339	1383.5	710	https://www.orthodb.org/v10?query=23586at7898	conserved oligomeric Golgi complex subunit 5
23586at7898	Duplicated	DN8130_c0_g1_i2:848-3259	1393.9	710	https://www.orthodb.org/v10?query=23586at7898	conserved oligomeric Golgi complex subunit 5
23586at7898	Duplicated	DN8130_c0_g1_i14:848-3235	1404.4	710	https://www.orthodb.org/v10?query=23586at7898	conserved oligomeric Golgi complex subunit 5
23590at7898	Complete	DN461_c6_g1_i2:184-3126	1110.2	779	https://www.orthodb.org/v10?query=23590at7898	protein FAM193B
23603at7898	Complete	DN11396_c0_g1_i1:618-3410	766.7	726	https://www.orthodb.org/v10?query=23603at7898	mastermind-like protein 2
23616at7898	Duplicated	DN11377_c1_g1_i7:112-2046	1180.4	565	https://www.orthodb.org/v10?query=23616at7898	KRIT1, ankyrin repeat containing
23616at7898	Duplicated	DN11377_c1_g1_i8:172-2193	1225.3	584	https://www.orthodb.org/v10?query=23616at7898	KRIT1, ankyrin repeat containing
23616at7898	Duplicated	DN11377_c1_g1_i2:112-2247	1291.9	615	https://www.orthodb.org/v10?query=23616at7898	KRIT1, ankyrin repeat containing
23616at7898	Duplicated	DN11377_c1_g1_i22:172-2504	1334.1	636	https://www.orthodb.org/v10?query=23616at7898	KRIT1, ankyrin repeat containing
23616at7898	Duplicated	DN11377_c1_g1_i21:172-2494	1336.3	636	https://www.orthodb.org/v10?query=23616at7898	KRIT1, ankyrin repeat containing
23629at7898	Missing
23643at7898	Duplicated	DN716_c0_g1_i1:205-2184	1312.7	618
23643at7898	Duplicated	DN716_c0_g1_i3:190-2421	1333.2	658
23656at7898	Complete	DN388_c0_g1_i6:943-3618	438.8	405	https://www.orthodb.org/v10?query=23656at7898	DBF4-type zinc finger-containing protein 2
23678at7898	Duplicated	DN6835_c0_g1_i11:173-3175	1394.7	748	https://www.orthodb.org/v10?query=23678at7898	AP-4 complex subunit epsilon-1
23678at7898	Duplicated	DN6835_c0_g1_i9:294-4091	1537.4	847	https://www.orthodb.org/v10?query=23678at7898	AP-4 complex subunit epsilon-1
23745at7898	Duplicated	DN1017_c0_g1_i2:172-2505	1259.8	690	https://www.orthodb.org/v10?query=23745at7898	lymphoid-specific helicase
23745at7898	Duplicated	DN1017_c0_g1_i5:172-2694	1321.7	733	https://www.orthodb.org/v10?query=23745at7898	lymphoid-specific helicase
23745at7898	Duplicated	DN1017_c0_g1_i4:709-3300	1324	722	https://www.orthodb.org/v10?query=23745at7898	lymphoid-specific helicase
23749at7898	Duplicated	DN1860_c0_g1_i6:108-2096	971.3	542	https://www.orthodb.org/v10?query=23749at7898	Integrin beta
23749at7898	Duplicated	DN1860_c0_g1_i8:108-2555	1130.1	677	https://www.orthodb.org/v10?query=23749at7898	Integrin beta
23786at7898	Complete	DN5832_c0_g1_i3:425-2101	442.3	454
23799at7898	Complete	DN20_c1_g1_i1:551-3184	1416.4	719
23846at7898	Complete	DN6095_c1_g1_i1:219-2489	1312.5	633	https://www.orthodb.org/v10?query=23846at7898	vitamin K-dependent gamma-carboxylase
23849at7898	Duplicated	DN42163_c0_g1_i2:122-2422	1009.2	655	https://www.orthodb.org/v10?query=23849at7898	armadillo repeat-containing protein 3
23849at7898	Duplicated	DN42163_c0_g1_i3:77-2380	1010.2	656	https://www.orthodb.org/v10?query=23849at7898	armadillo repeat-containing protein 3
23849at7898	Duplicated	DN42163_c0_g1_i1:72-2540	1094.6	697	https://www.orthodb.org/v10?query=23849at7898	armadillo repeat-containing protein 3
23898at7898	Complete	DN16458_c0_g1_i1:992-3208	935.2	573	https://www.orthodb.org/v10?query=23898at7898	cap-specific mRNA (nucleoside-2'-O-)-methyltransferase 2
23916at7898	Duplicated	DN13563_c0_g1_i7:138-3204	831.3	953	https://www.orthodb.org/v10?query=23916at7898	transcriptional protein SWT1
23916at7898	Duplicated	DN13563_c0_g1_i6:874-3208	837.8	615	https://www.orthodb.org/v10?query=23916at7898	transcriptional protein SWT1
23939at7898	Complete	DN3059_c0_g1_i1:193-2562	1079.6	683	https://www.orthodb.org/v10?query=23939at7898	Terminal uridylyl transferase 1, U6 snRNA-specific
24013at7898	Complete	DN34629_c0_g1_i1:15-2243	961.9	592	https://www.orthodb.org/v10?query=24013at7898	Adhesion G protein-coupled receptor L4
24064at7898	Duplicated	DN528_c0_g1_i17:115-2539	1249.3	645
24064at7898	Duplicated	DN528_c0_g1_i21:216-3129	1271.6	665
24064at7898	Duplicated	DN528_c0_g1_i7:216-3045	1271.8	664
24064at7898	Duplicated	DN528_c0_g1_i47:216-2923	1299.6	665
24064at7898	Duplicated	DN528_c0_g1_i30:216-2839	1299.9	664
24164at7898	Duplicated	DN10494_c0_g1_i6:199-2823	897.1	573	https://www.orthodb.org/v10?query=24164at7898	E3 ubiquitin/ISG15 ligase TRIM25-like
24164at7898	Duplicated	DN10494_c0_g1_i4:5-2628	901.5	573	https://www.orthodb.org/v10?query=24164at7898	E3 ubiquitin/ISG15 ligase TRIM25-like
24246at7898	Missing
24250at7898	Fragmented	DN4465_c0_g1_i6:0-1352	736.2	368	https://www.orthodb.org/v10?query=24250at7898	Signal transducer and activator of transcription
24251at7898	Duplicated	DN3750_c0_g1_i1:119-2593	1418.8	714
24251at7898	Duplicated	DN3750_c0_g1_i6:119-3861	1420.5	714
24280at7898	Complete	DN10197_c0_g1_i3:1133-3433	1231.2	629
24319at7898	Complete	DN1956_c0_g1_i8:622-2118	110.6	285	https://www.orthodb.org/v10?query=24319at7898	Mastermind-like transcriptional coactivator 1
24349at7898	Complete	DN37413_c0_g1_i1:203-3391	1498.9	886
24372at7898	Complete	DN20939_c0_g1_i1:1-2463	643.4	679	https://www.orthodb.org/v10?query=24372at7898	homeobox protein SIX5-like
24476at7898	Duplicated	DN56_c0_g1_i6:184-3153	1158.8	832
24476at7898	Duplicated	DN56_c0_g1_i4:1312-4884	1315	948
24514at7898	Duplicated	DN7009_c0_g1_i7:426-2654	990.5	604	https://www.orthodb.org/v10?query=24514at7898	Armadillo repeat containing 9
24514at7898	Duplicated	DN7009_c0_g1_i1:426-2576	1012.2	604	https://www.orthodb.org/v10?query=24514at7898	Armadillo repeat containing 9
24514at7898	Duplicated	DN7009_c0_g1_i2:188-2611	1080.6	657	https://www.orthodb.org/v10?query=24514at7898	Armadillo repeat containing 9
24514at7898	Duplicated	DN7009_c0_g1_i6:188-2575	1097.5	658	https://www.orthodb.org/v10?query=24514at7898	Armadillo repeat containing 9
24538at7898	Duplicated	DN6765_c0_g1_i8:315-4124	589.7	738
24538at7898	Duplicated	DN6765_c0_g1_i3:692-4609	647	772
24538at7898	Duplicated	DN6765_c0_g1_i5:948-4895	647.3	770
24561at7898	Complete	DN27102_c0_g1_i4:154-3317	1093.9	524	https://www.orthodb.org/v10?query=24561at7898	leucine-rich repeat and fibronectin type III domain-containing protein 1
24579at7898	Duplicated	DN6036_c0_g1_i24:485-3400	651.6	477	https://www.orthodb.org/v10?query=24579at7898	SET and MYND domain-containing protein 4
24579at7898	Duplicated	DN6036_c0_g1_i25:143-2206	655.8	535	https://www.orthodb.org/v10?query=24579at7898	SET and MYND domain-containing protein 4
24579at7898	Duplicated	DN6036_c0_g1_i22:485-3466	693.4	499	https://www.orthodb.org/v10?query=24579at7898	SET and MYND domain-containing protein 4
24579at7898	Duplicated	DN6036_c0_g1_i20:143-3423	700.3	513	https://www.orthodb.org/v10?query=24579at7898	SET and MYND domain-containing protein 4
24579at7898	Duplicated	DN6036_c0_g1_i12:143-3489	742	535	https://www.orthodb.org/v10?query=24579at7898	SET and MYND domain-containing protein 4
24588at7898	Complete	DN38205_c0_g1_i1:44-2872	1393.1	759	https://www.orthodb.org/v10?query=24588at7898	TBC1 domain family member 2B
24617at7898	Duplicated	DN1077_c10_g2_i1:224-2245	1250.8	585	https://www.orthodb.org/v10?query=24617at7898	exostosin-2
24617at7898	Duplicated	DN1077_c10_g2_i4:224-2380	1361.5	630	https://www.orthodb.org/v10?query=24617at7898	exostosin-2
24667at7898	Duplicated	DN13606_c0_g1_i1:186-2603	1455.2	692	https://www.orthodb.org/v10?query=24667at7898	cleavage and polyadenylation specificity factor subunit 2
24667at7898	Duplicated	DN13606_c0_g1_i2:186-2546	1461.5	692	https://www.orthodb.org/v10?query=24667at7898	cleavage and polyadenylation specificity factor subunit 2
24684at7898	Duplicated	DN14086_c0_g1_i9:1790-4334	1151.1	640	https://www.orthodb.org/v10?query=24684at7898	tumor necrosis factor alpha-induced protein 3
24684at7898	Duplicated	DN14086_c0_g1_i30:1790-4860	1153.2	640	https://www.orthodb.org/v10?query=24684at7898	tumor necrosis factor alpha-induced protein 3
24684at7898	Duplicated	DN14086_c0_g1_i34:1790-4153	1157.9	640	https://www.orthodb.org/v10?query=24684at7898	tumor necrosis factor alpha-induced protein 3
24684at7898	Duplicated	DN14086_c0_g1_i27:1790-4577	1160.7	640	https://www.orthodb.org/v10?query=24684at7898	tumor necrosis factor alpha-induced protein 3
24753at7898	Complete	DN31153_c0_g1_i1:49-2379	1384.9	656	https://www.orthodb.org/v10?query=24753at7898	NADPH oxidase 5
24802at7898	Duplicated	DN12363_c0_g1_i4:361-2398	1153.2	599	https://www.orthodb.org/v10?query=24802at7898	anaphase-promoting complex subunit 5
24802at7898	Duplicated	DN12363_c0_g1_i8:361-3842	1254.1	679	https://www.orthodb.org/v10?query=24802at7898	anaphase-promoting complex subunit 5
24888at7898	Complete	DN279_c1_g2_i6:114-2409	1315.1	647	https://www.orthodb.org/v10?query=24888at7898	tripartite motif-containing protein 2
24895at7898	Duplicated	DN880_c0_g1_i13:168-2303	904.2	566	https://www.orthodb.org/v10?query=24895at7898	V-myb avian myeloblastosis viral oncogene homolog-like 1
24895at7898	Duplicated	DN880_c0_g1_i23:523-2679	908.4	569	https://www.orthodb.org/v10?query=24895at7898	V-myb avian myeloblastosis viral oncogene homolog-like 1
24895at7898	Duplicated	DN880_c0_g1_i21:168-2423	942.5	599	https://www.orthodb.org/v10?query=24895at7898	V-myb avian myeloblastosis viral oncogene homolog-like 1
24895at7898	Duplicated	DN880_c0_g1_i17:523-2799	947.2	602	https://www.orthodb.org/v10?query=24895at7898	V-myb avian myeloblastosis viral oncogene homolog-like 1
24895at7898	Duplicated	DN880_c0_g1_i18:168-2677	954.8	599	https://www.orthodb.org/v10?query=24895at7898	V-myb avian myeloblastosis viral oncogene homolog-like 1
24895at7898	Duplicated	DN880_c0_g1_i10:168-2402	955	599	https://www.orthodb.org/v10?query=24895at7898	V-myb avian myeloblastosis viral oncogene homolog-like 1
24895at7898	Duplicated	DN880_c0_g1_i12:523-3053	959.5	602	https://www.orthodb.org/v10?query=24895at7898	V-myb avian myeloblastosis viral oncogene homolog-like 1
24895at7898	Duplicated	DN880_c0_g1_i14:523-2778	959.6	602	https://www.orthodb.org/v10?query=24895at7898	V-myb avian myeloblastosis viral oncogene homolog-like 1
24927at7898	Duplicated	DN4994_c0_g1_i9:298-2481	1130.9	598	https://www.orthodb.org/v10?query=24927at7898	Minichromosome maintenance 8 homologous recombination repair factor
24927at7898	Duplicated	DN4994_c0_g1_i1:298-2829	1313.2	701	https://www.orthodb.org/v10?query=24927at7898	Minichromosome maintenance 8 homologous recombination repair factor
24958at7898	Fragmented	DN112770_c0_g1_i1:17-2515	1117.9	645	https://www.orthodb.org/v10?query=24958at7898	putative ATP-dependent RNA helicase DHX30
24967at7898	Missing
24983at7898	Complete	DN111934_c0_g1_i1:233-2377	1261.2	625	https://www.orthodb.org/v10?query=24983at7898	Methionyl-tRNA synthetase
25031at7898	Duplicated	DN19094_c0_g1_i2:49-2505	733.9	605	https://www.orthodb.org/v10?query=25031at7898	Si
25031at7898	Duplicated	DN19094_c0_g1_i3:623-3231	792.8	643	https://www.orthodb.org/v10?query=25031at7898	Si
25061at7898	Duplicated	DN4693_c0_g1_i17:1297-3595	1421.2	672	https://www.orthodb.org/v10?query=25061at7898	TFIIH basal transcription factor complex helicase XPD subunit
25061at7898	Duplicated	DN4693_c0_g1_i8:1297-3657	1426.7	672	https://www.orthodb.org/v10?query=25061at7898	TFIIH basal transcription factor complex helicase XPD subunit
25086at7898	Duplicated	DN275_c5_g1_i2:1607-3766	1084.6	601	https://www.orthodb.org/v10?query=25086at7898	delta and Notch-like epidermal growth factor-related receptor
25086at7898	Duplicated	DN275_c5_g1_i1:1607-3729	1105.2	602	https://www.orthodb.org/v10?query=25086at7898	delta and Notch-like epidermal growth factor-related receptor
25090at7898	Complete	DN12636_c0_g1_i3:87-2206	628.8	524	https://www.orthodb.org/v10?query=25090at7898	Fanconi anemia group B protein
25099at7898	Fragmented	DN3230_c2_g1_i7:1411-3744	906.5	574	https://www.orthodb.org/v10?query=25099at7898	pleckstrin homology domain-containing family M member 1
25109at7898	Complete	DN66965_c0_g1_i1:274-2493	1351.4	653	https://www.orthodb.org/v10?query=25109at7898	ATP-dependent RNA helicase DDX1
25128at7898	Complete	DN1255_c6_g1_i1:697-3360	1367.1	696	https://www.orthodb.org/v10?query=25128at7898	zinc finger and BTB domain-containing protein 17
25151at7898	Complete	DN60128_c0_g1_i1:450-2687	1116.5	640	https://www.orthodb.org/v10?query=25151at7898	suppressor of tumorigenicity 14 protein homolog
25155at7898	Missing
25179at7898	Missing
25209at7898	Duplicated	DN2946_c0_g1_i8:38-2768	1274.1	654	https://www.orthodb.org/v10?query=25209at7898	tubulin polyglutamylase TTLL5 isoform X1
25209at7898	Duplicated	DN2946_c0_g1_i10:134-4027	1350.3	818	https://www.orthodb.org/v10?query=25209at7898	tubulin polyglutamylase TTLL5 isoform X1
25209at7898	Duplicated	DN2946_c0_g1_i6:2479-6497	1351.1	821	https://www.orthodb.org/v10?query=25209at7898	tubulin polyglutamylase TTLL5 isoform X1
25209at7898	Duplicated	DN2946_c0_g1_i1:134-4069	1351.2	818	https://www.orthodb.org/v10?query=25209at7898	tubulin polyglutamylase TTLL5 isoform X1
25209at7898	Duplicated	DN2946_c0_g1_i3:2480-6539	1352	821	https://www.orthodb.org/v10?query=25209at7898	tubulin polyglutamylase TTLL5 isoform X1
25239at7898	Duplicated	DN10879_c0_g2_i3:332-2830	1337.3	640	https://www.orthodb.org/v10?query=25239at7898	Potassium channel tetramerization domain containing 3
25239at7898	Duplicated	DN10879_c0_g2_i7:332-2812	1349.7	640	https://www.orthodb.org/v10?query=25239at7898	Potassium channel tetramerization domain containing 3
25370at7898	Complete	DN5779_c1_g1_i1:641-3217	1134.7	676	https://www.orthodb.org/v10?query=25370at7898	polypeptide N-acetylgalactosaminyltransferase 5
25409at7898	Complete	DN9576_c0_g1_i1:294-2990	1149.9	668	https://www.orthodb.org/v10?query=25409at7898	rho guanine nucleotide exchange factor 26
25422at7898	Duplicated	DN2138_c0_g1_i9:315-2894	1124.8	623
25422at7898	Duplicated	DN2138_c0_g1_i15:315-3225	1278.6	688
25422at7898	Duplicated	DN2138_c0_g1_i10:315-3185	1281.4	689
25422at7898	Duplicated	DN2138_c0_g1_i2:315-3186	1282	689
25442at7898	Complete	DN882_c0_g4_i1:44-2479	1051.6	575	https://www.orthodb.org/v10?query=25442at7898	zinc finger protein 341 isoform X1
25470at7898	Complete	DN96320_c0_g1_i1:315-3884	1036.8	809	https://www.orthodb.org/v10?query=25470at7898	ankyrin repeat and LEM domain-containing protein 1
25474at7898	Duplicated	DN5252_c0_g1_i4:1-2301	1230.3	629	https://www.orthodb.org/v10?query=25474at7898	lon protease homolog 2, peroxisomal
25474at7898	Duplicated	DN5252_c0_g1_i9:331-2640	1288.4	655	https://www.orthodb.org/v10?query=25474at7898	lon protease homolog 2, peroxisomal
25474at7898	Duplicated	DN5252_c0_g1_i6:331-3108	1361.6	695	https://www.orthodb.org/v10?query=25474at7898	lon protease homolog 2, peroxisomal
25474at7898	Duplicated	DN5252_c0_g1_i7:331-2859	1361.9	695	https://www.orthodb.org/v10?query=25474at7898	lon protease homolog 2, peroxisomal
25660at7898	Duplicated	DN2152_c1_g1_i6:0-2070	874.6	413	https://www.orthodb.org/v10?query=25660at7898	tubulin polyglutamylase TTLL11
25660at7898	Duplicated	DN2152_c1_g1_i4:902-3058	1008.6	480	https://www.orthodb.org/v10?query=25660at7898	tubulin polyglutamylase TTLL11
25785at7898	Complete	DN7717_c0_g1_i3:775-2412	1206.3	522	https://www.orthodb.org/v10?query=25785at7898	leucine-rich repeat and fibronectin type-III domain-containing protein 5
25888at7898	Missing
25901at7898	Missing
25952at7898	Duplicated	DN390_c2_g1_i1:540-2888	1237.6	635	https://www.orthodb.org/v10?query=25952at7898	microprocessor complex subunit DGCR8
25952at7898	Duplicated	DN390_c2_g1_i2:540-2843	1237.7	635	https://www.orthodb.org/v10?query=25952at7898	microprocessor complex subunit DGCR8
26025at7898	Duplicated	DN4033_c0_g3_i8:4390-7608	1198	996
26025at7898	Duplicated	DN4033_c0_g3_i5:4389-7938	1282.9	1075
26025at7898	Duplicated	DN4033_c0_g3_i7:4389-7872	1283.7	1075
26076at7898	Duplicated	DN7152_c0_g1_i3:622-2887	1136.1	622	https://www.orthodb.org/v10?query=26076at7898	Protein-glucosylgalactosylhydroxylysine glucosidase
26076at7898	Duplicated	DN7152_c0_g1_i4:622-2849	1145.1	622	https://www.orthodb.org/v10?query=26076at7898	Protein-glucosylgalactosylhydroxylysine glucosidase
26076at7898	Duplicated	DN7152_c0_g1_i5:622-2892	1145.4	622	https://www.orthodb.org/v10?query=26076at7898	Protein-glucosylgalactosylhydroxylysine glucosidase
26137at7898	Complete	DN15266_c0_g1_i7:7-2947	1519.9	779	https://www.orthodb.org/v10?query=26137at7898	hypoxia up-regulated protein 1
26199at7898	Complete	DN13669_c0_g1_i1:118-2346	1342.4	621	https://www.orthodb.org/v10?query=26199at7898	semaphorin-3C
26208at7898	Missing
26221at7898	Complete	DN25636_c0_g1_i1:628-5049	1604.1	1116
26240at7898	Complete	DN1755_c1_g1_i2:425-2630	925.8	533	https://www.orthodb.org/v10?query=26240at7898	ribosomal protein S6 kinase-like 1
26267at7898	Duplicated	DN589_c0_g1_i7:45-2873	1262.9	718	https://www.orthodb.org/v10?query=26267at7898	CCAAT/enhancer-binding protein zeta
26267at7898	Duplicated	DN589_c0_g1_i8:45-3734	1309.6	827	https://www.orthodb.org/v10?query=26267at7898	CCAAT/enhancer-binding protein zeta
26269at7898	Complete	DN1836_c1_g1_i3:1053-3716	1524.3	797
26341at7898	Duplicated	DN9183_c1_g2_i4:135-2042	915.5	532	https://www.orthodb.org/v10?query=26341at7898	acylamino-acid-releasing enzyme-like
26341at7898	Duplicated	DN9183_c1_g2_i1:35-2209	942.4	570	https://www.orthodb.org/v10?query=26341at7898	acylamino-acid-releasing enzyme-like
26396at7898	Fragmented	DN96272_c0_g1_i1:2-1183	670.4	361	https://www.orthodb.org/v10?query=26396at7898	melanotransferrin
26448at7898	Missing
26560at7898	Duplicated	DN2354_c0_g1_i1:1175-6646	1170.2	1009	https://www.orthodb.org/v10?query=26560at7898	melanoma inhibitory activity protein 3 isoform X1
26560at7898	Duplicated	DN2354_c0_g1_i9:1175-6766	1211.2	1029	https://www.orthodb.org/v10?query=26560at7898	melanoma inhibitory activity protein 3 isoform X1
26588at7898	Duplicated	DN3952_c0_g1_i27:42-2603	1035.3	646	https://www.orthodb.org/v10?query=26588at7898	band 4.1-like protein 2 isoform X1
26588at7898	Duplicated	DN3952_c0_g1_i2:42-2702	1059.7	665	https://www.orthodb.org/v10?query=26588at7898	band 4.1-like protein 2 isoform X1
26588at7898	Duplicated	DN3952_c0_g1_i9:42-5298	1095.4	576	https://www.orthodb.org/v10?query=26588at7898	band 4.1-like protein 2 isoform X1
26588at7898	Duplicated	DN3952_c0_g1_i39:87-2393	1097.9	573	https://www.orthodb.org/v10?query=26588at7898	band 4.1-like protein 2 isoform X1
26588at7898	Duplicated	DN3952_c0_g1_i1:42-5820	1100.8	689	https://www.orthodb.org/v10?query=26588at7898	band 4.1-like protein 2 isoform X1
26588at7898	Duplicated	DN3952_c0_g1_i22:42-5877	1101.3	693	https://www.orthodb.org/v10?query=26588at7898	band 4.1-like protein 2 isoform X1
26588at7898	Duplicated	DN3952_c0_g1_i34:42-2978	1102.5	688	https://www.orthodb.org/v10?query=26588at7898	band 4.1-like protein 2 isoform X1
26588at7898	Duplicated	DN3952_c0_g1_i35:42-3056	1103	698	https://www.orthodb.org/v10?query=26588at7898	band 4.1-like protein 2 isoform X1
26588at7898	Duplicated	DN3952_c0_g1_i36:42-2921	1103.4	684	https://www.orthodb.org/v10?query=26588at7898	band 4.1-like protein 2 isoform X1
26588at7898	Duplicated	DN3952_c0_g1_i17:42-2999	1103.6	697	https://www.orthodb.org/v10?query=26588at7898	band 4.1-like protein 2 isoform X1
26588at7898	Duplicated	DN3952_c0_g1_i40:42-5415	1116.4	625	https://www.orthodb.org/v10?query=26588at7898	band 4.1-like protein 2 isoform X1
26633at7898	Complete	DN4914_c0_g1_i4:553-3352	1415.4	647	https://www.orthodb.org/v10?query=26633at7898	Methylmalonyl CoA mutase
26672at7898	Duplicated	DN2688_c0_g1_i9:202-3168	1376.8	810
26672at7898	Duplicated	DN2688_c0_g1_i5:202-3191	1378.5	810
26672at7898	Duplicated	DN2688_c0_g1_i10:202-3792	1380.4	803
26672at7898	Duplicated	DN2688_c0_g1_i6:202-2967	1384.3	803
26672at7898	Duplicated	DN2688_c0_g1_i13:202-3140	1385.5	804
26736at7898	Duplicated	DN3208_c3_g1_i3:43-2241	1220.9	596
26736at7898	Duplicated	DN3208_c3_g1_i4:274-2502	1256.1	610
26820at7898	Duplicated	DN8495_c0_g1_i5:8-2167	1389.6	646
26820at7898	Duplicated	DN8495_c0_g1_i6:693-2953	1423.7	652
26843at7898	Missing
26881at7898	Duplicated	DN4090_c0_g1_i5:182-2479	1033.2	627	https://www.orthodb.org/v10?query=26881at7898	AP-5 complex subunit zeta-1 isoform X1
26881at7898	Duplicated	DN4090_c0_g1_i8:182-2437	1043.2	627	https://www.orthodb.org/v10?query=26881at7898	AP-5 complex subunit zeta-1 isoform X1
26881at7898	Duplicated	DN4090_c0_g1_i4:128-2608	1128.5	688	https://www.orthodb.org/v10?query=26881at7898	AP-5 complex subunit zeta-1 isoform X1
26881at7898	Duplicated	DN4090_c0_g1_i2:128-2669	1137.2	685	https://www.orthodb.org/v10?query=26881at7898	AP-5 complex subunit zeta-1 isoform X1
26881at7898	Duplicated	DN4090_c0_g1_i13:128-2595	1139.6	685	https://www.orthodb.org/v10?query=26881at7898	AP-5 complex subunit zeta-1 isoform X1
26884at7898	Duplicated	DN844_c0_g1_i73:1010-3659	992	633	https://www.orthodb.org/v10?query=26884at7898	Eukaryotic translation initiation factor 4E nuclear import factor 1
26884at7898	Duplicated	DN844_c0_g1_i44:1013-3568	995.5	636	https://www.orthodb.org/v10?query=26884at7898	Eukaryotic translation initiation factor 4E nuclear import factor 1
26884at7898	Duplicated	DN844_c0_g1_i45:1013-4152	1085.1	715	https://www.orthodb.org/v10?query=26884at7898	Eukaryotic translation initiation factor 4E nuclear import factor 1
26884at7898	Duplicated	DN844_c0_g1_i6:258-4056	1091.5	715	https://www.orthodb.org/v10?query=26884at7898	Eukaryotic translation initiation factor 4E nuclear import factor 1
26884at7898	Duplicated	DN844_c0_g1_i57:1013-4043	1094.2	715	https://www.orthodb.org/v10?query=26884at7898	Eukaryotic translation initiation factor 4E nuclear import factor 1
26938at7898	Complete	DN10594_c0_g2_i1:181-2289	1012.8	605	https://www.orthodb.org/v10?query=26938at7898	centromere protein I
26997at7898	Duplicated	DN1174_c0_g1_i1:140-2347	1141.6	600	https://www.orthodb.org/v10?query=26997at7898	Integrator complex subunit 10
26997at7898	Duplicated	DN1174_c0_g1_i3:140-2278	1163.3	600	https://www.orthodb.org/v10?query=26997at7898	Integrator complex subunit 10
27050at7898	Complete	DN10922_c2_g1_i2:902-3064	533.9	509	https://www.orthodb.org/v10?query=27050at7898	zinc finger CCHC domain-containing protein 14
27140at7898	Fragmented	DN9260_c0_g1_i3:267-1871	778.7	442	https://www.orthodb.org/v10?query=27140at7898	Protein arginine N-methyltransferase
27263at7898	Complete	DN16228_c1_g1_i1:1-1695	1044.1	517	https://www.orthodb.org/v10?query=27263at7898	BMP-binding endothelial regulator protein
27286at7898	Complete	DN5461_c0_g1_i2:150-2903	1001.1	691	https://www.orthodb.org/v10?query=27286at7898	Zinc finger protein 598
27329at7898	Complete	DN1855_c3_g1_i1:621-2657	1093.7	631	https://www.orthodb.org/v10?query=27329at7898	delta-like protein 4
27347at7898	Complete	DN13602_c0_g1_i1:112-2145	1088.9	595	https://www.orthodb.org/v10?query=27347at7898	protein-glutamine gamma-glutamyltransferase 2-like
27355at7898	Fragmented	DN2622_c0_g1_i5:218-2876	976	488	https://www.orthodb.org/v10?query=27355at7898	Bardet-Biedl syndrome 7 protein
27390at7898	Complete	DN1050_c7_g1_i2:96-2957	1322	775	https://www.orthodb.org/v10?query=27390at7898	probable RNA-binding protein 19
27418at7898	Duplicated	DN5728_c0_g1_i14:171-2587	1374.8	664	https://www.orthodb.org/v10?query=27418at7898	Two pore segment channel 1
27418at7898	Duplicated	DN5728_c0_g1_i3:792-3286	1380.8	671	https://www.orthodb.org/v10?query=27418at7898	Two pore segment channel 1
27418at7898	Duplicated	DN5728_c0_g1_i13:792-3573	1380.9	671	https://www.orthodb.org/v10?query=27418at7898	Two pore segment channel 1
27425at7898	Missing
27449at7898	Duplicated	DN355_c7_g1_i18:617-2509	1205.2	581	https://www.orthodb.org/v10?query=27449at7898	echinoderm microtubule-associated protein-like 1 isoform X1
27449at7898	Duplicated	DN355_c7_g1_i13:142-2322	1216.7	639	https://www.orthodb.org/v10?query=27449at7898	echinoderm microtubule-associated protein-like 1 isoform X1
27449at7898	Duplicated	DN355_c7_g1_i1:617-3049	1353.2	712	https://www.orthodb.org/v10?query=27449at7898	echinoderm microtubule-associated protein-like 1 isoform X1
27450at7898	Duplicated	DN6078_c0_g1_i4:1191-4928	1352.2	917	https://www.orthodb.org/v10?query=27450at7898	RPGRIP1-like
27450at7898	Duplicated	DN6078_c0_g1_i10:1191-5018	1354.4	922	https://www.orthodb.org/v10?query=27450at7898	RPGRIP1-like
27634at7898	Complete	DN10934_c0_g1_i4:277-2484	432.2	446
27655at7898	Duplicated	DN37729_c1_g1_i3:0-2003	1091.8	580	https://www.orthodb.org/v10?query=27655at7898	WD repeat and coiled-coil-containing protein
27655at7898	Duplicated	DN37729_c1_g1_i7:1211-3382	1157.5	612	https://www.orthodb.org/v10?query=27655at7898	WD repeat and coiled-coil-containing protein
27668at7898	Fragmented	DN16736_c0_g1_i1:157-1437	693.8	373	https://www.orthodb.org/v10?query=27668at7898	saxiphilin-like
27751at7898	Missing
27823at7898	Missing
27907at7898	Complete	DN4353_c0_g2_i1:95-2170	1122.4	559	https://www.orthodb.org/v10?query=27907at7898	GMP synthase
27954at7898	Complete	DN529_c2_g1_i1:99-2336	875.3	550	https://www.orthodb.org/v10?query=27954at7898	centrosomal protein of 97 kDa
27988at7898	Duplicated	DN4360_c0_g1_i5:698-2733	1144.3	580
27988at7898	Duplicated	DN4360_c0_g1_i4:698-2829	1228.2	604
28017at7898	Complete	DN74182_c0_g1_i1:2-1540	401.5	469
28101at7898	Complete	DN2681_c0_g1_i2:222-2872	949.1	594
28240at7898	Missing
28273at7898	Complete	DN8034_c0_g1_i1:109-2298	1156.8	563	https://www.orthodb.org/v10?query=28273at7898	Twinkle mtDNA helicase
28311at7898	Missing
28431at7898	Complete	DN202_c0_g3_i8:1619-5206	1476.3	1228	https://www.orthodb.org/v10?query=28431at7898	uncharacterized protein KIAA1107-like
28452at7898	Complete	DN9423_c0_g1_i3:695-2838	683.7	584	https://www.orthodb.org/v10?query=28452at7898	thyroid peroxidase
28456at7898	Complete	DN3490_c0_g1_i7:55-2574	1350.1	665	https://www.orthodb.org/v10?query=28456at7898	glutamine--tRNA ligase
28474at7898	Complete	DN96207_c0_g1_i1:103-3048	1407.1	807	https://www.orthodb.org/v10?query=28474at7898	nuclear export mediator factor NEMF
28509at7898	Complete	DN14865_c0_g1_i1:1356-3698	1450.2	657	https://www.orthodb.org/v10?query=28509at7898	TFIIH basal transcription factor complex helicase XPB subunit
28530at7898	Complete	DN1406_c0_g2_i2:842-3829	971.4	705
28535at7898	Duplicated	DN6188_c0_g1_i1:132-2066	1046.4	538	https://www.orthodb.org/v10?query=28535at7898	procollagen-lysine,2-oxoglutarate 5-dioxygenase 1
28535at7898	Duplicated	DN6188_c0_g1_i3:559-2757	1227.3	621	https://www.orthodb.org/v10?query=28535at7898	procollagen-lysine,2-oxoglutarate 5-dioxygenase 1
28677at7898	Duplicated	DN19685_c0_g1_i2:291-2792	922.2	603	https://www.orthodb.org/v10?query=28677at7898	disintegrin and metalloproteinase domain-containing protein 9-like
28677at7898	Duplicated	DN19685_c0_g1_i1:291-2678	922.3	603	https://www.orthodb.org/v10?query=28677at7898	disintegrin and metalloproteinase domain-containing protein 9-like
28729at7898	Fragmented	DN1065_c3_g1_i2:408-2066	606.6	349
28764at7898	Complete	DN4113_c2_g1_i1:1384-2808	610.8	457	https://www.orthodb.org/v10?query=28764at7898	histidine decarboxylase
28802at7898	Complete	DN1246_c1_g2_i8:237-2796	1293.5	669	https://www.orthodb.org/v10?query=28802at7898	transmembrane and TPR repeat-containing protein 4
28878at7898	Duplicated	DN564_c1_g1_i30:1460-5079	1234.5	727	https://www.orthodb.org/v10?query=28878at7898	beta-mannosidase
28878at7898	Duplicated	DN564_c1_g1_i3:389-4974	1260.1	733	https://www.orthodb.org/v10?query=28878at7898	beta-mannosidase
28878at7898	Duplicated	DN564_c1_g1_i26:1460-5042	1260.6	734	https://www.orthodb.org/v10?query=28878at7898	beta-mannosidase
28973at7898	Duplicated	DN11176_c0_g1_i5:89-1819	899.7	497	https://www.orthodb.org/v10?query=28973at7898	Endo-beta-N-acetylglucosaminidase
28973at7898	Duplicated	DN11176_c0_g1_i2:163-2364	1021.5	596	https://www.orthodb.org/v10?query=28973at7898	Endo-beta-N-acetylglucosaminidase
29013at7898	Missing
29175at7898	Duplicated	DN3113_c0_g2_i3:244-2253	889.6	584	https://www.orthodb.org/v10?query=29175at7898	Acyl-CoA synthetase long chain family member 5
29175at7898	Duplicated	DN5509_c0_g1_i2:1492-3498	895	585	https://www.orthodb.org/v10?query=29175at7898	Acyl-CoA synthetase long chain family member 5
29175at7898	Duplicated	DN16766_c1_g1_i2:279-2285	936.3	588	https://www.orthodb.org/v10?query=29175at7898	Acyl-CoA synthetase long chain family member 5
29175at7898	Duplicated	DN1636_c6_g1_i1:786-2798	953.6	583	https://www.orthodb.org/v10?query=29175at7898	Acyl-CoA synthetase long chain family member 5
29262at7898	Complete	DN194_c0_g2_i3:184-2682	1325.4	697	https://www.orthodb.org/v10?query=29262at7898	pre-rRNA-processing protein TSR1 homolog
29336at7898	Fragmented	DN3878_c0_g1_i2:1-1179	556.2	289	https://www.orthodb.org/v10?query=29336at7898	FAD-dependent oxidoreductase domain-containing protein 2
29344at7898	Complete	DN52572_c0_g1_i1:987-3512	356.6	488	https://www.orthodb.org/v10?query=29344at7898	microtubule-associated protein 10
29382at7898	Duplicated	DN395_c0_g1_i5:228-3458	1079.1	906	https://www.orthodb.org/v10?query=29382at7898	kinectin isoform X1
29382at7898	Duplicated	DN395_c0_g1_i18:482-3937	1087.9	978	https://www.orthodb.org/v10?query=29382at7898	kinectin isoform X1
29382at7898	Duplicated	DN395_c0_g1_i4:1268-4970	1149.6	1010	https://www.orthodb.org/v10?query=29382at7898	kinectin isoform X1
29382at7898	Duplicated	DN395_c0_g1_i9:482-4021	1179.3	999	https://www.orthodb.org/v10?query=29382at7898	kinectin isoform X1
29382at7898	Duplicated	DN395_c0_g1_i12:1268-4936	1242.8	1051	https://www.orthodb.org/v10?query=29382at7898	kinectin isoform X1
29429at7898	Complete	DN54386_c0_g1_i2:118-2094	1128.3	582	https://www.orthodb.org/v10?query=29429at7898	Acyl-coenzyme A oxidase
29433at7898	Complete	DN439_c11_g1_i2:3300-5174	1123.3	527	https://www.orthodb.org/v10?query=29433at7898	electron transfer flavoprotein-ubiquinone oxidoreductase, mitochondrial
29462at7898	Duplicated	DN1019_c0_g1_i3:230-3042	1023.1	678	https://www.orthodb.org/v10?query=29462at7898	PMS1 protein homolog 1
29462at7898	Duplicated	DN1019_c0_g1_i8:230-3175	1107.2	712	https://www.orthodb.org/v10?query=29462at7898	PMS1 protein homolog 1
29462at7898	Duplicated	DN1019_c0_g1_i7:230-3159	1109.6	712	https://www.orthodb.org/v10?query=29462at7898	PMS1 protein homolog 1
29482at7898	Fragmented	DN2183_c0_g2_i3:122-2199	918.7	549	https://www.orthodb.org/v10?query=29482at7898	amyloid beta A4 precursor protein-binding family A member 2
29564at7898	Fragmented	DN83780_c0_g1_i1:2-1267	719.1	389	https://www.orthodb.org/v10?query=29564at7898	threonine synthase-like 1
29643at7898	Fragmented	DN8870_c0_g1_i2:348-1856	506.9	390	https://www.orthodb.org/v10?query=29643at7898	mdm2-binding protein
29649at7898	Missing
29650at7898	Duplicated	DN6422_c0_g1_i5:110-2152	1101.5	593	https://www.orthodb.org/v10?query=29650at7898	glutamine--fructose-6-phosphate aminotransferase
29650at7898	Duplicated	DN6422_c0_g1_i4:110-2224	1267.3	593	https://www.orthodb.org/v10?query=29650at7898	glutamine--fructose-6-phosphate aminotransferase
29790at7898	Fragmented	DN4904_c0_g1_i3:205-1305	621.7	314	https://www.orthodb.org/v10?query=29790at7898	Integrator complex subunit 13
29849at7898	Duplicated	DN2651_c0_g1_i2:37-2210	1208.5	607	https://www.orthodb.org/v10?query=29849at7898	Bardet-Biedl syndrome 2 protein
29849at7898	Duplicated	DN2651_c0_g1_i9:37-2181	1208.6	607	https://www.orthodb.org/v10?query=29849at7898	Bardet-Biedl syndrome 2 protein
29897at7898	Complete	DN2523_c1_g1_i4:148-2187	1161.3	587	https://www.orthodb.org/v10?query=29897at7898	putative ATP-dependent RNA helicase DHX33
30146at7898	Duplicated	DN1136_c2_g1_i1:265-2365	1242.6	594	https://www.orthodb.org/v10?query=30146at7898	DNA replication licensing factor MCM7
30146at7898	Duplicated	DN1136_c2_g1_i4:905-2978	1242.7	594	https://www.orthodb.org/v10?query=30146at7898	DNA replication licensing factor MCM7
30146at7898	Duplicated	DN1136_c2_g1_i2:265-2899	1245.2	594	https://www.orthodb.org/v10?query=30146at7898	DNA replication licensing factor MCM7
30172at7898	Duplicated	DN6730_c0_g1_i3:148-3232	1387.9	815	https://www.orthodb.org/v10?query=30172at7898	exosome component 10
30172at7898	Duplicated	DN6730_c0_g1_i2:148-2951	1389.2	813	https://www.orthodb.org/v10?query=30172at7898	exosome component 10
30172at7898	Duplicated	DN6730_c0_g1_i4:148-2865	1396.7	816	https://www.orthodb.org/v10?query=30172at7898	exosome component 10
30194at7898	Duplicated	DN6666_c0_g2_i3:1241-3304	1087.1	552	https://www.orthodb.org/v10?query=30194at7898	stromal interaction molecule 2
30194at7898	Duplicated	DN6666_c0_g2_i2:1241-3268	1104.8	552	https://www.orthodb.org/v10?query=30194at7898	stromal interaction molecule 2
30213at7898	Duplicated	DN77_c1_g1_i2:425-2455	1055.8	577	https://www.orthodb.org/v10?query=30213at7898	rhophilin-2 isoform X1
30213at7898	Duplicated	DN77_c1_g1_i1:425-2485	1078.1	577	https://www.orthodb.org/v10?query=30213at7898	rhophilin-2 isoform X1
30241at7898	Missing
30247at7898	Missing
30257at7898	Fragmented	DN19393_c0_g1_i1:1-1062	645.4	313	https://www.orthodb.org/v10?query=30257at7898	SEC14 domain and spectrin repeat-containing protein 1
30261at7898	Duplicated	DN25846_c0_g1_i5:580-2592	472	323	https://www.orthodb.org/v10?query=30261at7898	cytoskeleton-associated protein 2-like
30261at7898	Duplicated	DN25846_c0_g1_i6:580-2631	479	328	https://www.orthodb.org/v10?query=30261at7898	cytoskeleton-associated protein 2-like
30282at7898	Missing
30311at7898	Missing
30318at7898	Duplicated	DN3259_c2_g1_i1:144-1898	1081.3	514	https://www.orthodb.org/v10?query=30318at7898	methylenetetrahydrofolate reductase
30318at7898	Duplicated	DN3259_c2_g1_i2:144-2266	1215.5	571	https://www.orthodb.org/v10?query=30318at7898	methylenetetrahydrofolate reductase
30318at7898	Duplicated	DN3259_c2_g1_i3:144-2114	1223.9	571	https://www.orthodb.org/v10?query=30318at7898	methylenetetrahydrofolate reductase
30391at7898	Complete	DN882_c15_g1_i1:1181-3484	1177.5	613	https://www.orthodb.org/v10?query=30391at7898	Ubiquitin carboxyl-terminal hydrolase
30420at7898	Complete	DN1723_c0_g1_i3:1060-2994	1204	560	https://www.orthodb.org/v10?query=30420at7898	phosphorylated CTD-interacting factor 1
30503at7898	Complete	DN6962_c2_g1_i6:1335-3712	1112.4	585	https://www.orthodb.org/v10?query=30503at7898	methyltransferase-like protein 13
30568at7898	Complete	DN81733_c0_g1_i1:44-1762	810.5	489	https://www.orthodb.org/v10?query=30568at7898	hepatocyte growth factor activator
30615at7898	Duplicated	DN2251_c0_g1_i1:81-2051	974.4	537	https://www.orthodb.org/v10?query=30615at7898	F-box/LRR-repeat protein 5
30615at7898	Duplicated	DN2251_c0_g1_i3:81-2123	1014.5	561	https://www.orthodb.org/v10?query=30615at7898	F-box/LRR-repeat protein 5
30668at7898	Complete	DN10350_c4_g1_i1:39-2276	1366.8	628	https://www.orthodb.org/v10?query=30668at7898	ATP-binding cassette, sub-family B (MDR/TAP), member 7
30674at7898	Duplicated	DN1851_c1_g1_i4:423-3380	896.4	545	https://www.orthodb.org/v10?query=30674at7898	transmembrane channel-like protein 4
30674at7898	Duplicated	DN1851_c1_g1_i1:423-2727	899.7	545	https://www.orthodb.org/v10?query=30674at7898	transmembrane channel-like protein 4
30729at7898	Duplicated	DN1866_c2_g1_i19:357-2576	880.6	540	https://www.orthodb.org/v10?query=30729at7898	SCY1-like, kinase-like 3
30729at7898	Duplicated	DN1866_c2_g1_i31:357-2745	967	575	https://www.orthodb.org/v10?query=30729at7898	SCY1-like, kinase-like 3
30729at7898	Duplicated	DN1866_c2_g1_i42:357-2815	968.2	601	https://www.orthodb.org/v10?query=30729at7898	SCY1-like, kinase-like 3
30729at7898	Duplicated	DN1866_c2_g1_i44:357-2780	968.5	575	https://www.orthodb.org/v10?query=30729at7898	SCY1-like, kinase-like 3
30729at7898	Duplicated	DN1866_c2_g1_i40:357-2766	969.8	575	https://www.orthodb.org/v10?query=30729at7898	SCY1-like, kinase-like 3
30729at7898	Duplicated	DN1866_c2_g1_i38:357-2594	970.9	555	https://www.orthodb.org/v10?query=30729at7898	SCY1-like, kinase-like 3
30773at7898	Duplicated	DN6171_c0_g1_i6:266-2683	1204.9	598	https://www.orthodb.org/v10?query=30773at7898	CCR4-NOT transcription complex subunit 10 isoform X1
30773at7898	Duplicated	DN6171_c0_g1_i5:266-2500	1219.4	598	https://www.orthodb.org/v10?query=30773at7898	CCR4-NOT transcription complex subunit 10 isoform X1
30794at7898	Missing
30830at7898	Complete	DN465_c2_g1_i3:261-3158	1113.1	669	https://www.orthodb.org/v10?query=30830at7898	rabenosyn-5
30838at7898	Fragmented	DN10187_c1_g1_i4:196-1404	465.1	270	https://www.orthodb.org/v10?query=30838at7898	MutL homolog 1, colon cancer, nonpolyposis type 2 (E. coli)
30911at7898	Missing
30966at7898	Complete	DN21202_c2_g1_i1:368-1915	696.6	446	https://www.orthodb.org/v10?query=30966at7898	IQ and ubiquitin-like domain-containing protein
31061at7898	Duplicated	DN13260_c0_g2_i1:620-2615	1109.7	535	https://www.orthodb.org/v10?query=31061at7898	armadillo repeat-containing protein 8
31061at7898	Duplicated	DN13260_c0_g2_i3:620-2635	1202.8	591	https://www.orthodb.org/v10?query=31061at7898	armadillo repeat-containing protein 8
31070at7898	Complete	DN66765_c0_g1_i1:1089-3239	1054.9	601	https://www.orthodb.org/v10?query=31070at7898	immunoglobulin superfamily containing leucine-rich repeat protein 2
31074at7898	Complete	DN1762_c3_g1_i1:1-1950	726.7	503	https://www.orthodb.org/v10?query=31074at7898	U3 small nucleolar RNA-associated protein 14 homolog A-like
31176at7898	Duplicated	DN162_c4_g1_i1:538-2568	1284.7	591	https://www.orthodb.org/v10?query=31176at7898	fermitin family homolog 2 isoform X1
31176at7898	Duplicated	DN162_c4_g1_i2:538-2601	1284.9	594	https://www.orthodb.org/v10?query=31176at7898	fermitin family homolog 2 isoform X1
31176at7898	Duplicated	DN162_c4_g1_i4:538-2589	1306	591	https://www.orthodb.org/v10?query=31176at7898	fermitin family homolog 2 isoform X1
31176at7898	Duplicated	DN162_c4_g1_i3:538-2622	1306.1	594	https://www.orthodb.org/v10?query=31176at7898	fermitin family homolog 2 isoform X1
31204at7898	Complete	DN3287_c0_g1_i6:1107-5066	1149.3	586	https://www.orthodb.org/v10?query=31204at7898	nucleolar GTP-binding protein 2
31210at7898	Complete	DN7432_c0_g1_i1:122-1369	750	366	https://www.orthodb.org/v10?query=31210at7898	protein MTO1 homolog, mitochondrial
31239at7898	Fragmented	DN7781_c0_g1_i2:3-1748	779.9	506	https://www.orthodb.org/v10?query=31239at7898	Centrosomal protein 85
31260at7898	Duplicated	DN4142_c0_g1_i15:94-1902	1000.6	561	https://www.orthodb.org/v10?query=31260at7898	fibropellin-1-like isoform X1
31260at7898	Duplicated	DN4142_c0_g1_i1:94-1869	1017.3	561	https://www.orthodb.org/v10?query=31260at7898	fibropellin-1-like isoform X1
31260at7898	Duplicated	DN4142_c0_g1_i13:131-2269	1049.5	635	https://www.orthodb.org/v10?query=31260at7898	fibropellin-1-like isoform X1
31260at7898	Duplicated	DN4142_c0_g1_i18:96-2012	1062.8	596	https://www.orthodb.org/v10?query=31260at7898	fibropellin-1-like isoform X1
31260at7898	Duplicated	DN4142_c0_g1_i2:131-2395	1099.3	635	https://www.orthodb.org/v10?query=31260at7898	fibropellin-1-like isoform X1
31260at7898	Duplicated	DN4142_c0_g1_i11:131-2362	1120	635	https://www.orthodb.org/v10?query=31260at7898	fibropellin-1-like isoform X1
31280at7898	Duplicated	DN15264_c0_g1_i2:336-2234	1029.3	555	https://www.orthodb.org/v10?query=31280at7898	Myelin associated glycoprotein
31280at7898	Duplicated	DN15264_c0_g1_i3:81-2033	1095.7	555	https://www.orthodb.org/v10?query=31280at7898	Myelin associated glycoprotein
31290at7898	Complete	DN67287_c0_g1_i1:94-2142	1161.6	583	https://www.orthodb.org/v10?query=31290at7898	Tripartite motif containing 32
31300at7898	Duplicated	DN2733_c0_g1_i12:264-2096	801.8	490	https://www.orthodb.org/v10?query=31300at7898	rhotekin-2-like
31300at7898	Duplicated	DN2733_c0_g1_i20:66-2462	808.1	530	https://www.orthodb.org/v10?query=31300at7898	rhotekin-2-like
31300at7898	Duplicated	DN2733_c0_g1_i31:66-2360	822.7	526	https://www.orthodb.org/v10?query=31300at7898	rhotekin-2-like
31300at7898	Duplicated	DN2733_c0_g1_i8:66-2231	824	530	https://www.orthodb.org/v10?query=31300at7898	rhotekin-2-like
31300at7898	Duplicated	DN2733_c0_g1_i27:66-2132	826.3	530	https://www.orthodb.org/v10?query=31300at7898	rhotekin-2-like
31300at7898	Duplicated	DN2733_c0_g1_i28:66-2030	840.8	526	https://www.orthodb.org/v10?query=31300at7898	rhotekin-2-like
31333at7898	Complete	DN9409_c0_g1_i5:483-2682	947.9	554	https://www.orthodb.org/v10?query=31333at7898	methionine synthase reductase isoform X1
31377at7898	Missing
31397at7898	Complete	DN4441_c0_g3_i1:521-2359	1224.1	553	https://www.orthodb.org/v10?query=31397at7898	kelch-like protein 8
31398at7898	Complete	DN4844_c0_g1_i6:3203-5238	1438.5	593	https://www.orthodb.org/v10?query=31398at7898	kelch-like protein 20
31458at7898	Complete	DN14410_c0_g1_i2:41-2131	1152.7	571	https://www.orthodb.org/v10?query=31458at7898	serine/threonine-protein kinase Nek8
31462at7898	Complete	DN6386_c0_g1_i3:145-2220	841.5	540	https://www.orthodb.org/v10?query=31462at7898	prolyl endopeptidase-like
31514at7898	Complete	DN2888_c0_g1_i16:264-2564	1219.7	630
31542at7898	Fragmented	DN17888_c0_g1_i6:2-1376	640.1	305	https://www.orthodb.org/v10?query=31542at7898	poly(A)-specific ribonuclease PARN
31544at7898	Complete	DN919_c7_g2_i2:216-2066	1085.6	527	https://www.orthodb.org/v10?query=31544at7898	Transporter
31581at7898	Duplicated	DN4979_c0_g1_i10:161-2219	933.3	560
31581at7898	Duplicated	DN4979_c0_g1_i13:161-2312	1023.2	594
31670at7898	Duplicated	DN14087_c0_g1_i1:236-2200	1230.6	587	https://www.orthodb.org/v10?query=31670at7898	integrator complex subunit 9
31670at7898	Duplicated	DN14087_c0_g1_i4:78-2060	1234.5	589	https://www.orthodb.org/v10?query=31670at7898	integrator complex subunit 9
31675at7898	Missing
31685at7898	Complete	DN23456_c0_g1_i7:841-2907	1198.5	557	https://www.orthodb.org/v10?query=31685at7898	glutamate--cysteine ligase catalytic subunit
31714at7898	Missing
31735at7898	Complete	DN5130_c1_g1_i5:833-4371	1330.7	588	https://www.orthodb.org/v10?query=31735at7898	transcription initiation factor TFIID subunit 5
31756at7898	Duplicated	DN3586_c0_g2_i4:3382-5835	1376.3	664	https://www.orthodb.org/v10?query=31756at7898	autophagy-related protein 9B
31756at7898	Duplicated	DN3586_c0_g2_i1:130-2445	1376.6	664	https://www.orthodb.org/v10?query=31756at7898	autophagy-related protein 9B
31760at7898	Duplicated	DN553_c0_g1_i3:2260-10605	973.2	2847	https://www.orthodb.org/v10?query=31760at7898	cadherin-22
31760at7898	Duplicated	DN553_c0_g1_i1:2260-10536	977.9	2812	https://www.orthodb.org/v10?query=31760at7898	cadherin-22
31801at7898	Duplicated	DN4577_c0_g1_i5:2299-4158	1026.3	556	https://www.orthodb.org/v10?query=31801at7898	Phosphodiesterase
31801at7898	Duplicated	DN4577_c0_g1_i4:2299-4149	1028.7	557	https://www.orthodb.org/v10?query=31801at7898	Phosphodiesterase
31801at7898	Duplicated	DN4577_c0_g1_i19:2299-4219	1044.8	556	https://www.orthodb.org/v10?query=31801at7898	Phosphodiesterase
31801at7898	Duplicated	DN4577_c0_g1_i3:2299-4210	1046.6	557	https://www.orthodb.org/v10?query=31801at7898	Phosphodiesterase
31814at7898	Complete	DN15400_c0_g1_i1:0-2642	996.6	678	https://www.orthodb.org/v10?query=31814at7898	RNA-binding protein 27
31865at7898	Fragmented	DN765_c1_g4_i1:78-1781	1115.1	518	https://www.orthodb.org/v10?query=31865at7898	RNA helicase
31899at7898	Duplicated	DN3234_c0_g1_i17:197-1915	1037.5	503	https://www.orthodb.org/v10?query=31899at7898	mediator of RNA polymerase II transcription subunit 17
31899at7898	Duplicated	DN3234_c0_g1_i3:413-2430	1172.8	564	https://www.orthodb.org/v10?query=31899at7898	mediator of RNA polymerase II transcription subunit 17
31960at7898	Duplicated	DN3042_c0_g1_i1:213-2462	1051.7	611	https://www.orthodb.org/v10?query=31960at7898	serine/threonine-protein kinase PAK 5 isoform X1
31960at7898	Duplicated	DN3042_c0_g1_i3:213-2417	1066.9	610	https://www.orthodb.org/v10?query=31960at7898	serine/threonine-protein kinase PAK 5 isoform X1
32014at7898	Duplicated	DN12781_c0_g1_i6:211-2913	1237.8	727	https://www.orthodb.org/v10?query=32014at7898	Ankyrin repeat and sterile alpha motif domain containing 6
32014at7898	Duplicated	DN12781_c0_g1_i1:211-3043	1288.4	739	https://www.orthodb.org/v10?query=32014at7898	Ankyrin repeat and sterile alpha motif domain containing 6
32014at7898	Duplicated	DN12781_c0_g1_i5:170-2955	1290.3	739	https://www.orthodb.org/v10?query=32014at7898	Ankyrin repeat and sterile alpha motif domain containing 6
32046at7898	Complete	DN38913_c2_g2_i1:226-2256	1036.2	547	https://www.orthodb.org/v10?query=32046at7898	Guanylate cyclase 1 soluble subunit alpha 1
32087at7898	Duplicated	DN6666_c0_g1_i7:18-1963	1068.4	546	https://www.orthodb.org/v10?query=32087at7898	stromal interaction molecule 1 isoform X1
32087at7898	Duplicated	DN6666_c0_g1_i9:475-3488	1108.1	556	https://www.orthodb.org/v10?query=32087at7898	stromal interaction molecule 1 isoform X1
32087at7898	Duplicated	DN6666_c0_g1_i1:475-2508	1127.1	546	https://www.orthodb.org/v10?query=32087at7898	stromal interaction molecule 1 isoform X1
32145at7898	Duplicated	DN499_c1_g3_i4:829-2999	958.3	542	https://www.orthodb.org/v10?query=32145at7898	Solute carrier family 4 (anion exchanger), member 1, adaptor protein
32145at7898	Duplicated	DN499_c1_g3_i1:829-2901	965.8	542	https://www.orthodb.org/v10?query=32145at7898	Solute carrier family 4 (anion exchanger), member 1, adaptor protein
32215at7898	Duplicated	DN1100_c0_g1_i32:77-2832	852.3	516	https://www.orthodb.org/v10?query=32215at7898	Kinesin-like protein
32215at7898	Duplicated	DN1100_c0_g1_i44:77-2504	923.9	516	https://www.orthodb.org/v10?query=32215at7898	Kinesin-like protein
32216at7898	Complete	DN629_c5_g1_i1:138-2123	1116.5	572	https://www.orthodb.org/v10?query=32216at7898	fermitin family homolog 1
32227at7898	Duplicated	DN665_c0_g1_i18:1159-3503	745	572	https://www.orthodb.org/v10?query=32227at7898	Adenosine deaminase, RNA-specific, B2 (non-functional)
32227at7898	Duplicated	DN665_c0_g1_i2:156-2219	747	570	https://www.orthodb.org/v10?query=32227at7898	Adenosine deaminase, RNA-specific, B2 (non-functional)
32227at7898	Duplicated	DN665_c0_g1_i3:153-3249	747.8	572	https://www.orthodb.org/v10?query=32227at7898	Adenosine deaminase, RNA-specific, B2 (non-functional)
32227at7898	Duplicated	DN665_c0_g1_i8:91-2196	752.8	579	https://www.orthodb.org/v10?query=32227at7898	Adenosine deaminase, RNA-specific, B2 (non-functional)
32227at7898	Duplicated	DN1136_c0_g1_i1:108-2156	753.5	568	https://www.orthodb.org/v10?query=32227at7898	Adenosine deaminase, RNA-specific, B2 (non-functional)
32227at7898	Duplicated	DN1136_c0_g1_i2:389-2476	762.7	577	https://www.orthodb.org/v10?query=32227at7898	Adenosine deaminase, RNA-specific, B2 (non-functional)
32227at7898	Duplicated	DN665_c0_g1_i12:174-2357	764.2	611	https://www.orthodb.org/v10?query=32227at7898	Adenosine deaminase, RNA-specific, B2 (non-functional)
32233at7898	Duplicated	DN12113_c1_g1_i3:1456-2874	491.6	380	https://www.orthodb.org/v10?query=32233at7898	progesterone receptor
32233at7898	Duplicated	DN12113_c1_g1_i2:1456-2853	516.5	380	https://www.orthodb.org/v10?query=32233at7898	progesterone receptor
32287at7898	Complete	DN8772_c0_g1_i9:644-2806	1117.1	595
32288at7898	Duplicated	DN2334_c0_g1_i4:489-2702	962.6	497	https://www.orthodb.org/v10?query=32288at7898	TBC1 domain family member 30 isoform X1
32288at7898	Duplicated	DN2334_c0_g1_i9:489-2851	1060.5	538	https://www.orthodb.org/v10?query=32288at7898	TBC1 domain family member 30 isoform X1
32384at7898	Duplicated	DN15936_c0_g1_i5:2-1961	965.4	523	https://www.orthodb.org/v10?query=32384at7898	protein phosphatase 1 regulatory subunit 21
32384at7898	Duplicated	DN15936_c0_g1_i2:2-1753	997.5	538	https://www.orthodb.org/v10?query=32384at7898	protein phosphatase 1 regulatory subunit 21
32448at7898	Duplicated	DN6779_c0_g1_i6:333-2048	980.4	479	https://www.orthodb.org/v10?query=32448at7898	Gamma-tubulin complex component
32448at7898	Duplicated	DN6779_c0_g1_i3:0-1778	1025	500	https://www.orthodb.org/v10?query=32448at7898	Gamma-tubulin complex component
32498at7898	Duplicated	DN4684_c0_g1_i4:132-2597	971.5	702	https://www.orthodb.org/v10?query=32498at7898	Minichromosome maintenance 10 replication initiation factor
32498at7898	Duplicated	DN4684_c0_g1_i3:83-2593	1014.9	702	https://www.orthodb.org/v10?query=32498at7898	Minichromosome maintenance 10 replication initiation factor
32498at7898	Duplicated	DN4684_c0_g1_i6:467-3058	1072.2	729	https://www.orthodb.org/v10?query=32498at7898	Minichromosome maintenance 10 replication initiation factor
32518at7898	Complete	DN226_c9_g1_i1:113-1936	1130	524
32570at7898	Complete	DN3194_c0_g1_i1:1114-3321	1236.6	615	https://www.orthodb.org/v10?query=32570at7898	S-adenosyl-L-methionine-dependent tRNA 4-demethylwyosine synthase-like
32578at7898	Complete	DN8079_c0_g1_i1:97-2481	914.3	610	https://www.orthodb.org/v10?query=32578at7898	FAST kinase domain-containing protein 5, mitochondrial
32648at7898	Complete	DN14036_c1_g1_i3:269-2056	1046.7	535	https://www.orthodb.org/v10?query=32648at7898	kelch-like ECH-associated protein 1
32659at7898	Complete	DN83_c8_g1_i1:320-2374	1292.4	613	https://www.orthodb.org/v10?query=32659at7898	exocyst complex component 8
32670at7898	Duplicated	DN8270_c0_g1_i3:357-2387	886.7	491	https://www.orthodb.org/v10?query=32670at7898	Tyrosine kinase, non-receptor, 1
32670at7898	Duplicated	DN8270_c0_g1_i6:92-2615	1000.5	564	https://www.orthodb.org/v10?query=32670at7898	Tyrosine kinase, non-receptor, 1
32703at7898	Missing
32755at7898	Duplicated	DN1426_c0_g2_i1:968-3325	898	717	https://www.orthodb.org/v10?query=32755at7898	volume-regulated anion channel subunit LRRC8C-like
32755at7898	Duplicated	DN1426_c0_g1_i4:925-3267	906.3	704	https://www.orthodb.org/v10?query=32755at7898	volume-regulated anion channel subunit LRRC8C-like
32755at7898	Duplicated	DN21765_c0_g2_i2:1653-4040	994	704	https://www.orthodb.org/v10?query=32755at7898	volume-regulated anion channel subunit LRRC8C-like
32755at7898	Duplicated	DN21765_c3_g2_i1:1-1995	1054.9	595	https://www.orthodb.org/v10?query=32755at7898	volume-regulated anion channel subunit LRRC8C-like
32760at7898	Complete	DN9249_c0_g1_i2:96-1898	993.9	491	https://www.orthodb.org/v10?query=32760at7898	FERM domain-containing protein 3
32798at7898	Complete	DN49_c2_g1_i1:158-2281	1167.7	596	https://www.orthodb.org/v10?query=32798at7898	DCC-interacting protein 13-alpha
32800at7898	Complete	DN7405_c0_g1_i3:240-2089	913.8	508	https://www.orthodb.org/v10?query=32800at7898	kelch repeat and BTB domain-containing protein 3
32845at7898	Missing
32851at7898	Complete	DN1687_c0_g1_i6:3597-5405	295.2	477	https://www.orthodb.org/v10?query=32851at7898	AP-4 complex subunit beta-1
32881at7898	Fragmented	DN12939_c0_g1_i3:0-1007	595	282	https://www.orthodb.org/v10?query=32881at7898	kelch-like protein 14
32951at7898	Complete	DN9892_c0_g2_i1:459-2147	1039	470
32979at7898	Duplicated	DN810_c0_g1_i1:941-3334	1006.9	589	https://www.orthodb.org/v10?query=32979at7898	cyclin-F
32979at7898	Duplicated	DN810_c0_g1_i2:941-3415	1007.1	589	https://www.orthodb.org/v10?query=32979at7898	cyclin-F
33004at7898	Complete	DN309_c0_g1_i7:506-9045	919.1	505	https://www.orthodb.org/v10?query=33004at7898	zinc finger protein 668
33023at7898	Duplicated	DN13932_c0_g1_i17:1-1733	757.5	373	https://www.orthodb.org/v10?query=33023at7898	TNF receptor-associated factor 7
33023at7898	Duplicated	DN13932_c0_g1_i15:1-2021	766.2	388	https://www.orthodb.org/v10?query=33023at7898	TNF receptor-associated factor 7
33023at7898	Duplicated	DN13932_c0_g1_i6:1-1368	770.3	373	https://www.orthodb.org/v10?query=33023at7898	TNF receptor-associated factor 7
33023at7898	Duplicated	DN13932_c0_g1_i4:1-1332	770.4	373	https://www.orthodb.org/v10?query=33023at7898	TNF receptor-associated factor 7
33023at7898	Duplicated	DN13932_c0_g1_i29:1-1344	770.9	373	https://www.orthodb.org/v10?query=33023at7898	TNF receptor-associated factor 7
33023at7898	Duplicated	DN13932_c0_g1_i25:1-1620	778.9	388	https://www.orthodb.org/v10?query=33023at7898	TNF receptor-associated factor 7
33023at7898	Duplicated	DN13932_c0_g1_i10:1-1482	779.6	388	https://www.orthodb.org/v10?query=33023at7898	TNF receptor-associated factor 7
33026at7898	Complete	DN15265_c0_g1_i1:185-2305	1020.6	581
33076at7898	Complete	DN788_c3_g2_i1:2209-4137	992.6	523	https://www.orthodb.org/v10?query=33076at7898	ATP-dependent DNA helicase PIF1
33077at7898	Duplicated	DN1864_c0_g2_i8:495-2963	850.9	785	https://www.orthodb.org/v10?query=33077at7898	Golgin A1
33077at7898	Duplicated	DN1864_c0_g2_i6:495-3100	862.5	804	https://www.orthodb.org/v10?query=33077at7898	Golgin A1
33077at7898	Duplicated	DN1864_c0_g2_i5:495-3175	963.7	827	https://www.orthodb.org/v10?query=33077at7898	Golgin A1
33091at7898	Missing
33107at7898	Missing
33187at7898	Duplicated	DN20273_c0_g1_i8:553-2599	895.7	534	https://www.orthodb.org/v10?query=33187at7898	Transmembrane protein 260
33187at7898	Duplicated	DN20273_c0_g1_i15:450-2628	969.9	573	https://www.orthodb.org/v10?query=33187at7898	Transmembrane protein 260
33188at7898	Complete	DN5917_c0_g1_i1:465-2021	926.1	460	https://www.orthodb.org/v10?query=33188at7898	FAD synthase isoform X1
33200at7898	Complete	DN1686_c2_g1_i2:409-2357	1080.8	557	https://www.orthodb.org/v10?query=33200at7898	myotubularin-related protein 6
33269at7898	Complete	DN10067_c0_g1_i1:45-1427	760.1	395
33359at7898	Missing
33380at7898	Complete	DN5235_c0_g1_i7:135-2367	1205.8	638	https://www.orthodb.org/v10?query=33380at7898	protein Hook homolog 1
33384at7898	Duplicated	DN82_c0_g2_i29:201-2974	1071.9	694	https://www.orthodb.org/v10?query=33384at7898	Lin-54 DREAM MuvB core complex component
33384at7898	Duplicated	DN82_c0_g2_i8:201-2674	1084.3	709	https://www.orthodb.org/v10?query=33384at7898	Lin-54 DREAM MuvB core complex component
33399at7898	Duplicated	DN18094_c0_g1_i11:69-1769	897.6	509	https://www.orthodb.org/v10?query=33399at7898	disintegrin and metalloproteinase domain-containing protein 10-like
33399at7898	Duplicated	DN18094_c0_g1_i6:21-2069	939.9	558	https://www.orthodb.org/v10?query=33399at7898	disintegrin and metalloproteinase domain-containing protein 10-like
33494at7898	Missing
33507at7898	Duplicated	DN7136_c0_g1_i5:46-3465	1058.7	802	https://www.orthodb.org/v10?query=33507at7898	zinc finger CCCH domain-containing protein 6
33507at7898	Duplicated	DN7136_c0_g1_i4:377-3883	1118.5	834	https://www.orthodb.org/v10?query=33507at7898	zinc finger CCCH domain-containing protein 6
33517at7898	Complete	DN3195_c2_g1_i2:805-2505	698.2	539	https://www.orthodb.org/v10?query=33517at7898	mitogen-activated protein kinase 4
33530at7898	Complete	DN2573_c1_g3_i4:147-2453	1048	621	https://www.orthodb.org/v10?query=33530at7898	MICOS complex subunit MIC60
33550at7898	Complete	DN18496_c0_g1_i1:57-1928	776.8	516	https://www.orthodb.org/v10?query=33550at7898	WD repeat-containing and planar cell polarity effector protein fritz homolog
33648at7898	Missing
33687at7898	Duplicated	DN6017_c1_g1_i2:168-2489	1231.7	642
33687at7898	Duplicated	DN6017_c1_g1_i1:168-2567	1263.2	658
33723at7898	Missing
33728at7898	Fragmented	DN16550_c0_g1_i2:264-1277	601.9	307	https://www.orthodb.org/v10?query=33728at7898	urocanate hydratase
33730at7898	Complete	DN52632_c0_g1_i1:112-2010	624	522	https://www.orthodb.org/v10?query=33730at7898	Tyrosine-protein kinase
33798at7898	Complete	DN527_c0_g2_i1:716-2857	1076.4	545
33929at7898	Fragmented	DN16211_c0_g1_i2:0-1151	739.4	355	https://www.orthodb.org/v10?query=33929at7898	Iduronidase, alpha-L-
33985at7898	Complete	DN10534_c0_g1_i1:107-2227	1184.5	583	https://www.orthodb.org/v10?query=33985at7898	ATP-binding cassette, sub-family B (MDR/TAP), member 8
34012at7898	Duplicated	DN10544_c0_g1_i2:275-2086	641.7	439	https://www.orthodb.org/v10?query=34012at7898	Grainyhead-like transcription factor 1
34012at7898	Duplicated	DN14377_c0_g1_i2:139-1905	669.8	481	https://www.orthodb.org/v10?query=34012at7898	Grainyhead-like transcription factor 1
34012at7898	Duplicated	DN14377_c0_g1_i1:327-2111	675.8	487	https://www.orthodb.org/v10?query=34012at7898	Grainyhead-like transcription factor 1
34019at7898	Duplicated	DN18744_c1_g1_i26:303-1634	761.4	373
34019at7898	Duplicated	DN18744_c1_g1_i3:0-1292	781.5	397
34019at7898	Duplicated	DN18744_c1_g1_i18:571-1836	796.9	388
34019at7898	Duplicated	DN18744_c1_g1_i8:0-1403	856.9	424
34019at7898	Duplicated	DN18744_c1_g1_i16:0-1373	873.4	424
34030at7898	Missing
34052at7898	Missing
34056at7898	Duplicated	DN7204_c1_g1_i8:90-2054	770.6	525	https://www.orthodb.org/v10?query=34056at7898	TGF-beta-activated kinase 1 and MAP3K7-binding protein 2 isoform X1
34056at7898	Duplicated	DN7204_c1_g1_i3:72-2141	838.4	553	https://www.orthodb.org/v10?query=34056at7898	TGF-beta-activated kinase 1 and MAP3K7-binding protein 2 isoform X1
34056at7898	Duplicated	DN7204_c1_g1_i7:79-2250	840.2	560	https://www.orthodb.org/v10?query=34056at7898	TGF-beta-activated kinase 1 and MAP3K7-binding protein 2 isoform X1
34056at7898	Duplicated	DN7204_c1_g1_i9:177-2372	896.8	585	https://www.orthodb.org/v10?query=34056at7898	TGF-beta-activated kinase 1 and MAP3K7-binding protein 2 isoform X1
34056at7898	Duplicated	DN7204_c1_g1_i6:177-2486	899	594	https://www.orthodb.org/v10?query=34056at7898	TGF-beta-activated kinase 1 and MAP3K7-binding protein 2 isoform X1
34056at7898	Duplicated	DN7204_c1_g1_i5:177-2357	906.2	584	https://www.orthodb.org/v10?query=34056at7898	TGF-beta-activated kinase 1 and MAP3K7-binding protein 2 isoform X1
34128at7898	Missing
34146at7898	Missing
34208at7898	Duplicated	DN13240_c0_g1_i1:253-2518	1188	633	https://www.orthodb.org/v10?query=34208at7898	probable ATP-dependent RNA helicase DHX40
34208at7898	Duplicated	DN13240_c0_g1_i6:253-2470	1205.2	633	https://www.orthodb.org/v10?query=34208at7898	probable ATP-dependent RNA helicase DHX40
34208at7898	Duplicated	DN13240_c0_g1_i4:253-2430	1206.3	633	https://www.orthodb.org/v10?query=34208at7898	probable ATP-dependent RNA helicase DHX40
34290at7898	Missing
34323at7898	Duplicated	DN55499_c0_g1_i7:128-2110	759.3	479	https://www.orthodb.org/v10?query=34323at7898	protein FAM188B isoform X1
34323at7898	Duplicated	DN55499_c0_g1_i4:309-2493	795.2	511	https://www.orthodb.org/v10?query=34323at7898	protein FAM188B isoform X1
34323at7898	Duplicated	DN55499_c0_g1_i9:309-2417	804.3	512	https://www.orthodb.org/v10?query=34323at7898	protein FAM188B isoform X1
34341at7898	Complete	DN18555_c0_g1_i3:555-2303	1108	524
34366at7898	Complete	DN1387_c4_g1_i1:0-2816	1298.5	785	https://www.orthodb.org/v10?query=34366at7898	adhesion G-protein coupled receptor D2
34384at7898	Complete	DN9884_c1_g2_i1:671-2332	910.3	471	https://www.orthodb.org/v10?query=34384at7898	ClpB homolog, mitochondrial AAA ATPase chaperonin
34496at7898	Complete	DN271_c0_g3_i2:861-4726	1014.3	496
34525at7898	Fragmented	DN3940_c0_g1_i7:451-2305	737.4	394	https://www.orthodb.org/v10?query=34525at7898	mismatch repair endonuclease PMS2
34587at7898	Fragmented	DN2710_c0_g1_i4:340-1560	591.9	389	https://www.orthodb.org/v10?query=34587at7898	zinc finger protein GLIS1
34646at7898	Duplicated	DN24201_c0_g1_i1:252-1955	1007.5	477	https://www.orthodb.org/v10?query=34646at7898	peptidylprolyl isomerase domain and WD repeat-containing protein 1
34646at7898	Duplicated	DN24201_c0_g1_i3:73-2082	1117.3	524	https://www.orthodb.org/v10?query=34646at7898	peptidylprolyl isomerase domain and WD repeat-containing protein 1
34691at7898	Duplicated	DN4721_c0_g1_i16:59-1885	586.4	473
34691at7898	Duplicated	DN4721_c0_g1_i4:0-1757	664.1	457
34691at7898	Duplicated	DN4721_c0_g1_i3:1984-2067	668.1	516
34691at7898	Duplicated	DN4721_c0_g1_i17:0-1952	669.2	515
34691at7898	Duplicated	DN4721_c0_g1_i1:955-2467	671.6	516
34691at7898	Duplicated	DN4721_c0_g1_i11:955-2352	672.7	515
34722at7898	Fragmented	DN9463_c0_g1_i3:2-1219	810.5	363	https://www.orthodb.org/v10?query=34722at7898	F-box only protein 21 isoform X1
34736at7898	Complete	DN5415_c0_g1_i3:9-2752	974.7	612	https://www.orthodb.org/v10?query=34736at7898	uncharacterized protein si:ch73-173p19.1
34861at7898	Complete	DN13389_c2_g1_i1:1448-3445	711.8	517	https://www.orthodb.org/v10?query=34861at7898	Leucine rich repeat containing 32
34888at7898	Duplicated	DN2747_c0_g1_i17:1550-3511	671.4	526	https://www.orthodb.org/v10?query=34888at7898	actin-binding LIM protein 2 isoform X1
34888at7898	Duplicated	DN2747_c0_g1_i1:1550-3466	677.2	526	https://www.orthodb.org/v10?query=34888at7898	actin-binding LIM protein 2 isoform X1
34939at7898	Missing
34955at7898	Duplicated	DN14356_c0_g1_i2:233-2005	1116.3	505
34955at7898	Duplicated	DN14356_c0_g1_i1:545-2794	1259.9	589
34972at7898	Duplicated	DN3727_c0_g1_i13:451-2592	1075.7	577
34972at7898	Duplicated	DN3727_c0_g1_i27:451-2691	1075.8	577
34972at7898	Duplicated	DN746_c0_g3_i2:936-2948	1247.9	597
34972at7898	Duplicated	DN746_c0_g3_i1:936-2909	1258.3	596
35012at7898	Duplicated	DN9493_c0_g1_i5:0-1958	938.3	504	https://www.orthodb.org/v10?query=35012at7898	frizzled-6
35012at7898	Duplicated	DN9493_c0_g1_i9:419-2365	1022.9	545	https://www.orthodb.org/v10?query=35012at7898	frizzled-6
35013at7898	Complete	DN67121_c0_g1_i1:162-1478	625.3	358
35030at7898	Duplicated	DN6101_c0_g1_i1:850-2547	955.5	469
35030at7898	Duplicated	DN6101_c0_g1_i6:850-2724	1057.4	524
35055at7898	Duplicated	DN7551_c0_g1_i3:176-2632	1047.3	579	https://www.orthodb.org/v10?query=35055at7898	metal regulatory transcription factor 1
35055at7898	Duplicated	DN7551_c0_g1_i4:176-2494	1068.2	579	https://www.orthodb.org/v10?query=35055at7898	metal regulatory transcription factor 1
35079at7898	Duplicated	DN5320_c0_g1_i8:1498-4748	1098.1	620
35079at7898	Duplicated	DN5320_c0_g1_i10:1498-3927	1104	620
35079at7898	Duplicated	DN5320_c0_g1_i2:1498-4650	1106.9	620
35079at7898	Duplicated	DN53_c12_g1_i1:267-2702	1289.1	621
35132at7898	Complete	DN13129_c0_g1_i2:197-1939	620.1	466	https://www.orthodb.org/v10?query=35132at7898	protein TBRG4
35145at7898	Fragmented	DN9974_c3_g1_i1:140-961	498.8	243	https://www.orthodb.org/v10?query=35145at7898	glucuronokinase 1-like
35185at7898	Fragmented	DN23906_c0_g1_i2:3-1544	757.5	433	https://www.orthodb.org/v10?query=35185at7898	acyl-CoA dehydrogenase family member 11
35281at7898	Complete	DN5742_c2_g1_i2:177-2090	957.9	512
35349at7898	Duplicated	DN10373_c0_g2_i6:319-2064	957.4	518	https://www.orthodb.org/v10?query=35349at7898	mini-chromosome maintenance complex-binding protein
35349at7898	Duplicated	DN10373_c0_g2_i7:319-2208	1006.2	554	https://www.orthodb.org/v10?query=35349at7898	mini-chromosome maintenance complex-binding protein
35350at7898	Duplicated	DN5607_c3_g1_i2:931-2271	1008.5	438	https://www.orthodb.org/v10?query=35350at7898	Pannexin
35350at7898	Duplicated	DN5607_c3_g1_i1:931-2895	1097.1	522	https://www.orthodb.org/v10?query=35350at7898	Pannexin
35374at7898	Fragmented	DN5227_c0_g1_i8:0-1436	495	338
35376at7898	Missing
35445at7898	Duplicated	DN6588_c0_g1_i1:125-2117	668.1	436	https://www.orthodb.org/v10?query=35445at7898	PR domain zinc finger protein 13
35445at7898	Duplicated	DN6588_c0_g1_i2:125-2026	669.4	436	https://www.orthodb.org/v10?query=35445at7898	PR domain zinc finger protein 13
35448at7898	Complete	DN17493_c0_g2_i3:509-2497	817.5	515	https://www.orthodb.org/v10?query=35448at7898	discoidin, CUB and LCCL domain-containing protein 2
35473at7898	Missing
35501at7898	Complete	DN16011_c1_g1_i3:247-1935	480.7	501	https://www.orthodb.org/v10?query=35501at7898	Chloride channel protein
35595at7898	Complete	DN66856_c0_g1_i1:108-2090	1126.5	572	https://www.orthodb.org/v10?query=35595at7898	Arginyl-tRNA synthetase
35610at7898	Duplicated	DN8413_c0_g1_i23:167-2328	1219	588	https://www.orthodb.org/v10?query=35610at7898	heat shock protein 75 kDa, mitochondrial
35610at7898	Duplicated	DN8413_c0_g1_i8:203-2851	1219.1	588	https://www.orthodb.org/v10?query=35610at7898	heat shock protein 75 kDa, mitochondrial
35610at7898	Duplicated	DN8413_c0_g1_i34:233-2098	1219.5	587	https://www.orthodb.org/v10?query=35610at7898	heat shock protein 75 kDa, mitochondrial
35654at7898	Complete	DN4053_c0_g1_i9:24-1937	1090.3	510
35674at7898	Complete	DN8841_c0_g2_i1:33-2447	1116.3	657	https://www.orthodb.org/v10?query=35674at7898	protein bicaudal C homolog 1-B-like
35759at7898	Duplicated	DN6577_c0_g1_i13:243-1883	771.3	420	https://www.orthodb.org/v10?query=35759at7898	Acetylserotonin O-methyltransferase-like
35759at7898	Duplicated	DN6577_c0_g1_i25:238-2191	837.3	472	https://www.orthodb.org/v10?query=35759at7898	Acetylserotonin O-methyltransferase-like
35759at7898	Duplicated	DN6577_c0_g1_i10:238-2363	841.9	472	https://www.orthodb.org/v10?query=35759at7898	Acetylserotonin O-methyltransferase-like
35771at7898	Complete	DN5128_c0_g1_i3:64-2754	1159.6	599	https://www.orthodb.org/v10?query=35771at7898	prolyl 3-hydroxylase 3
35792at7898	Duplicated	DN9151_c0_g1_i3:344-2470	929.8	587	https://www.orthodb.org/v10?query=35792at7898	C2 domain-containing protein 2-like
35792at7898	Duplicated	DN9151_c0_g1_i4:344-2590	930.3	593	https://www.orthodb.org/v10?query=35792at7898	C2 domain-containing protein 2-like
35821at7898	Missing
35837at7898	Duplicated	DN1563_c6_g3_i3:31-1905	1036.9	511	https://www.orthodb.org/v10?query=35837at7898	Translation factor GUF1, mitochondrial
35837at7898	Duplicated	DN1563_c6_g3_i1:483-2519	1120.9	556	https://www.orthodb.org/v10?query=35837at7898	Translation factor GUF1, mitochondrial
35840at7898	Duplicated	DN11623_c0_g1_i2:5-1635	585.5	393
35840at7898	Duplicated	DN11623_c0_g1_i5:5-1687	589.4	409
35842at7898	Duplicated	DN139_c3_g1_i6:647-2657	1080	552	https://www.orthodb.org/v10?query=35842at7898	Epithelial splicing regulatory protein 2
35842at7898	Duplicated	DN139_c3_g1_i12:68-1975	1080.4	552	https://www.orthodb.org/v10?query=35842at7898	Epithelial splicing regulatory protein 2
35842at7898	Duplicated	DN139_c3_g1_i9:647-2789	1182.2	586	https://www.orthodb.org/v10?query=35842at7898	Epithelial splicing regulatory protein 2
35842at7898	Duplicated	DN139_c3_g1_i5:68-2107	1182.5	586	https://www.orthodb.org/v10?query=35842at7898	Epithelial splicing regulatory protein 2
35864at7898	Complete	DN10721_c0_g1_i1:465-2192	1051.6	486	https://www.orthodb.org/v10?query=35864at7898	Tripartite motif containing 23
35868at7898	Fragmented	DN22227_c1_g2_i2:372-1916	825.6	402
35870at7898	Duplicated	DN21091_c0_g1_i1:5-1876	804.5	540	https://www.orthodb.org/v10?query=35870at7898	protein MAATS1
35870at7898	Duplicated	DN21091_c0_g1_i3:5-2098	839.3	560	https://www.orthodb.org/v10?query=35870at7898	protein MAATS1
35970at7898	Complete	DN28348_c0_g1_i1:261-2141	616.3	444	https://www.orthodb.org/v10?query=35970at7898	Family with sequence similarity 83, member E
35980at7898	Complete	DN1910_c1_g1_i3:465-3010	862.6	507	https://www.orthodb.org/v10?query=35980at7898	pseudouridylate synthase 7 homolog-like protein
36016at7898	Fragmented	DN97300_c0_g1_i2:5-1306	852.7	403
36022at7898	Complete	DN18793_c0_g1_i3:83-1960	1139.2	576	https://www.orthodb.org/v10?query=36022at7898	actin-related protein 8
36056at7898	Complete	DN1681_c11_g2_i1:391-2721	542.3	599	https://www.orthodb.org/v10?query=36056at7898	lebercilin
36097at7898	Missing
36114at7898	Missing
36136at7898	Complete	DN17324_c0_g1_i1:117-2129	808.5	516	https://www.orthodb.org/v10?query=36136at7898	denticleless protein homolog
36188at7898	Missing
36198at7898	Duplicated	DN6208_c1_g1_i9:1070-4406	464	487
36198at7898	Duplicated	DN2905_c1_g2_i3:342-1949	526.5	492
36249at7898	Duplicated	DN9443_c0_g1_i7:204-4183	1472.4	891	https://www.orthodb.org/v10?query=36249at7898	condensin complex subunit 3
36249at7898	Duplicated	DN9443_c0_g1_i20:207-3336	1490.7	864	https://www.orthodb.org/v10?query=36249at7898	condensin complex subunit 3
36249at7898	Duplicated	DN9443_c0_g1_i3:207-3247	1493.3	886	https://www.orthodb.org/v10?query=36249at7898	condensin complex subunit 3
36249at7898	Duplicated	DN9443_c0_g1_i1:207-4120	1494.1	891	https://www.orthodb.org/v10?query=36249at7898	condensin complex subunit 3
36249at7898	Duplicated	DN9443_c0_g1_i31:207-3155	1494.4	891	https://www.orthodb.org/v10?query=36249at7898	condensin complex subunit 3
36249at7898	Duplicated	DN9443_c0_g1_i26:207-4995	1494.6	887	https://www.orthodb.org/v10?query=36249at7898	condensin complex subunit 3
36249at7898	Duplicated	DN9443_c0_g1_i5:207-3244	1498.8	893	https://www.orthodb.org/v10?query=36249at7898	condensin complex subunit 3
36250at7898	Complete	DN46083_c0_g2_i5:147-3945	1281.8	695
36305at7898	Complete	DN4064_c0_g1_i2:49-2105	1124.7	552	https://www.orthodb.org/v10?query=36305at7898	conserved oligomeric Golgi complex subunit 6
36345at7898	Missing
36436at7898	Complete	DN9724_c1_g1_i1:1201-3318	963.4	517	https://www.orthodb.org/v10?query=36436at7898	Zinc finger and BTB domain containing 10
36447at7898	Duplicated	DN243_c1_g1_i3:273-2631	1143.6	578
36447at7898	Duplicated	DN243_c1_g1_i1:273-2676	1202.9	578
36450at7898	Complete	DN4233_c1_g1_i2:164-2551	1090	607	https://www.orthodb.org/v10?query=36450at7898	GRB2 associated, regulator of MAPK1-like
36496at7898	Fragmented	DN9917_c2_g1_i1:0-1244	851.1	404	https://www.orthodb.org/v10?query=36496at7898	tRNA (uracil-5-)-methyltransferase homolog A
36538at7898	Complete	DN4854_c0_g2_i2:302-2143	1049.1	516	https://www.orthodb.org/v10?query=36538at7898	Transporter
36541at7898	Complete	DN5892_c0_g1_i10:438-2204	1041.4	503	https://www.orthodb.org/v10?query=36541at7898	sphingomyelin phosphodiesterase
36551at7898	Duplicated	DN5828_c1_g1_i4:232-1540	472.3	356	https://www.orthodb.org/v10?query=36551at7898	phosphoglucomutase-2
36551at7898	Duplicated	DN5828_c1_g1_i8:247-1922	493.1	411	https://www.orthodb.org/v10?query=36551at7898	phosphoglucomutase-2
36551at7898	Duplicated	DN5828_c1_g1_i2:2327-3710	503.1	384	https://www.orthodb.org/v10?query=36551at7898	phosphoglucomutase-2
36551at7898	Duplicated	DN5828_c1_g1_i5:2327-4092	527.1	442	https://www.orthodb.org/v10?query=36551at7898	phosphoglucomutase-2
36611at7898	Complete	DN4377_c1_g1_i5:112-2224	1054.7	541	https://www.orthodb.org/v10?query=36611at7898	transmembrane and coiled-coil domain-containing protein 4
36633at7898	Complete	DN112213_c0_g1_i1:291-2405	1153	561	https://www.orthodb.org/v10?query=36633at7898	methylcrotonoyl-CoA carboxylase subunit alpha, mitochondrial
36674at7898	Complete	DN8089_c0_g1_i2:545-2371	1022.7	545	https://www.orthodb.org/v10?query=36674at7898	X-ray repair cross-complementing protein 6
36692at7898	Complete	DN792_c2_g2_i1:541-2364	853.4	505	https://www.orthodb.org/v10?query=36692at7898	Immunoglobulin superfamily, member 8
36699at7898	Complete	DN26_c11_g1_i1:1022-2782	977.1	524	https://www.orthodb.org/v10?query=36699at7898	syntaxin-binding protein 3
36701at7898	Duplicated	DN2102_c4_g1_i5:168-2048	626.4	412
36701at7898	Duplicated	DN2102_c4_g1_i6:168-2039	628	378
36704at7898	Complete	DN13822_c0_g1_i1:111-2159	787.4	522	https://www.orthodb.org/v10?query=36704at7898	protein asteroid homolog 1
36710at7898	Complete	DN23100_c0_g2_i3:182-2455	273.2	402	https://www.orthodb.org/v10?query=36710at7898	protein PAT1 homolog 2
36718at7898	Complete	DN27133_c0_g1_i2:698-2599	1116.9	556	https://www.orthodb.org/v10?query=36718at7898	protein fem-1 homolog B
36730at7898	Duplicated	DN10886_c0_g1_i2:148-1536	838.9	401	https://www.orthodb.org/v10?query=36730at7898	UV radiation resistance-associated gene protein
36730at7898	Duplicated	DN10886_c0_g1_i1:1231-3336	926.3	469	https://www.orthodb.org/v10?query=36730at7898	UV radiation resistance-associated gene protein
36749at7898	Complete	DN33571_c0_g1_i1:276-2081	1012	527	https://www.orthodb.org/v10?query=36749at7898	gigaxonin
36771at7898	Duplicated	DN350_c2_g2_i5:672-2321	930.7	489	https://www.orthodb.org/v10?query=36771at7898	kelch-like protein 32
36771at7898	Duplicated	DN350_c2_g2_i4:672-2492	1058.8	534	https://www.orthodb.org/v10?query=36771at7898	kelch-like protein 32
36795at7898	Complete	DN1059_c0_g1_i7:756-2883	956	515	https://www.orthodb.org/v10?query=36795at7898	RING finger protein 145-like
36804at7898	Duplicated	DN7281_c0_g1_i2:107-1744	732.9	427	https://www.orthodb.org/v10?query=36804at7898	IKAROS family zinc finger 1 (Ikaros)
36804at7898	Duplicated	DN7281_c0_g1_i1:107-1873	798.4	456	https://www.orthodb.org/v10?query=36804at7898	IKAROS family zinc finger 1 (Ikaros)
36863at7898	Fragmented	DN2613_c0_g1_i3:0-1100	657.9	323
36872at7898	Missing
36988at7898	Complete	DN14811_c0_g1_i1:295-2061	1120.4	527	https://www.orthodb.org/v10?query=36988at7898	Ectodermal-neural cortex 3
37003at7898	Duplicated	DN8458_c1_g1_i5:207-1892	913.8	507	https://www.orthodb.org/v10?query=37003at7898	rho GTPase-activating protein 18 isoform X1
37003at7898	Duplicated	DN8458_c1_g1_i6:2319-4154	1026.2	555	https://www.orthodb.org/v10?query=37003at7898	rho GTPase-activating protein 18 isoform X1
37003at7898	Duplicated	DN8458_c1_g1_i3:2319-4259	1038	576	https://www.orthodb.org/v10?query=37003at7898	rho GTPase-activating protein 18 isoform X1
37013at7898	Complete	DN2541_c0_g2_i1:217-1956	1011.1	513	https://www.orthodb.org/v10?query=37013at7898	Polypeptide N-acetylgalactosaminyltransferase
37036at7898	Duplicated	DN995_c2_g2_i1:697-2707	783.5	555
37036at7898	Duplicated	DN995_c2_g2_i2:631-2592	786.4	558
37036at7898	Duplicated	DN12395_c0_g1_i1:215-2101	801.8	567
37053at7898	Fragmented	DN2113_c0_g1_i4:437-1711	717.3	358	https://www.orthodb.org/v10?query=37053at7898	glycosylphosphatidylinositol anchor attachment 1 protein
37128at7898	Duplicated	DN6358_c0_g1_i8:242-2132	719.6	452	https://www.orthodb.org/v10?query=37128at7898	N-acetylglucosamine-1-phosphodiester alpha-N-acetylglucosaminidase
37128at7898	Duplicated	DN6358_c0_g1_i7:66-2040	719.7	452	https://www.orthodb.org/v10?query=37128at7898	N-acetylglucosamine-1-phosphodiester alpha-N-acetylglucosaminidase
37176at7898	Duplicated	DN4570_c0_g1_i1:253-2061	732.7	438	https://www.orthodb.org/v10?query=37176at7898	Nei-like DNA glycosylase 3
37176at7898	Duplicated	DN4570_c0_g1_i2:253-1884	733.5	438	https://www.orthodb.org/v10?query=37176at7898	Nei-like DNA glycosylase 3
37182at7898	Missing
37190at7898	Duplicated	DN677_c3_g2_i1:27-2006	889.5	500	https://www.orthodb.org/v10?query=37190at7898	splicing factor, suppressor of white-apricot homolog isoform X1
37190at7898	Duplicated	DN677_c3_g2_i3:27-2183	938.3	540	https://www.orthodb.org/v10?query=37190at7898	splicing factor, suppressor of white-apricot homolog isoform X1
37224at7898	Complete	DN801_c4_g1_i1:397-2328	998.1	507	https://www.orthodb.org/v10?query=37224at7898	WD repeat-containing protein 70
37228at7898	Complete	DN97557_c0_g1_i1:5-1681	890.2	513	https://www.orthodb.org/v10?query=37228at7898	putative beta-lactamase-like 1
37282at7898	Missing
37283at7898	Fragmented	DN751_c1_g1_i1:206-1333	582.6	284	https://www.orthodb.org/v10?query=37283at7898	V-myb avian myeloblastosis viral oncogene homolog
37301at7898	Complete	DN8234_c0_g1_i1:283-2364	1009.1	589
37314at7898	Complete	DN1151_c2_g1_i4:764-3773	1108.2	663	https://www.orthodb.org/v10?query=37314at7898	DNA polymerase kappa
37392at7898	Duplicated	DN2102_c0_g1_i1:200-1606	549.1	389	https://www.orthodb.org/v10?query=37392at7898	gamma-adducin-like isoform X1
37392at7898	Duplicated	DN2102_c0_g1_i4:200-2038	577.1	467	https://www.orthodb.org/v10?query=37392at7898	gamma-adducin-like isoform X1
37392at7898	Duplicated	DN2102_c0_g1_i5:200-2329	612	546	https://www.orthodb.org/v10?query=37392at7898	gamma-adducin-like isoform X1
37392at7898	Duplicated	DN1503_c10_g1_i1:439-2274	617.5	496	https://www.orthodb.org/v10?query=37392at7898	gamma-adducin-like isoform X1
37539at7898	Duplicated	DN12524_c0_g1_i9:645-2375	807.5	399	https://www.orthodb.org/v10?query=37539at7898	Cysteinyl-tRNA synthetase 2, mitochondrial
37539at7898	Duplicated	DN12524_c0_g1_i5:645-2252	846.9	440	https://www.orthodb.org/v10?query=37539at7898	Cysteinyl-tRNA synthetase 2, mitochondrial
37539at7898	Duplicated	DN12524_c0_g1_i21:645-2654	867.6	454	https://www.orthodb.org/v10?query=37539at7898	Cysteinyl-tRNA synthetase 2, mitochondrial
37587at7898	Fragmented	DN6470_c0_g1_i1:1-1266	701.9	366
37593at7898	Complete	DN6372_c1_g3_i1:187-1860	976.6	502
37662at7898	Complete	DN67328_c0_g1_i1:313-2028	1121.2	517	https://www.orthodb.org/v10?query=37662at7898	kelch-like protein 28
37681at7898	Complete	DN679_c3_g3_i1:1076-3304	534.9	456	https://www.orthodb.org/v10?query=37681at7898	amyloid-like protein 1 isoform X1
37701at7898	Missing
37770at7898	Complete	DN19415_c0_g2_i1:107-1840	1071.9	497	https://www.orthodb.org/v10?query=37770at7898	pre-mRNA-processing factor 17
37797at7898	Duplicated	DN9696_c1_g1_i4:978-2639	935.9	484	https://www.orthodb.org/v10?query=37797at7898	ATP-binding cassette sub-family D member 4
37797at7898	Duplicated	DN9696_c1_g1_i23:0-1828	949.6	502	https://www.orthodb.org/v10?query=37797at7898	ATP-binding cassette sub-family D member 4
37797at7898	Duplicated	DN9696_c1_g1_i26:588-3850	988.2	522	https://www.orthodb.org/v10?query=37797at7898	ATP-binding cassette sub-family D member 4
37797at7898	Duplicated	DN9696_c1_g1_i6:588-3846	991.7	522	https://www.orthodb.org/v10?query=37797at7898	ATP-binding cassette sub-family D member 4
37804at7898	Missing
37811at7898	Complete	DN20014_c0_g1_i1:724-2718	1032.4	562	https://www.orthodb.org/v10?query=37811at7898	vitamin K-dependent protein S
37813at7898	Duplicated	DN4411_c0_g1_i9:253-2779	864.4	560	https://www.orthodb.org/v10?query=37813at7898	ubiquitin carboxyl-terminal hydrolase 1 isoform X1
37813at7898	Duplicated	DN4411_c0_g1_i4:253-3284	865.6	560	https://www.orthodb.org/v10?query=37813at7898	ubiquitin carboxyl-terminal hydrolase 1 isoform X1
37903at7898	Missing
37963at7898	Complete	DN1226_c0_g1_i35:263-4944	914.5	468	https://www.orthodb.org/v10?query=37963at7898	TCDD-inducible poly
38019at7898	Duplicated	DN3070_c0_g3_i1:233-1705	931.3	442	https://www.orthodb.org/v10?query=38019at7898	Diacylglycerol kinase
38019at7898	Duplicated	DN3070_c0_g3_i3:304-2103	1039.5	485	https://www.orthodb.org/v10?query=38019at7898	Diacylglycerol kinase
38021at7898	Complete	DN595_c1_g1_i4:1644-5346	899.5	520	https://www.orthodb.org/v10?query=38021at7898	para-nitrobenzyl esterase-like
38025at7898	Fragmented	DN112378_c0_g1_i1:2-808	305	181
38061at7898	Complete	DN11818_c0_g2_i2:2-1627	911.3	479
38080at7898	Duplicated	DN1357_c2_g1_i7:394-2376	921.1	506	https://www.orthodb.org/v10?query=38080at7898	U4/U6 small nuclear ribonucleoprotein Prp3
38080at7898	Duplicated	DN1357_c2_g1_i8:394-2659	1037.5	556	https://www.orthodb.org/v10?query=38080at7898	U4/U6 small nuclear ribonucleoprotein Prp3
38188at7898	Complete	DN11683_c1_g1_i4:966-4379	860.2	477	https://www.orthodb.org/v10?query=38188at7898	uncharacterized protein KIAA2013 homolog
38233at7898	Complete	DN4343_c3_g1_i4:210-1988	732.4	441	https://www.orthodb.org/v10?query=38233at7898	5' exonuclease Apollo
38237at7898	Complete	DN3632_c4_g1_i1:230-2059	1052.4	558	https://www.orthodb.org/v10?query=38237at7898	F-box/LRR-repeat protein 4
38270at7898	Complete	DN498_c9_g1_i9:1008-8892	1052.4	616	https://www.orthodb.org/v10?query=38270at7898	Leucine rich repeat and sterile alpha motif containing 1
38353at7898	Duplicated	DN1412_c0_g1_i2:43-1770	948.1	487	https://www.orthodb.org/v10?query=38353at7898	autophagy-related protein 16-1 isoform X1
38353at7898	Duplicated	DN1412_c0_g1_i1:310-2109	1002	514	https://www.orthodb.org/v10?query=38353at7898	autophagy-related protein 16-1 isoform X1
38362at7898	Duplicated	DN41219_c0_g1_i8:256-2187	1188.3	602	https://www.orthodb.org/v10?query=38362at7898	Centrosomal protein 76
38362at7898	Duplicated	DN41219_c0_g1_i2:256-2413	1196.5	601	https://www.orthodb.org/v10?query=38362at7898	Centrosomal protein 76
38362at7898	Duplicated	DN41219_c0_g1_i16:256-2241	1203.2	601	https://www.orthodb.org/v10?query=38362at7898	Centrosomal protein 76
38408at7898	Fragmented	DN1735_c0_g1_i2:1-1059	709.2	332	https://www.orthodb.org/v10?query=38408at7898	tripeptidyl-peptidase 1
38449at7898	Duplicated	DN31269_c0_g1_i3:103-1812	1065	506	https://www.orthodb.org/v10?query=38449at7898	transcription factor RFX3
38449at7898	Duplicated	DN31269_c0_g1_i2:101-2026	1128.7	572	https://www.orthodb.org/v10?query=38449at7898	transcription factor RFX3
38449at7898	Duplicated	DN31269_c0_g1_i1:112-2034	1128.8	572	https://www.orthodb.org/v10?query=38449at7898	transcription factor RFX3
38468at7898	Duplicated	DN5812_c0_g1_i3:2820-5780	1011.6	873
38468at7898	Duplicated	DN5812_c0_g1_i7:2820-5825	1015	930
38468at7898	Duplicated	DN5812_c0_g1_i6:2820-5738	1029.2	873
38468at7898	Duplicated	DN5812_c0_g1_i1:2820-5783	1035.7	930
38555at7898	Complete	DN6997_c0_g2_i4:573-2896	1243.1	615	https://www.orthodb.org/v10?query=38555at7898	ATP-binding cassette sub-family F member 3
38558at7898	Complete	DN472_c4_g1_i5:70-2307	955.5	597	https://www.orthodb.org/v10?query=38558at7898	ATM interactor
38664at7898	Complete	DN13514_c0_g2_i3:542-2275	1076.4	512	https://www.orthodb.org/v10?query=38664at7898	FinTRIM family, member 82
38678at7898	Complete	DN8235_c1_g3_i1:234-2447	1090	684	https://www.orthodb.org/v10?query=38678at7898	NCK-interacting protein with SH3 domain
38760at7898	Complete	DN14621_c0_g1_i6:688-2870	1012.2	571	https://www.orthodb.org/v10?query=38760at7898	putative homeodomain transcription factor 1
38885at7898	Duplicated	DN8123_c0_g1_i13:1470-3614	643.3	520	https://www.orthodb.org/v10?query=38885at7898	ski-like protein
38885at7898	Duplicated	DN8123_c0_g1_i10:1470-3512	643.8	520	https://www.orthodb.org/v10?query=38885at7898	ski-like protein
38888at7898	Complete	DN1953_c8_g1_i1:141-1991	1138.1	549	https://www.orthodb.org/v10?query=38888at7898	mitochondrial Rho GTPase 2
38890at7898	Complete	DN1124_c0_g1_i1:191-2263	1251.5	620	https://www.orthodb.org/v10?query=38890at7898	ubiquitin carboxyl-terminal hydrolase 44
38898at7898	Complete	DN14438_c1_g1_i1:1404-3308	1140.7	571
38904at7898	Duplicated	DN5855_c0_g1_i7:1074-2921	740.5	492	https://www.orthodb.org/v10?query=38904at7898	constitutive coactivator of peroxisome proliferator-activated receptor gamma
38904at7898	Duplicated	DN5855_c0_g1_i3:66-1823	793	491	https://www.orthodb.org/v10?query=38904at7898	constitutive coactivator of peroxisome proliferator-activated receptor gamma
38904at7898	Duplicated	DN5855_c0_g1_i6:1074-3014	823.1	520	https://www.orthodb.org/v10?query=38904at7898	constitutive coactivator of peroxisome proliferator-activated receptor gamma
39031at7898	Duplicated	DN543_c0_g1_i2:5242-6909	1040.9	499	https://www.orthodb.org/v10?query=39031at7898	tyrosine-protein phosphatase non-receptor type 9
39031at7898	Duplicated	DN543_c0_g1_i4:3132-6942	1050.8	504	https://www.orthodb.org/v10?query=39031at7898	tyrosine-protein phosphatase non-receptor type 9
39045at7898	Complete	DN41224_c0_g1_i3:183-2018	939.2	564	https://www.orthodb.org/v10?query=39045at7898	Leucine-rich repeat
39050at7898	Complete	DN37822_c0_g2_i8:206-2280	847.8	434	https://www.orthodb.org/v10?query=39050at7898	ubiquitin carboxyl-terminal hydrolase 3
39156at7898	Complete	DN10832_c0_g1_i3:118-1905	992.1	522	https://www.orthodb.org/v10?query=39156at7898	NADPH-dependent diflavin oxidoreductase 1
39330at7898	Complete	DN162_c16_g1_i1:197-2107	1041.8	556	https://www.orthodb.org/v10?query=39330at7898	large subunit GTPase 1 homolog
39380at7898	Complete	DN2388_c3_g1_i1:149-1957	1022.5	493	https://www.orthodb.org/v10?query=39380at7898	Choline dehydrogenase
39444at7898	Complete	DN3689_c2_g1_i1:820-2553	940.5	494	https://www.orthodb.org/v10?query=39444at7898	arylsulfatase D-like
39460at7898	Complete	DN14461_c0_g1_i2:273-2039	782.7	476	https://www.orthodb.org/v10?query=39460at7898	T-box transcription factor TBX21
39507at7898	Complete	DN58117_c0_g1_i6:322-1933	975.2	479
39521at7898	Duplicated	DN15088_c0_g1_i3:141-1640	862.4	463	https://www.orthodb.org/v10?query=39521at7898	myotubularin-related protein 9-like isoform X1
39521at7898	Duplicated	DN15088_c0_g1_i6:206-1873	884	480	https://www.orthodb.org/v10?query=39521at7898	myotubularin-related protein 9-like isoform X1
39527at7898	Duplicated	DN18999_c0_g1_i8:506-2221	724.3	406	https://www.orthodb.org/v10?query=39527at7898	protein RRNAD1
39527at7898	Duplicated	DN18999_c0_g1_i15:2008-3962	766.5	432	https://www.orthodb.org/v10?query=39527at7898	protein RRNAD1
39527at7898	Duplicated	DN18999_c0_g1_i7:1227-3825	766.6	432	https://www.orthodb.org/v10?query=39527at7898	protein RRNAD1
39535at7898	Duplicated	DN763_c0_g1_i2:319-2568	1107.2	550	https://www.orthodb.org/v10?query=39535at7898	nucleolar RNA helicase 2
39535at7898	Duplicated	DN763_c0_g1_i1:319-2349	1108	550	https://www.orthodb.org/v10?query=39535at7898	nucleolar RNA helicase 2
39541at7898	Complete	DN425_c2_g1_i1:0-1646	672.6	433	https://www.orthodb.org/v10?query=39541at7898	protein OS-9 isoform X1
39549at7898	Fragmented	DN42016_c0_g1_i2:393-1631	631.8	337	https://www.orthodb.org/v10?query=39549at7898	myosin light chain kinase 2, skeletal/cardiac muscle-like isoform X1
39567at7898	Complete	DN748_c2_g2_i1:1083-3020	1006.1	543	https://www.orthodb.org/v10?query=39567at7898	growth arrest-specific protein 6
39604at7898	Complete	DN5746_c0_g1_i1:128-1744	910.7	462	https://www.orthodb.org/v10?query=39604at7898	oncoprotein-induced transcript 3 protein
39654at7898	Fragmented	DN22370_c0_g1_i2:354-1598	649.1	357
39682at7898	Duplicated	DN6512_c0_g1_i2:699-2288	992.2	502	https://www.orthodb.org/v10?query=39682at7898	Pyridine nucleotide-disulphide oxidoreductase domain 2
39682at7898	Duplicated	DN6512_c0_g1_i4:699-2375	1029.6	518	https://www.orthodb.org/v10?query=39682at7898	Pyridine nucleotide-disulphide oxidoreductase domain 2
39734at7898	Complete	DN13226_c0_g1_i1:344-2140	1082.9	530	https://www.orthodb.org/v10?query=39734at7898	mRNA-capping enzyme
39768at7898	Complete	DN17352_c0_g2_i1:22-1920	894.7	513	https://www.orthodb.org/v10?query=39768at7898	Coiled-coil domain containing 93
39865at7898	Complete	DN1379_c2_g1_i1:3572-5329	1074	513	https://www.orthodb.org/v10?query=39865at7898	protein O-linked-mannose beta-1,4-N-acetylglucosaminyltransferase 2
40078at7898	Complete	DN10460_c0_g2_i3:308-2305	969.6	533	https://www.orthodb.org/v10?query=40078at7898	GRB2-associated-binding protein 2
40090at7898	Complete	DN9154_c0_g1_i2:169-2184	1026.7	565	https://www.orthodb.org/v10?query=40090at7898	Hermansky-Pudlak syndrome 1 protein
40221at7898	Complete	DN10047_c0_g1_i7:575-2560	1081	566	https://www.orthodb.org/v10?query=40221at7898	KIF1-binding protein
40244at7898	Missing
40289at7898	Complete	DN2911_c2_g1_i3:370-2361	1011	548	https://www.orthodb.org/v10?query=40289at7898	Zinc finger and BTB domain containing 44
40296at7898	Complete	DN13219_c0_g1_i7:378-2760	455.1	355	https://www.orthodb.org/v10?query=40296at7898	F-box only protein 34
40344at7898	Complete	DN13514_c0_g1_i4:448-2260	1059.9	535
40346at7898	Complete	DN83_c4_g1_i5:715-2445	1013.5	490	https://www.orthodb.org/v10?query=40346at7898	delta-1-pyrroline-5-carboxylate dehydrogenase, mitochondrial
40391at7898	Duplicated	DN2341_c0_g1_i26:1-1679	960.6	454	https://www.orthodb.org/v10?query=40391at7898	negative elongation factor C/D
40391at7898	Duplicated	DN2341_c0_g1_i67:1-1695	976.3	433	https://www.orthodb.org/v10?query=40391at7898	negative elongation factor C/D
40391at7898	Duplicated	DN2341_c0_g1_i11:1-1660	983.5	433	https://www.orthodb.org/v10?query=40391at7898	negative elongation factor C/D
40391at7898	Duplicated	DN2341_c0_g1_i13:1-2071	983.9	433	https://www.orthodb.org/v10?query=40391at7898	negative elongation factor C/D
40391at7898	Duplicated	DN2341_c0_g1_i36:1-1954	985.1	433	https://www.orthodb.org/v10?query=40391at7898	negative elongation factor C/D
40391at7898	Duplicated	DN2341_c0_g1_i60:1-1831	1079.1	505	https://www.orthodb.org/v10?query=40391at7898	negative elongation factor C/D
40391at7898	Duplicated	DN2341_c0_g1_i31:1-1812	1100.5	484	https://www.orthodb.org/v10?query=40391at7898	negative elongation factor C/D
40391at7898	Duplicated	DN2341_c0_g1_i53:1-2223	1100.8	484	https://www.orthodb.org/v10?query=40391at7898	negative elongation factor C/D
40391at7898	Duplicated	DN2341_c0_g1_i65:1-2106	1102	484	https://www.orthodb.org/v10?query=40391at7898	negative elongation factor C/D
40400at7898	Missing
40411at7898	Duplicated	DN1804_c0_g1_i13:617-2113	803.1	435	https://www.orthodb.org/v10?query=40411at7898	putative phospholipase B-like 2
40411at7898	Duplicated	DN1804_c0_g1_i22:853-2450	862.7	476	https://www.orthodb.org/v10?query=40411at7898	putative phospholipase B-like 2
40411at7898	Duplicated	DN1804_c0_g1_i16:856-2976	889	476	https://www.orthodb.org/v10?query=40411at7898	putative phospholipase B-like 2
40411at7898	Duplicated	DN1804_c0_g1_i9:853-2789	891.3	476	https://www.orthodb.org/v10?query=40411at7898	putative phospholipase B-like 2
40428at7898	Complete	DN252_c10_g1_i2:252-2228	1203.9	560	https://www.orthodb.org/v10?query=40428at7898	Transporter
40442at7898	Duplicated	DN442_c0_g2_i30:1785-6188	938.1	835	https://www.orthodb.org/v10?query=40442at7898	protein AF-10 isoform X1
40442at7898	Duplicated	DN442_c0_g2_i22:1785-6020	966.2	850	https://www.orthodb.org/v10?query=40442at7898	protein AF-10 isoform X1
40442at7898	Duplicated	DN442_c0_g2_i6:1787-5961	970.2	856	https://www.orthodb.org/v10?query=40442at7898	protein AF-10 isoform X1
40445at7898	Missing
40468at7898	Missing
40551at7898	Missing
40568at7898	Complete	DN11412_c0_g2_i1:866-2659	1140.1	542	https://www.orthodb.org/v10?query=40568at7898	Vacuolar protein sorting 33A
40578at7898	Fragmented	DN12896_c0_g1_i2:2-1570	451.4	324	https://www.orthodb.org/v10?query=40578at7898	highly divergent homeobox
40629at7898	Complete	DN8073_c1_g3_i1:691-3087	1121.4	671	https://www.orthodb.org/v10?query=40629at7898	Cadherin 15, type 1, M-cadherin (myotubule)
40691at7898	Missing
40703at7898	Duplicated	DN3971_c0_g1_i5:187-2379	1223.1	622	https://www.orthodb.org/v10?query=40703at7898	THO complex 5
40703at7898	Duplicated	DN3971_c0_g1_i3:187-2830	1225.2	622	https://www.orthodb.org/v10?query=40703at7898	THO complex 5
40703at7898	Duplicated	DN3971_c0_g1_i1:187-2680	1227.7	622	https://www.orthodb.org/v10?query=40703at7898	THO complex 5
40703at7898	Duplicated	DN3971_c0_g1_i6:187-2238	1231.6	622	https://www.orthodb.org/v10?query=40703at7898	THO complex 5
40708at7898	Fragmented	DN96586_c0_g1_i1:2-1114	430.7	295	https://www.orthodb.org/v10?query=40708at7898	tectonic-2
40709at7898	Missing
40713at7898	Missing
40837at7898	Duplicated	DN434_c0_g2_i2:53-1642	912.3	454	https://www.orthodb.org/v10?query=40837at7898	digestive organ expansion factor homolog
40837at7898	Duplicated	DN434_c0_g2_i1:261-2048	940.6	511	https://www.orthodb.org/v10?query=40837at7898	digestive organ expansion factor homolog
40868at7898	Missing
40903at7898	Complete	DN2657_c0_g2_i1:605-2293	832	445	https://www.orthodb.org/v10?query=40903at7898	A-kinase anchor protein 10, mitochondrial isoform X1
40905at7898	Duplicated	DN1721_c0_g1_i2:142-2724	1050.5	685	https://www.orthodb.org/v10?query=40905at7898	calcium homeostasis endoplasmic reticulum protein isoform X1
40905at7898	Duplicated	DN1721_c0_g1_i5:142-2688	1051.1	686	https://www.orthodb.org/v10?query=40905at7898	calcium homeostasis endoplasmic reticulum protein isoform X1
40905at7898	Duplicated	DN1721_c0_g1_i6:120-2675	1089.5	686	https://www.orthodb.org/v10?query=40905at7898	calcium homeostasis endoplasmic reticulum protein isoform X1
40905at7898	Duplicated	DN1721_c0_g1_i7:142-2937	1205.6	745	https://www.orthodb.org/v10?query=40905at7898	calcium homeostasis endoplasmic reticulum protein isoform X1
40905at7898	Duplicated	DN1721_c0_g1_i4:142-2901	1206.6	746	https://www.orthodb.org/v10?query=40905at7898	calcium homeostasis endoplasmic reticulum protein isoform X1
40951at7898	Complete	DN724_c1_g2_i1:28-1701	940.8	454	https://www.orthodb.org/v10?query=40951at7898	WD repeat-containing protein 46
41033at7898	Complete	DN1050_c3_g1_i3:131-2165	1056	566	https://www.orthodb.org/v10?query=41033at7898	Glycerophosphocholine phosphodiesterase 1
41043at7898	Complete	DN15391_c0_g1_i2:1547-3382	490.4	418	https://www.orthodb.org/v10?query=41043at7898	rac GTPase-activating protein 1-like
41047at7898	Missing
41073at7898	Duplicated	DN17654_c0_g1_i1:292-1845	802.4	450	https://www.orthodb.org/v10?query=41073at7898	semaphorin-7A-like
41073at7898	Duplicated	DN17654_c0_g1_i2:292-2193	932.7	541	https://www.orthodb.org/v10?query=41073at7898	semaphorin-7A-like
41134at7898	Complete	DN2447_c0_g2_i1:91-1905	1025.3	500	https://www.orthodb.org/v10?query=41134at7898	Transmembrane 9 superfamily member
41149at7898	Missing
41156at7898	Duplicated	DN3786_c0_g1_i6:3184-4851	797.5	433	https://www.orthodb.org/v10?query=41156at7898	Dual specificity tyrosine phosphorylation regulated kinase 3
41156at7898	Duplicated	DN20354_c0_g1_i1:961-2712	933.3	480	https://www.orthodb.org/v10?query=41156at7898	Dual specificity tyrosine phosphorylation regulated kinase 3
41165at7898	Duplicated	DN43804_c0_g1_i2:266-2010	887.7	445	https://www.orthodb.org/v10?query=41165at7898	inactive heparanase-2
41165at7898	Duplicated	DN43804_c0_g1_i3:266-1999	1041.5	500	https://www.orthodb.org/v10?query=41165at7898	inactive heparanase-2
41171at7898	Duplicated	DN1422_c0_g1_i3:262-1901	831.1	469	https://www.orthodb.org/v10?query=41171at7898	UTP6, small subunit (SSU) processome component, homolog (yeast)
41171at7898	Duplicated	DN1422_c0_g1_i6:262-2043	973.8	537	https://www.orthodb.org/v10?query=41171at7898	UTP6, small subunit (SSU) processome component, homolog (yeast)
41198at7898	Complete	DN288_c5_g1_i1:134-2170	1091.9	573	https://www.orthodb.org/v10?query=41198at7898	Solute carrier family 3 (amino acid transporter heavy chain), member 1
41246at7898	Complete	DN1532_c0_g1_i1:1008-2627	533.4	445	https://www.orthodb.org/v10?query=41246at7898	Mucolipin 2
41264at7898	Complete	DN1424_c0_g4_i1:1122-3143	1085	537	https://www.orthodb.org/v10?query=41264at7898	HBS1-like protein isoform X1
41275at7898	Duplicated	DN14400_c0_g1_i6:102-2813	951.3	697	https://www.orthodb.org/v10?query=41275at7898	CWF19-like protein 2
41275at7898	Duplicated	DN14400_c0_g1_i10:102-2717	951.6	701	https://www.orthodb.org/v10?query=41275at7898	CWF19-like protein 2
41275at7898	Duplicated	DN14400_c0_g1_i14:102-2936	1060	740	https://www.orthodb.org/v10?query=41275at7898	CWF19-like protein 2
41275at7898	Duplicated	DN14400_c0_g1_i1:102-2840	1061.2	724	https://www.orthodb.org/v10?query=41275at7898	CWF19-like protein 2
41295at7898	Complete	DN5053_c0_g1_i2:2724-4594	1021	506
41297at7898	Complete	DN804_c8_g1_i1:723-2441	1023.5	481	https://www.orthodb.org/v10?query=41297at7898	5'-AMP-activated protein kinase catalytic subunit alpha-1
41365at7898	Missing
41404at7898	Duplicated	DN11450_c0_g1_i3:39-1502	936.1	443	https://www.orthodb.org/v10?query=41404at7898	T-complex 1
41404at7898	Duplicated	DN11450_c0_g1_i2:39-1709	1064.5	505	https://www.orthodb.org/v10?query=41404at7898	T-complex 1
41449at7898	Duplicated	DN1908_c1_g1_i11:580-2394	589.1	462	https://www.orthodb.org/v10?query=41449at7898	formin-binding protein 1-like
41449at7898	Duplicated	DN1908_c1_g1_i1:580-2379	589.2	462	https://www.orthodb.org/v10?query=41449at7898	formin-binding protein 1-like
41449at7898	Duplicated	DN1908_c1_g1_i13:1-1755	589.4	465	https://www.orthodb.org/v10?query=41449at7898	formin-binding protein 1-like
41449at7898	Duplicated	DN1908_c1_g1_i9:1-1758	589.6	470	https://www.orthodb.org/v10?query=41449at7898	formin-binding protein 1-like
41449at7898	Duplicated	DN1908_c1_g1_i12:580-2298	589.9	464	https://www.orthodb.org/v10?query=41449at7898	formin-binding protein 1-like
41449at7898	Duplicated	DN882_c0_g3_i4:869-2722	593.7	466	https://www.orthodb.org/v10?query=41449at7898	formin-binding protein 1-like
41449at7898	Duplicated	DN882_c0_g3_i1:869-2707	593.9	468	https://www.orthodb.org/v10?query=41449at7898	formin-binding protein 1-like
41449at7898	Duplicated	DN882_c0_g3_i2:869-2707	594.3	469	https://www.orthodb.org/v10?query=41449at7898	formin-binding protein 1-like
41449at7898	Duplicated	DN882_c0_g3_i9:869-2692	594.5	471	https://www.orthodb.org/v10?query=41449at7898	formin-binding protein 1-like
41449at7898	Duplicated	DN1908_c1_g1_i3:580-2187	596.5	473	https://www.orthodb.org/v10?query=41449at7898	formin-binding protein 1-like
41449at7898	Duplicated	DN882_c0_g3_i8:869-2707	602.9	466	https://www.orthodb.org/v10?query=41449at7898	formin-binding protein 1-like
41449at7898	Duplicated	DN882_c0_g3_i6:869-2692	603	468	https://www.orthodb.org/v10?query=41449at7898	formin-binding protein 1-like
41449at7898	Duplicated	DN882_c0_g3_i7:869-2692	603.4	469	https://www.orthodb.org/v10?query=41449at7898	formin-binding protein 1-like
41449at7898	Duplicated	DN882_c0_g3_i5:869-2677	603.6	471	https://www.orthodb.org/v10?query=41449at7898	formin-binding protein 1-like
41449at7898	Duplicated	DN1908_c1_g1_i6:151-1992	611.3	470	https://www.orthodb.org/v10?query=41449at7898	formin-binding protein 1-like
41449at7898	Duplicated	DN1908_c1_g1_i8:154-1977	611.4	470	https://www.orthodb.org/v10?query=41449at7898	formin-binding protein 1-like
41449at7898	Duplicated	DN1908_c1_g1_i2:151-1896	612.1	472	https://www.orthodb.org/v10?query=41449at7898	formin-binding protein 1-like
41449at7898	Duplicated	DN1908_c1_g1_i5:154-1785	618.4	481	https://www.orthodb.org/v10?query=41449at7898	formin-binding protein 1-like
41487at7898	Complete	DN82508_c0_g1_i1:32-1933	881.2	527	https://www.orthodb.org/v10?query=41487at7898	pumilio homolog 3
41489at7898	Duplicated	DN19714_c0_g1_i3:125-1759	1037.4	490	https://www.orthodb.org/v10?query=41489at7898	Chaperonin containing TCP1, subunit 8 (theta)
41489at7898	Duplicated	DN19714_c0_g1_i2:125-2080	1038	491	https://www.orthodb.org/v10?query=41489at7898	Chaperonin containing TCP1, subunit 8 (theta)
41489at7898	Duplicated	DN19714_c0_g1_i1:125-1798	1039.3	491	https://www.orthodb.org/v10?query=41489at7898	Chaperonin containing TCP1, subunit 8 (theta)
41490at7898	Duplicated	DN6427_c0_g1_i58:116-2100	869.2	471	https://www.orthodb.org/v10?query=41490at7898	phosphoacetylglucosamine mutase
41490at7898	Duplicated	DN6427_c0_g1_i50:291-2086	870.5	471	https://www.orthodb.org/v10?query=41490at7898	phosphoacetylglucosamine mutase
41507at7898	Complete	DN1951_c2_g1_i3:79-1978	893	446	https://www.orthodb.org/v10?query=41507at7898	sulfite oxidase, mitochondrial
41591at7898	Missing
41616at7898	Duplicated	DN135_c0_g1_i2:1148-2587	493	330	https://www.orthodb.org/v10?query=41616at7898	Nuclear receptor subfamily 4, group A, member 3
41616at7898	Duplicated	DN7411_c0_g1_i8:1483-3432	507.6	440	https://www.orthodb.org/v10?query=41616at7898	Nuclear receptor subfamily 4, group A, member 3
41616at7898	Duplicated	DN135_c0_g1_i1:315-2291	532.7	404	https://www.orthodb.org/v10?query=41616at7898	Nuclear receptor subfamily 4, group A, member 3
41635at7898	Duplicated	DN3648_c2_g1_i2:883-2912	936.7	467	https://www.orthodb.org/v10?query=41635at7898	cell division cycle protein 23 homolog
41635at7898	Duplicated	DN3648_c2_g1_i1:883-2707	953.2	469	https://www.orthodb.org/v10?query=41635at7898	cell division cycle protein 23 homolog
41635at7898	Duplicated	DN3648_c2_g1_i8:883-2827	963.6	469	https://www.orthodb.org/v10?query=41635at7898	cell division cycle protein 23 homolog
41681at7898	Complete	DN447_c3_g1_i1:159-1811	917.4	470	https://www.orthodb.org/v10?query=41681at7898	digestive cysteine proteinase 1-like
41699at7898	Duplicated	DN5418_c0_g1_i7:223-2016	633.6	398	https://www.orthodb.org/v10?query=41699at7898	cell cycle checkpoint protein RAD17
41699at7898	Duplicated	DN5418_c0_g1_i12:87-1912	655.3	413	https://www.orthodb.org/v10?query=41699at7898	cell cycle checkpoint protein RAD17
41699at7898	Duplicated	DN5418_c0_g1_i9:223-2067	660.7	413	https://www.orthodb.org/v10?query=41699at7898	cell cycle checkpoint protein RAD17
41699at7898	Duplicated	DN5418_c0_g1_i13:223-2310	673.6	447	https://www.orthodb.org/v10?query=41699at7898	cell cycle checkpoint protein RAD17
41699at7898	Duplicated	DN5418_c0_g1_i11:87-2099	673.9	447	https://www.orthodb.org/v10?query=41699at7898	cell cycle checkpoint protein RAD17
41715at7898	Duplicated	DN2662_c0_g1_i4:2766-4742	828.5	488	https://www.orthodb.org/v10?query=41715at7898	probable E3 ubiquitin-protein ligase DTX2 isoform X1
41715at7898	Duplicated	DN2662_c0_g1_i5:2766-4706	830.2	488	https://www.orthodb.org/v10?query=41715at7898	probable E3 ubiquitin-protein ligase DTX2 isoform X1
41715at7898	Duplicated	DN2662_c0_g1_i2:2754-4601	850.8	488	https://www.orthodb.org/v10?query=41715at7898	probable E3 ubiquitin-protein ligase DTX2 isoform X1
41729at7898	Duplicated	DN7660_c1_g1_i7:180-2270	757.8	565	https://www.orthodb.org/v10?query=41729at7898	zinc finger and BTB domain-containing protein 5
41729at7898	Duplicated	DN7660_c1_g1_i3:662-2800	836.3	583	https://www.orthodb.org/v10?query=41729at7898	zinc finger and BTB domain-containing protein 5
41731at7898	Complete	DN10581_c0_g1_i1:59-2059	879.7	531	https://www.orthodb.org/v10?query=41731at7898	prospero homeobox protein 2
41747at7898	Complete	DN239_c0_g2_i1:131-2281	1138.3	614	https://www.orthodb.org/v10?query=41747at7898	nucleolar protein 10
41759at7898	Complete	DN881_c2_g1_i1:61-2769	1116.8	689
41760at7898	Complete	DN1729_c2_g1_i2:887-2899	1077.1	579	https://www.orthodb.org/v10?query=41760at7898	protein Smaug homolog 2
41789at7898	Complete	DN5640_c0_g1_i1:79-1977	1093.4	564	https://www.orthodb.org/v10?query=41789at7898	nucleolar GTP-binding protein 1
41822at7898	Duplicated	DN28526_c0_g3_i5:571-2403	844	486	https://www.orthodb.org/v10?query=41822at7898	rho GTPase-activating protein 24 isoform X1
41822at7898	Duplicated	DN28526_c0_g3_i4:570-2411	846.8	494	https://www.orthodb.org/v10?query=41822at7898	rho GTPase-activating protein 24 isoform X1
41822at7898	Duplicated	DN28526_c0_g3_i3:570-2525	956.8	532	https://www.orthodb.org/v10?query=41822at7898	rho GTPase-activating protein 24 isoform X1
41822at7898	Duplicated	DN28526_c0_g3_i2:570-2534	958.7	534	https://www.orthodb.org/v10?query=41822at7898	rho GTPase-activating protein 24 isoform X1
41899at7898	Duplicated	DN9815_c0_g1_i3:1612-3455	887.2	472	https://www.orthodb.org/v10?query=41899at7898	mitoguardin 2
41899at7898	Duplicated	DN9815_c0_g1_i2:1612-3363	894.5	472	https://www.orthodb.org/v10?query=41899at7898	mitoguardin 2
41979at7898	Missing
41981at7898	Duplicated	DN3816_c1_g1_i2:110-1907	621.1	431
41981at7898	Duplicated	DN3816_c1_g1_i4:110-1798	627.7	431
41981at7898	Duplicated	DN8973_c0_g1_i2:150-1858	631.9	432
42060at7898	Complete	DN14892_c0_g1_i1:5-2353	736.4	593	https://www.orthodb.org/v10?query=42060at7898	coiled-coil domain-containing protein 191
42084at7898	Complete	DN1471_c1_g3_i1:79-1866	962.2	489	https://www.orthodb.org/v10?query=42084at7898	ankyrin repeat domain-containing protein 13A
42134at7898	Missing
42139at7898	Duplicated	DN18789_c0_g1_i3:362-2931	1020.2	478	https://www.orthodb.org/v10?query=42139at7898	Aldehyde dehydrogenase 7 family, member A1
42139at7898	Duplicated	DN18789_c0_g1_i4:362-1981	1031	478	https://www.orthodb.org/v10?query=42139at7898	Aldehyde dehydrogenase 7 family, member A1
42181at7898	Duplicated	DN1482_c1_g2_i1:52-1812	882.2	491	https://www.orthodb.org/v10?query=42181at7898	F-box/LRR-repeat protein 17
42181at7898	Duplicated	DN1482_c1_g2_i2:486-2351	980.3	532	https://www.orthodb.org/v10?query=42181at7898	F-box/LRR-repeat protein 17
42186at7898	Missing
42192at7898	Duplicated	DN243_c5_g1_i2:196-1803	1015.2	449	https://www.orthodb.org/v10?query=42192at7898	Transmembrane 9 superfamily member
42192at7898	Duplicated	DN243_c5_g1_i3:196-1989	1145.7	509	https://www.orthodb.org/v10?query=42192at7898	Transmembrane 9 superfamily member
42192at7898	Duplicated	DN243_c5_g1_i1:196-2028	1189.6	524	https://www.orthodb.org/v10?query=42192at7898	Transmembrane 9 superfamily member
42232at7898	Complete	DN4263_c1_g1_i5:110-2289	958.2	525	https://www.orthodb.org/v10?query=42232at7898	sulfhydryl oxidase 2
42262at7898	Complete	DN4846_c0_g1_i1:1294-2862	939.8	446	https://www.orthodb.org/v10?query=42262at7898	kelch repeat and BTB domain-containing protein 4
42298at7898	Duplicated	DN9989_c0_g1_i2:518-2361	539	530	https://www.orthodb.org/v10?query=42298at7898	uncharacterized protein C19orf44 homolog
42298at7898	Duplicated	DN9989_c0_g1_i1:518-2458	575	531	https://www.orthodb.org/v10?query=42298at7898	uncharacterized protein C19orf44 homolog
42323at7898	Missing
42382at7898	Complete	DN19105_c0_g1_i3:103-1653	884.8	456	https://www.orthodb.org/v10?query=42382at7898	cryptochrome DASH-like
42408at7898	Complete	DN5857_c0_g1_i9:396-2252	798	511	https://www.orthodb.org/v10?query=42408at7898	asparagine synthetase domain-containing protein 1
42410at7898	Fragmented	DN828_c14_g1_i1:1039-2079	565.9	308	https://www.orthodb.org/v10?query=42410at7898	peptide-N(4)-(N-acetyl-beta- glucosaminyl)asparagine amidase
42428at7898	Missing
42447at7898	Complete	DN622_c18_g1_i1:189-1865	1034.9	469	https://www.orthodb.org/v10?query=42447at7898	atlastin-1 isoform X1
42458at7898	Missing
42516at7898	Duplicated	DN2716_c0_g1_i7:1320-2768	295	350	https://www.orthodb.org/v10?query=42516at7898	2-hydroxyacylsphingosine 1-beta-galactosyltransferase
42516at7898	Duplicated	DN2716_c0_g1_i8:1320-2432	297.4	348	https://www.orthodb.org/v10?query=42516at7898	2-hydroxyacylsphingosine 1-beta-galactosyltransferase
42516at7898	Duplicated	DN4357_c0_g1_i6:399-1931	302.7	362	https://www.orthodb.org/v10?query=42516at7898	2-hydroxyacylsphingosine 1-beta-galactosyltransferase
42516at7898	Duplicated	DN2716_c0_g1_i2:147-1622	304.4	350	https://www.orthodb.org/v10?query=42516at7898	2-hydroxyacylsphingosine 1-beta-galactosyltransferase
42516at7898	Duplicated	DN1366_c0_g1_i1:130-1557	308.6	435	https://www.orthodb.org/v10?query=42516at7898	2-hydroxyacylsphingosine 1-beta-galactosyltransferase
42516at7898	Duplicated	DN4357_c0_g1_i5:58-1566	311.7	362	https://www.orthodb.org/v10?query=42516at7898	2-hydroxyacylsphingosine 1-beta-galactosyltransferase
42516at7898	Duplicated	DN6504_c5_g1_i1:1-1473	321.6	339	https://www.orthodb.org/v10?query=42516at7898	2-hydroxyacylsphingosine 1-beta-galactosyltransferase
42516at7898	Duplicated	DN31396_c1_g1_i1:97-1545	323.4	345	https://www.orthodb.org/v10?query=42516at7898	2-hydroxyacylsphingosine 1-beta-galactosyltransferase
42516at7898	Duplicated	DN55823_c0_g1_i1:221-1690	323.7	436	https://www.orthodb.org/v10?query=42516at7898	2-hydroxyacylsphingosine 1-beta-galactosyltransferase
42533at7898	Duplicated	DN9128_c0_g2_i7:63-1397	871.2	408	https://www.orthodb.org/v10?query=42533at7898	signal peptide peptidase-like 2B
42533at7898	Duplicated	DN9128_c0_g2_i3:63-1643	960.4	477	https://www.orthodb.org/v10?query=42533at7898	signal peptide peptidase-like 2B
42533at7898	Duplicated	DN9128_c0_g2_i5:63-1883	970.1	486	https://www.orthodb.org/v10?query=42533at7898	signal peptide peptidase-like 2B
42533at7898	Duplicated	DN9128_c0_g2_i2:63-1556	984.9	461	https://www.orthodb.org/v10?query=42533at7898	signal peptide peptidase-like 2B
42533at7898	Duplicated	DN9128_c0_g2_i1:63-1796	994.3	470	https://www.orthodb.org/v10?query=42533at7898	signal peptide peptidase-like 2B
42563at7898	Missing
42602at7898	Duplicated	DN3905_c0_g3_i2:159-2324	1145.5	559	https://www.orthodb.org/v10?query=42602at7898	Solute carrier family 45, member 1
42602at7898	Duplicated	DN3905_c0_g3_i1:2-2407	1308.8	634	https://www.orthodb.org/v10?query=42602at7898	Solute carrier family 45, member 1
42639at7898	Duplicated	DN17226_c0_g1_i2:422-1918	798	433	https://www.orthodb.org/v10?query=42639at7898	beta,beta-carotene 15,15'-dioxygenase-like
42639at7898	Duplicated	DN17226_c0_g1_i1:422-1981	815.8	444	https://www.orthodb.org/v10?query=42639at7898	beta,beta-carotene 15,15'-dioxygenase-like
42645at7898	Duplicated	DN25756_c0_g1_i3:182-1414	690.9	361	https://www.orthodb.org/v10?query=42645at7898	arylsulfatase K
42645at7898	Duplicated	DN25756_c0_g1_i2:220-1722	772.6	425	https://www.orthodb.org/v10?query=42645at7898	arylsulfatase K
42702at7898	Missing
42805at7898	Complete	DN3133_c2_g1_i6:714-3596	796.9	476	https://www.orthodb.org/v10?query=42805at7898	protein zwilch homolog
42806at7898	Fragmented	DN17744_c0_g1_i1:590-1813	443.4	283
42818at7898	Complete	DN17096_c0_g1_i1:220-2094	938.2	519	https://www.orthodb.org/v10?query=42818at7898	tyrosyl-DNA phosphodiesterase 1
42831at7898	Duplicated	DN1879_c0_g1_i28:1070-4134	1132.4	732	https://www.orthodb.org/v10?query=42831at7898	C-Jun-amino-terminal kinase-interacting protein 4-like isoform X1
42831at7898	Duplicated	DN1879_c0_g1_i5:1070-4312	1261	780	https://www.orthodb.org/v10?query=42831at7898	C-Jun-amino-terminal kinase-interacting protein 4-like isoform X1
42831at7898	Duplicated	DN1879_c0_g1_i24:1070-4003	1267.7	780	https://www.orthodb.org/v10?query=42831at7898	C-Jun-amino-terminal kinase-interacting protein 4-like isoform X1
42840at7898	Duplicated	DN20969_c0_g1_i1:181-1725	917	445	https://www.orthodb.org/v10?query=42840at7898	RING finger and SPRY domain-containing protein 1
42840at7898	Duplicated	DN20969_c0_g1_i3:1161-2900	1061.7	506	https://www.orthodb.org/v10?query=42840at7898	RING finger and SPRY domain-containing protein 1
42866at7898	Complete	DN10833_c0_g1_i20:1913-3478	643	438	https://www.orthodb.org/v10?query=42866at7898	tubulin-specific chaperone E
42894at7898	Missing
42987at7898	Complete	DN1829_c0_g1_i1:1452-2867	948.5	427	https://www.orthodb.org/v10?query=42987at7898	TNF receptor-associated factor 4
43038at7898	Duplicated	DN6813_c2_g2_i4:348-2914	935.4	601	https://www.orthodb.org/v10?query=43038at7898	rho GTPase-activating protein 9 isoform X1
43038at7898	Duplicated	DN6813_c2_g2_i3:347-2860	995.5	656	https://www.orthodb.org/v10?query=43038at7898	rho GTPase-activating protein 9 isoform X1
43038at7898	Duplicated	DN6813_c2_g2_i6:347-2914	1071.6	656	https://www.orthodb.org/v10?query=43038at7898	rho GTPase-activating protein 9 isoform X1
43055at7898	Duplicated	DN1816_c0_g1_i26:2390-3919	752.9	430	https://www.orthodb.org/v10?query=43055at7898	Cytochrome b5 reductase 4
43055at7898	Duplicated	DN1816_c0_g1_i21:1688-3262	779.2	445	https://www.orthodb.org/v10?query=43055at7898	Cytochrome b5 reductase 4
43081at7898	Complete	DN5525_c0_g1_i8:182-2544	914.2	604	https://www.orthodb.org/v10?query=43081at7898	protein NEDD1 isoform X1
43150at7898	Fragmented	DN11716_c0_g1_i9:732-2018	762.9	403
43179at7898	Complete	DN540_c4_g1_i4:514-2502	1133.9	537	https://www.orthodb.org/v10?query=43179at7898	kelch-like protein 7
43181at7898	Complete	DN334_c1_g1_i1:934-2814	1048.7	520	https://www.orthodb.org/v10?query=43181at7898	Nuclear receptor subfamily 2, group C, member 2
43225at7898	Complete	DN8067_c0_g1_i2:1949-3538	924.7	449	https://www.orthodb.org/v10?query=43225at7898	fukutin-related protein
43229at7898	Duplicated	DN6323_c0_g1_i3:139-1779	929	477	https://www.orthodb.org/v10?query=43229at7898	NEDD8-activating enzyme E1 regulatory subunit
43229at7898	Duplicated	DN6323_c0_g1_i5:139-2004	947.6	477	https://www.orthodb.org/v10?query=43229at7898	NEDD8-activating enzyme E1 regulatory subunit
43260at7898	Duplicated	DN6781_c0_g1_i7:83-1661	871.9	440
43260at7898	Duplicated	DN6781_c0_g1_i8:83-1570	874.7	440
43315at7898	Fragmented	DN2286_c1_g2_i8:77-2439	686.8	374	https://www.orthodb.org/v10?query=43315at7898	actin-related protein 5
43319at7898	Missing
43405at7898	Duplicated	DN7092_c0_g1_i1:36-3055	1110.3	576	https://www.orthodb.org/v10?query=43405at7898	Trafficking protein particle complex 12
43405at7898	Duplicated	DN7092_c0_g1_i2:36-2507	1116.8	576	https://www.orthodb.org/v10?query=43405at7898	Trafficking protein particle complex 12
43450at7898	Fragmented	DN3719_c0_g1_i2:1326-5505	573.9	378
43456at7898	Complete	DN15893_c0_g1_i1:9-2078	1058	597	https://www.orthodb.org/v10?query=43456at7898	progesterone-induced-blocking factor 1
43458at7898	Complete	DN2719_c0_g1_i7:370-2781	778.2	568
43467at7898	Complete	DN1524_c7_g1_i2:2836-4422	1053	481	https://www.orthodb.org/v10?query=43467at7898	RCC1 and BTB domain-containing protein 2
43533at7898	Complete	DN3704_c0_g1_i3:922-2856	994.1	498	https://www.orthodb.org/v10?query=43533at7898	protein DENND6B
43538at7898	Duplicated	DN4917_c0_g1_i8:130-1851	457	403	https://www.orthodb.org/v10?query=43538at7898	Fanconi anemia group G protein
43538at7898	Duplicated	DN4917_c0_g1_i6:130-2225	488	438	https://www.orthodb.org/v10?query=43538at7898	Fanconi anemia group G protein
43538at7898	Duplicated	DN4917_c0_g1_i5:130-2193	498	438	https://www.orthodb.org/v10?query=43538at7898	Fanconi anemia group G protein
43540at7898	Complete	DN565_c8_g1_i2:162-1841	1018.9	468	https://www.orthodb.org/v10?query=43540at7898	5'-AMP-activated protein kinase catalytic subunit alpha-2
43547at7898	Duplicated	DN940_c0_g1_i12:63-1916	993.5	458	https://www.orthodb.org/v10?query=43547at7898	60S ribosomal export protein NMD3
43547at7898	Duplicated	DN940_c0_g1_i6:63-2161	996.6	458	https://www.orthodb.org/v10?query=43547at7898	60S ribosomal export protein NMD3
43559at7898	Duplicated	DN1450_c4_g1_i3:66-1373	878.3	404	https://www.orthodb.org/v10?query=43559at7898	FERM domain-containing protein 6
43559at7898	Duplicated	DN1450_c4_g1_i2:720-2540	1020.3	518	https://www.orthodb.org/v10?query=43559at7898	FERM domain-containing protein 6
43568at7898	Duplicated	DN9094_c0_g1_i9:165-1562	804.5	366	https://www.orthodb.org/v10?query=43568at7898	neuroepithelial cell transforming 1
43568at7898	Duplicated	DN9094_c0_g1_i6:234-1457	805.1	366	https://www.orthodb.org/v10?query=43568at7898	neuroepithelial cell transforming 1
43568at7898	Duplicated	DN9094_c0_g1_i8:165-2239	897.7	444	https://www.orthodb.org/v10?query=43568at7898	neuroepithelial cell transforming 1
43568at7898	Duplicated	DN9094_c0_g1_i2:136-1842	898.1	444	https://www.orthodb.org/v10?query=43568at7898	neuroepithelial cell transforming 1
43568at7898	Duplicated	DN9094_c0_g1_i3:315-2134	898.6	444	https://www.orthodb.org/v10?query=43568at7898	neuroepithelial cell transforming 1
43577at7898	Complete	DN1152_c6_g1_i1:279-2534	1163.9	657	https://www.orthodb.org/v10?query=43577at7898	NOC2-like nucleolar associated transcriptional repressor
43649at7898	Missing
43682at7898	Duplicated	DN2474_c4_g1_i1:1058-2443	686.2	370	https://www.orthodb.org/v10?query=43682at7898	Acid-sensing ion channel 1C
43682at7898	Duplicated	DN38483_c0_g1_i27:1072-2520	789.5	388	https://www.orthodb.org/v10?query=43682at7898	Acid-sensing ion channel 1C
43682at7898	Duplicated	DN38483_c0_g1_i28:1072-2583	792.2	390	https://www.orthodb.org/v10?query=43682at7898	Acid-sensing ion channel 1C
43682at7898	Duplicated	DN38483_c0_g1_i7:1072-2575	802.7	399	https://www.orthodb.org/v10?query=43682at7898	Acid-sensing ion channel 1C
43762at7898	Complete	DN26052_c0_g1_i22:1105-2769	818.3	444	https://www.orthodb.org/v10?query=43762at7898	iduronate 2-sulfatase
43858at7898	Fragmented	DN69244_c0_g1_i1:1-1101	458.6	240	https://www.orthodb.org/v10?query=43858at7898	methyltransferase-like protein 16
43878at7898	Duplicated	DN788_c9_g1_i9:260-1888	918	452	https://www.orthodb.org/v10?query=43878at7898	selenoprotein N
43878at7898	Duplicated	DN788_c9_g1_i6:469-1947	918.3	452	https://www.orthodb.org/v10?query=43878at7898	selenoprotein N
43878at7898	Duplicated	DN788_c9_g1_i3:289-1794	918.4	452	https://www.orthodb.org/v10?query=43878at7898	selenoprotein N
43954at7898	Duplicated	DN8511_c0_g1_i7:405-7494	976.6	491	https://www.orthodb.org/v10?query=43954at7898	spermine oxidase
43954at7898	Duplicated	DN8511_c0_g1_i8:405-6315	984.3	491	https://www.orthodb.org/v10?query=43954at7898	spermine oxidase
43980at7898	Duplicated	DN2277_c0_g1_i9:398-3164	1184.2	641	https://www.orthodb.org/v10?query=43980at7898	RAD50 interactor 1
43980at7898	Duplicated	DN2277_c0_g1_i8:398-2975	1188.1	641	https://www.orthodb.org/v10?query=43980at7898	RAD50 interactor 1
44037at7898	Duplicated	DN289_c0_g1_i3:933-2483	1040.3	471	https://www.orthodb.org/v10?query=44037at7898	Eukaryotic translation initiation factor 3 subunit D
44037at7898	Duplicated	DN289_c0_g1_i4:259-2014	1075.8	486	https://www.orthodb.org/v10?query=44037at7898	Eukaryotic translation initiation factor 3 subunit D
44074at7898	Complete	DN16697_c0_g1_i1:3555-5207	1023.1	483	https://www.orthodb.org/v10?query=44074at7898	Sorting nexin
44132at7898	Duplicated	DN2294_c1_g1_i12:97-1727	922.2	453	https://www.orthodb.org/v10?query=44132at7898	tetratricopeptide repeat protein 8
44132at7898	Duplicated	DN2294_c1_g1_i1:97-1647	923.3	453	https://www.orthodb.org/v10?query=44132at7898	tetratricopeptide repeat protein 8
44132at7898	Duplicated	DN2294_c1_g1_i9:97-2112	933.8	451	https://www.orthodb.org/v10?query=44132at7898	tetratricopeptide repeat protein 8
44132at7898	Duplicated	DN2294_c1_g1_i7:97-2032	935.1	451	https://www.orthodb.org/v10?query=44132at7898	tetratricopeptide repeat protein 8
44169at7898	Complete	DN17_c4_g1_i1:1030-2694	975	467	https://www.orthodb.org/v10?query=44169at7898	leucine-rich repeat LGI family member 3
44170at7898	Complete	DN114567_c0_g1_i1:167-2215	1152.5	605	https://www.orthodb.org/v10?query=44170at7898	protein SDA1 homolog
44197at7898	Fragmented	DN10376_c0_g1_i1:19-1101	620.1	321	https://www.orthodb.org/v10?query=44197at7898	probable dolichyl pyrophosphate Glc1Man9GlcNAc2 alpha-1,3-glucosyltransferase
44215at7898	Complete	DN3399_c3_g1_i1:747-2471	789.7	478	https://www.orthodb.org/v10?query=44215at7898	Origin recognition complex, subunit 2
44322at7898	Fragmented	DN97372_c0_g1_i1:3-1385	488.2	408	https://www.orthodb.org/v10?query=44322at7898	ataxin-1-like
44333at7898	Complete	DN7258_c0_g1_i4:450-2276	487.3	440	https://www.orthodb.org/v10?query=44333at7898	Bardet-Biedl syndrome 10 protein
44354at7898	Complete	DN13_c6_g1_i3:205-1905	974.1	487	https://www.orthodb.org/v10?query=44354at7898	peptidyl-prolyl cis-trans isomerase FKBP9-like
44355at7898	Duplicated	DN16538_c0_g1_i6:325-2367	1023.5	538	https://www.orthodb.org/v10?query=44355at7898	epidermal growth factor receptor kinase substrate 8-like protein 2 isoform X1
44355at7898	Duplicated	DN16538_c0_g1_i3:160-2199	1030.2	538	https://www.orthodb.org/v10?query=44355at7898	epidermal growth factor receptor kinase substrate 8-like protein 2 isoform X1
44394at7898	Duplicated	DN275_c0_g1_i11:634-2219	711.1	469	https://www.orthodb.org/v10?query=44394at7898	leucine-rich repeat-containing protein 40
44394at7898	Duplicated	DN275_c0_g1_i4:634-2646	729.4	493	https://www.orthodb.org/v10?query=44394at7898	leucine-rich repeat-containing protein 40
44394at7898	Duplicated	DN275_c0_g1_i20:634-2729	730.9	493	https://www.orthodb.org/v10?query=44394at7898	leucine-rich repeat-containing protein 40
44394at7898	Duplicated	DN275_c0_g1_i36:634-2247	746.8	480	https://www.orthodb.org/v10?query=44394at7898	leucine-rich repeat-containing protein 40
44394at7898	Duplicated	DN275_c0_g1_i17:634-2360	771.8	506	https://www.orthodb.org/v10?query=44394at7898	leucine-rich repeat-containing protein 40
44394at7898	Duplicated	DN275_c0_g1_i22:634-2626	773.4	493	https://www.orthodb.org/v10?query=44394at7898	leucine-rich repeat-containing protein 40
44394at7898	Duplicated	DN275_c0_g1_i6:634-2787	832	530	https://www.orthodb.org/v10?query=44394at7898	leucine-rich repeat-containing protein 40
44394at7898	Duplicated	DN275_c0_g1_i29:634-2973	834.1	530	https://www.orthodb.org/v10?query=44394at7898	leucine-rich repeat-containing protein 40
44396at7898	Duplicated	DN2415_c0_g1_i4:1082-2964	1060.4	510	https://www.orthodb.org/v10?query=44396at7898	nicalin isoform X1
44396at7898	Duplicated	DN2415_c0_g1_i2:1082-2770	1068.9	510	https://www.orthodb.org/v10?query=44396at7898	nicalin isoform X1
44423at7898	Missing
44441at7898	Duplicated	DN15841_c0_g1_i3:160-2181	805.8	548
44441at7898	Duplicated	DN15841_c0_g1_i8:160-2079	822	534
44544at7898	Duplicated	DN4661_c0_g1_i3:191-1862	673.7	418	https://www.orthodb.org/v10?query=44544at7898	Kelch repeat-containing protein
44544at7898	Duplicated	DN4661_c0_g1_i2:191-2017	676.9	418	https://www.orthodb.org/v10?query=44544at7898	Kelch repeat-containing protein
44544at7898	Duplicated	DN4661_c0_g1_i6:191-1881	679.7	418	https://www.orthodb.org/v10?query=44544at7898	Kelch repeat-containing protein
44556at7898	Complete	DN2656_c0_g1_i3:1-1263	826.2	394
44559at7898	Missing
44563at7898	Duplicated	DN9801_c0_g1_i20:408-2307	740.3	481	https://www.orthodb.org/v10?query=44563at7898	C2 domain-containing protein 2
44563at7898	Duplicated	DN9801_c0_g1_i12:408-2177	746.7	481	https://www.orthodb.org/v10?query=44563at7898	C2 domain-containing protein 2
44563at7898	Duplicated	DN9801_c0_g1_i4:408-2423	797.3	529	https://www.orthodb.org/v10?query=44563at7898	C2 domain-containing protein 2
44563at7898	Duplicated	DN9801_c0_g1_i14:408-2569	799.2	529	https://www.orthodb.org/v10?query=44563at7898	C2 domain-containing protein 2
44563at7898	Duplicated	DN9801_c0_g1_i15:408-2532	801	529	https://www.orthodb.org/v10?query=44563at7898	C2 domain-containing protein 2
44563at7898	Duplicated	DN9801_c0_g1_i3:408-2439	805.6	529	https://www.orthodb.org/v10?query=44563at7898	C2 domain-containing protein 2
44563at7898	Duplicated	DN9801_c0_g1_i19:408-2531	807.8	529	https://www.orthodb.org/v10?query=44563at7898	C2 domain-containing protein 2
44645at7898	Duplicated	DN2130_c0_g1_i6:303-1631	834.2	391	https://www.orthodb.org/v10?query=44645at7898	BRCA1-associated protein
44645at7898	Duplicated	DN2130_c0_g1_i4:1-1374	874.2	407	https://www.orthodb.org/v10?query=44645at7898	BRCA1-associated protein
44652at7898	Complete	DN5281_c1_g1_i1:255-2015	1017.6	507
44744at7898	Duplicated	DN426_c10_g1_i6:1922-3527	635.2	390	https://www.orthodb.org/v10?query=44744at7898	DDB1- and CUL4-associated factor 17
44744at7898	Duplicated	DN426_c10_g1_i1:2024-3613	710.9	419	https://www.orthodb.org/v10?query=44744at7898	DDB1- and CUL4-associated factor 17
44749at7898	Missing
44752at7898	Missing
44759at7898	Complete	DN6820_c0_g1_i2:751-2297	753.5	397	https://www.orthodb.org/v10?query=44759at7898	oxidative stress-induced growth inhibitor 2-like
44796at7898	Duplicated	DN21101_c0_g1_i3:103-1368	485.4	369	https://www.orthodb.org/v10?query=44796at7898	glypican-2
44796at7898	Duplicated	DN21101_c0_g1_i11:379-1845	554.7	424	https://www.orthodb.org/v10?query=44796at7898	glypican-2
44796at7898	Duplicated	DN17080_c0_g1_i1:867-2273	561.9	446	https://www.orthodb.org/v10?query=44796at7898	glypican-2
44796at7898	Duplicated	DN21101_c0_g1_i5:682-2207	565.2	431	https://www.orthodb.org/v10?query=44796at7898	glypican-2
44814at7898	Complete	DN3428_c0_g1_i32:343-2018	740.5	418
44859at7898	Missing
44891at7898	Duplicated	DN3111_c2_g2_i2:40-1698	891	474	https://www.orthodb.org/v10?query=44891at7898	glutamyl-tRNA(Gln) amidotransferase subunit B, mitochondrial
44891at7898	Duplicated	DN3111_c2_g2_i1:75-1568	891.6	474	https://www.orthodb.org/v10?query=44891at7898	glutamyl-tRNA(Gln) amidotransferase subunit B, mitochondrial
44927at7898	Complete	DN17594_c0_g1_i3:171-2144	1100.2	618	https://www.orthodb.org/v10?query=44927at7898	serine/threonine-protein kinase PAK 4
44946at7898	Complete	DN47630_c0_g1_i3:127-2745	1023	766	https://www.orthodb.org/v10?query=44946at7898	cilia- and flagella-associated protein 58
44967at7898	Missing
45019at7898	Complete	DN1545_c0_g1_i1:2-1411	853.1	416	https://www.orthodb.org/v10?query=45019at7898	DET1 homolog
45069at7898	Missing
45111at7898	Complete	DN15717_c1_g1_i1:640-2763	727.4	477
45133at7898	Complete	DN68933_c0_g1_i1:128-1714	874.3	439	https://www.orthodb.org/v10?query=45133at7898	pyruvate dehydrogenase
45169at7898	Complete	DN8805_c0_g1_i9:260-1957	915.8	447	https://www.orthodb.org/v10?query=45169at7898	CDK5 regulatory subunit-associated protein 1
45170at7898	Complete	DN240_c0_g2_i3:121-1926	940.2	505	https://www.orthodb.org/v10?query=45170at7898	DNA polymerase alpha subunit B
45291at7898	Complete	DN6805_c0_g1_i7:272-2636	924.7	459	https://www.orthodb.org/v10?query=45291at7898	probable aminopeptidase NPEPL1
45322at7898	Complete	DN66294_c0_g1_i1:50-1852	719.2	450
45368at7898	Complete	DN16462_c0_g1_i3:3148-5071	769.8	441
45373at7898	Duplicated	DN19038_c0_g2_i7:199-1674	789.3	436
45373at7898	Duplicated	DN19038_c0_g2_i3:199-1872	903.3	496
45398at7898	Complete	DN9869_c0_g1_i1:93-2255	1092.7	589
45431at7898	Duplicated	DN6126_c0_g1_i2:3550-4923	912.9	425	https://www.orthodb.org/v10?query=45431at7898	T-complex protein 1 subunit eta
45431at7898	Duplicated	DN6126_c0_g1_i1:3550-5473	990.7	462	https://www.orthodb.org/v10?query=45431at7898	T-complex protein 1 subunit eta
45431at7898	Duplicated	DN6126_c0_g1_i4:3550-5283	998	462	https://www.orthodb.org/v10?query=45431at7898	T-complex protein 1 subunit eta
45442at7898	Complete	DN630_c6_g1_i2:4-1653	884.7	449	https://www.orthodb.org/v10?query=45442at7898	probable ATP-dependent RNA helicase DDX56
45463at7898	Complete	DN874_c0_g2_i11:1212-2900	903.4	448
45472at7898	Duplicated	DN8928_c0_g1_i7:267-2336	830.3	518	https://www.orthodb.org/v10?query=45472at7898	Histone deacetylase
45472at7898	Duplicated	DN8928_c0_g1_i2:364-2307	831.9	518	https://www.orthodb.org/v10?query=45472at7898	Histone deacetylase
45472at7898	Duplicated	DN8928_c0_g1_i27:364-2428	862.7	541	https://www.orthodb.org/v10?query=45472at7898	Histone deacetylase
45487at7898	Duplicated	DN11340_c0_g3_i2:603-7076	1224.4	1069	https://www.orthodb.org/v10?query=45487at7898	uncharacterized protein KIAA2026 homolog
45487at7898	Duplicated	DN11340_c0_g3_i1:603-7077	1234.2	1072	https://www.orthodb.org/v10?query=45487at7898	uncharacterized protein KIAA2026 homolog
45516at7898	Duplicated	DN614_c4_g1_i3:1393-3196	873.7	473	https://www.orthodb.org/v10?query=45516at7898	GPI transamidase component PIG-S
45516at7898	Duplicated	DN614_c4_g1_i2:1393-3081	874.3	473	https://www.orthodb.org/v10?query=45516at7898	GPI transamidase component PIG-S
45625at7898	Missing
45643at7898	Missing
45665at7898	Duplicated	DN3532_c0_g1_i13:2-1903	907	459	https://www.orthodb.org/v10?query=45665at7898	Eukaryotic elongation factor, selenocysteine-tRNA-specific
45665at7898	Duplicated	DN3532_c0_g1_i5:1152-3460	916.2	489	https://www.orthodb.org/v10?query=45665at7898	Eukaryotic elongation factor, selenocysteine-tRNA-specific
45665at7898	Duplicated	DN3532_c0_g1_i19:2-1573	928.3	459	https://www.orthodb.org/v10?query=45665at7898	Eukaryotic elongation factor, selenocysteine-tRNA-specific
45672at7898	Complete	DN22472_c0_g1_i3:124-2058	990.4	488	https://www.orthodb.org/v10?query=45672at7898	probable ATP-dependent RNA helicase DDX52
45675at7898	Complete	DN125_c1_g3_i1:1012-2820	974.3	495	https://www.orthodb.org/v10?query=45675at7898	RNA-binding protein 47 isoform X1
45739at7898	Complete	DN1318_c13_g1_i1:1699-4194	864.8	667	https://www.orthodb.org/v10?query=45739at7898	taperin
45743at7898	Complete	DN96559_c0_g1_i1:114-2915	1174.3	807	https://www.orthodb.org/v10?query=45743at7898	AP-5 complex subunit beta-1
45750at7898	Complete	DN8061_c0_g1_i4:143-1663	806.8	425	https://www.orthodb.org/v10?query=45750at7898	matrix metalloproteinase-28
45760at7898	Duplicated	DN37729_c1_g1_i5:139-1752	905.3	456	https://www.orthodb.org/v10?query=45760at7898	major facilitator superfamily domain-containing protein 2B
45760at7898	Duplicated	DN37729_c1_g1_i4:139-1737	905.4	456	https://www.orthodb.org/v10?query=45760at7898	major facilitator superfamily domain-containing protein 2B
45773at7898	Complete	DN8754_c7_g1_i1:132-1712	628.8	456	https://www.orthodb.org/v10?query=45773at7898	potassium voltage-gated channel subfamily V member 2-like
45828at7898	Complete	DN3430_c4_g1_i2:544-2079	878.7	456	https://www.orthodb.org/v10?query=45828at7898	glucosylceramidase
45892at7898	Missing
45918at7898	Duplicated	DN38873_c0_g1_i4:716-1967	683.7	314	https://www.orthodb.org/v10?query=45918at7898	retinoblastoma-binding protein 5 isoform X1
45918at7898	Duplicated	DN38873_c0_g1_i6:716-1918	685.7	314	https://www.orthodb.org/v10?query=45918at7898	retinoblastoma-binding protein 5 isoform X1
45918at7898	Duplicated	DN38873_c0_g1_i7:407-1534	686.1	314	https://www.orthodb.org/v10?query=45918at7898	retinoblastoma-binding protein 5 isoform X1
45918at7898	Duplicated	DN38873_c0_g1_i2:716-1798	686.6	314	https://www.orthodb.org/v10?query=45918at7898	retinoblastoma-binding protein 5 isoform X1
46016at7898	Duplicated	DN4394_c0_g1_i15:417-2498	924.5	500	https://www.orthodb.org/v10?query=46016at7898	histone H2A deubiquitinase MYSM1
46016at7898	Duplicated	DN4394_c0_g1_i2:5-2032	930.1	505	https://www.orthodb.org/v10?query=46016at7898	histone H2A deubiquitinase MYSM1
46016at7898	Duplicated	DN4394_c0_g1_i16:92-2583	932.4	512	https://www.orthodb.org/v10?query=46016at7898	histone H2A deubiquitinase MYSM1
46016at7898	Duplicated	DN4394_c0_g1_i12:5-2227	963.4	532	https://www.orthodb.org/v10?query=46016at7898	histone H2A deubiquitinase MYSM1
46016at7898	Duplicated	DN4394_c0_g1_i9:5-2149	968	532	https://www.orthodb.org/v10?query=46016at7898	histone H2A deubiquitinase MYSM1
46016at7898	Duplicated	DN4394_c0_g1_i5:417-2900	983.2	551	https://www.orthodb.org/v10?query=46016at7898	histone H2A deubiquitinase MYSM1
46016at7898	Duplicated	DN4394_c0_g1_i17:5-2629	1022.6	584	https://www.orthodb.org/v10?query=46016at7898	histone H2A deubiquitinase MYSM1
[truncated: 3,522 more rows]

## Sheet: ST3-S1 FPKM
transcript id	gene id	length	effective_length	expected_count	TPM	FPKM	IsoPct
DN0_c0_g1_i1	DN0_c0_g1	5290	5154.90	6055.07	7.16	6.54	92.90
DN0_c0_g1_i2	DN0_c0_g1	3625	3489.90	90.44	0.16	0.14	2.05
DN0_c0_g1_i3	DN0_c0_g1	5204	5068.90	323.49	0.39	0.36	5.05
DN0_c0_g2_i1	DN0_c0_g2	661	525.90	27.55	0.32	0.29	2.88
DN0_c0_g2_i2	DN0_c0_g2	922	786.90	41.93	0.32	0.30	2.92
DN0_c0_g2_i3	DN0_c0_g2	831	695.90	1194.52	10.46	9.55	94.20
DN0_c0_g3_i1	DN0_c0_g3	818	682.90	1079.00	9.63	8.79	100.00
DN0_c1_g1_i1	DN0_c1_g1	843	707.90	150.17	1.29	1.18	1.22
DN0_c1_g1_i3	DN0_c1_g1	1624	1488.90	0.00	0.00	0.00	0.00
DN0_c1_g1_i4	DN0_c1_g1	1371	1235.90	2777.25	13.69	12.50	12.95
DN0_c1_g1_i5	DN0_c1_g1	1803	1667.90	2387.58	8.72	7.97	8.25
DN0_c1_g1_i6	DN0_c1_g1	1672	1536.90	17653.26	70.00	63.92	66.19
DN0_c1_g1_i7	DN0_c1_g1	1306	1170.90	98.94	0.51	0.47	0.49
DN0_c1_g1_i9	DN0_c1_g1	1493	1357.90	2568.81	11.53	10.53	10.90
DN0_c2_g1_i1	DN0_c2_g1	1094	958.90	276.00	1.75	1.60	100.00
DN0_c3_g1_i1	DN0_c3_g1	11035	10899.90	8668.65	4.85	4.43	76.43
DN0_c3_g1_i2	DN0_c3_g1	3794	3658.90	897.35	1.49	1.36	23.57
DN100000_c0_g1_i1	DN100000_c0_g1	315	179.95	23.00	0.78	0.71	100.00
DN100001_c0_g1_i1	DN100001_c0_g1	344	208.93	18.00	0.53	0.48	100.00
DN100002_c0_g1_i1	DN100002_c0_g1	810	674.90	37.00	0.33	0.31	100.00
DN100003_c0_g1_i1	DN100003_c0_g1	329	193.94	11.00	0.35	0.32	100.00
DN100004_c0_g1_i1	DN100004_c0_g1	335	199.94	3.00	0.09	0.08	100.00
DN100005_c0_g1_i1	DN100005_c0_g1	241	106.29	3.00	0.17	0.16	100.00
DN100006_c0_g1_i1	DN100006_c0_g1	523	387.91	22.00	0.35	0.32	100.00
DN100007_c0_g1_i1	DN100007_c0_g1	327	191.94	6.00	0.19	0.17	100.00
DN100008_c0_g1_i1	DN100008_c0_g1	210	75.97	3.00	0.24	0.22	100.00
DN100009_c0_g1_i1	DN100009_c0_g1	276	141.04	4.00	0.17	0.16	100.00
DN10000_c0_g1_i1	DN10000_c0_g1	251	116.19	71.00	3.72	3.40	100.00
DN10000_c1_g1_i1	DN10000_c1_g1	745	609.90	35.00	0.35	0.32	100.00
DN10000_c2_g1_i1	DN10000_c2_g1	308	172.96	21.61	0.76	0.70	53.60
DN10000_c2_g1_i2	DN10000_c2_g1	678	542.90	31.13	0.35	0.32	24.59
DN10000_c2_g1_i3	DN10000_c2_g1	573	437.91	22.26	0.31	0.28	21.80
DN10000_c2_g2_i2	DN10000_c2_g2	1733	1597.90	327.00	1.25	1.14	100.00
DN10000_c4_g1_i1	DN10000_c4_g1	448	312.91	42.00	0.82	0.75	100.00
DN100010_c0_g1_i1	DN100010_c0_g1	307	171.96	3.00	0.11	0.10	100.00
DN100011_c0_g1_i1	DN100011_c0_g1	221	86.64	3.00	0.21	0.19	100.00
DN100012_c0_g1_i1	DN100012_c0_g1	443	307.91	9.00	0.18	0.16	100.00
DN100013_c0_g1_i1	DN100013_c0_g1	1008	872.90	39.00	0.27	0.25	100.00
DN100014_c0_g1_i1	DN100014_c0_g1	502	366.91	68.00	1.13	1.03	100.00
DN100015_c0_g1_i1	DN100015_c0_g1	250	115.20	6.00	0.32	0.29	100.00
DN100016_c0_g1_i1	DN100016_c0_g1	225	90.55	9.00	0.61	0.55	100.00
DN100017_c0_g1_i1	DN100017_c0_g1	338	202.93	6.00	0.18	0.16	100.00
DN100018_c0_g1_i1	DN100018_c0_g1	653	517.90	54.00	0.64	0.58	100.00
DN100019_c0_g1_i1	DN100019_c0_g1	307	171.96	4.00	0.14	0.13	100.00
DN10001_c0_g1_i1	DN10001_c0_g1	296	160.98	17.00	0.64	0.59	100.00
DN100020_c0_g1_i1	DN100020_c0_g1	228	93.49	8.00	0.52	0.48	100.00
DN100021_c0_g1_i1	DN100021_c0_g1	330	194.94	7.00	0.22	0.20	100.00
DN100022_c0_g1_i1	DN100022_c0_g1	413	277.91	16.00	0.35	0.32	100.00
DN100023_c0_g1_i1	DN100023_c0_g1	331	195.94	5.00	0.16	0.14	100.00
DN100024_c0_g1_i1	DN100024_c0_g1	1270	1134.90	63.00	0.34	0.31	100.00
DN100025_c0_g1_i1	DN100025_c0_g1	489	353.91	18.00	0.31	0.28	100.00
DN100026_c0_g1_i1	DN100026_c0_g1	232	97.42	4.00	0.25	0.23	100.00
DN100027_c0_g1_i1	DN100027_c0_g1	422	286.91	16.00	0.34	0.31	100.00
DN100028_c0_g1_i1	DN100028_c0_g1	273	138.05	10.00	0.44	0.40	100.00
DN100029_c0_g1_i1	DN100029_c0_g1	287	152.00	5.00	0.20	0.18	100.00
DN10002_c0_g1_i1	DN10002_c0_g1	211	76.93	47.55	3.77	3.44	100.00
DN100030_c0_g1_i1	DN100030_c0_g1	427	291.91	11.00	0.23	0.21	100.00
DN100031_c0_g1_i1	DN100031_c0_g1	297	161.98	7.00	0.26	0.24	100.00
DN100032_c0_g1_i1	DN100032_c0_g1	374	238.92	15.00	0.38	0.35	100.00
DN100033_c0_g1_i1	DN100033_c0_g1	381	245.92	9.00	0.22	0.20	100.00
DN100034_c0_g1_i1	DN100034_c0_g1	340	204.93	7.00	0.21	0.19	100.00
DN100035_c0_g1_i1	DN100035_c0_g1	290	155.00	35.00	1.38	1.26	100.00
DN100036_c0_g1_i1	DN100036_c0_g1	367	231.92	9.00	0.24	0.22	100.00
DN100037_c0_g1_i1	DN100037_c0_g1	271	136.06	17.00	0.76	0.70	100.00
DN100038_c0_g1_i1	DN100038_c0_g1	201	67.34	2.00	0.18	0.17	100.00
DN100039_c0_g1_i1	DN100039_c0_g1	317	181.95	5.00	0.17	0.15	100.00
DN10003_c0_g1_i1	DN10003_c0_g1	835	699.90	46.08	0.40	0.37	13.35
DN10003_c0_g1_i2	DN10003_c0_g1	922	786.90	207.88	1.61	1.47	53.58
DN10003_c0_g1_i3	DN10003_c0_g1	301	165.97	10.66	0.39	0.36	13.03
DN10003_c0_g1_i4	DN10003_c0_g1	392	256.92	25.39	0.60	0.55	20.04
DN100040_c0_g1_i1	DN100040_c0_g1	402	266.92	18.00	0.41	0.38	100.00
DN100041_c0_g1_i1	DN100041_c0_g1	306	170.97	7.00	0.25	0.23	100.00
DN100042_c0_g1_i1	DN100042_c0_g1	719	583.90	15.00	0.16	0.14	100.00
DN100043_c0_g1_i1	DN100043_c0_g1	399	263.92	19.00	0.44	0.40	100.00
DN100044_c0_g1_i1	DN100044_c0_g1	613	477.91	40.00	0.51	0.47	100.00
DN100045_c0_g1_i1	DN100045_c0_g1	230	95.46	1.00	0.06	0.06	100.00
DN100046_c0_g1_i1	DN100046_c0_g1	453	317.91	45.00	0.86	0.79	100.00
DN100047_c0_g1_i1	DN100047_c0_g1	218	83.72	5.00	0.36	0.33	100.00
DN100048_c0_g1_i1	DN100048_c0_g1	242	107.28	12.00	0.68	0.62	100.00
DN100049_c0_g1_i1	DN100049_c0_g1	258	123.13	8.00	0.40	0.36	100.00
DN10004_c0_g1_i1	DN10004_c0_g1	966	830.90	8541.00	62.64	57.20	100.00
DN100050_c0_g1_i1	DN100050_c0_g1	287	152.00	13.00	0.52	0.48	100.00
DN100051_c0_g1_i1	DN100051_c0_g1	399	263.92	16.00	0.37	0.34	100.00
DN100052_c0_g1_i1	DN100052_c0_g1	339	203.93	13.00	0.39	0.35	100.00
DN100053_c0_g1_i1	DN100053_c0_g1	750	614.90	27.00	0.27	0.24	100.00
DN100054_c0_g1_i1	DN100054_c0_g1	230	95.46	6.00	0.38	0.35	100.00
DN100055_c0_g1_i1	DN100055_c0_g1	428	292.91	6.00	0.12	0.11	100.00
DN100056_c0_g1_i1	DN100056_c0_g1	271	136.06	5.00	0.22	0.20	100.00
DN100057_c0_g1_i1	DN100057_c0_g1	1651	1515.90	142.00	0.57	0.52	100.00
DN100058_c0_g1_i1	DN100058_c0_g1	301	165.97	10.00	0.37	0.34	100.00
DN100059_c0_g1_i1	DN100059_c0_g1	291	155.99	34.00	1.33	1.21	100.00
DN10005_c0_g1_i1	DN10005_c0_g1	363	227.92	32.00	0.86	0.78	100.00
DN10005_c0_g2_i1	DN10005_c0_g2	964	828.90	28.00	0.21	0.19	100.00
DN10005_c0_g3_i1	DN10005_c0_g3	353	217.93	32.00	0.89	0.82	100.00
DN10005_c0_g4_i1	DN10005_c0_g4	233	98.41	6.00	0.37	0.34	100.00
DN10005_c2_g1_i1	DN10005_c2_g1	593	457.91	43.49	0.58	0.53	57.12
DN10005_c2_g1_i2	DN10005_c2_g1	493	357.91	25.51	0.43	0.40	42.88
DN10005_c2_g2_i1	DN10005_c2_g2	855	719.90	210.00	1.78	1.62	100.00
DN10005_c3_g1_i1	DN10005_c3_g1	252	117.18	61.00	3.17	2.90	100.00
DN10005_c4_g1_i1	DN10005_c4_g1	224	89.58	0.00	0.00	0.00	0.00
DN10005_c4_g1_i2	DN10005_c4_g1	232	97.42	6.00	0.38	0.34	100.00
DN10005_c6_g1_i1	DN10005_c6_g1	254	119.16	15.00	0.77	0.70	100.00
DN100060_c0_g1_i1	DN100060_c0_g1	888	752.90	30.00	0.24	0.22	100.00
DN100061_c0_g1_i1	DN100061_c0_g1	275	140.04	6.00	0.26	0.24	100.00
DN100062_c0_g1_i1	DN100062_c0_g1	247	112.23	20.00	1.09	0.99	100.00
DN100063_c0_g1_i1	DN100063_c0_g1	474	338.91	25.00	0.45	0.41	100.00
DN100064_c0_g1_i1	DN100064_c0_g1	254	119.16	2.00	0.10	0.09	100.00
DN100065_c0_g1_i1	DN100065_c0_g1	202	68.30	7.00	0.62	0.57	100.00
DN100066_c0_g1_i1	DN100066_c0_g1	258	123.13	21.00	1.04	0.95	100.00
DN100067_c0_g1_i1	DN100067_c0_g1	244	109.26	6.00	0.33	0.31	100.00
DN100068_c0_g1_i1	DN100068_c0_g1	258	123.13	9.00	0.45	0.41	100.00
DN100069_c0_g1_i1	DN100069_c0_g1	227	92.51	5.00	0.33	0.30	100.00
DN10006_c1_g1_i1	DN10006_c1_g1	202	68.30	2.00	0.18	0.16	100.00
DN100070_c0_g1_i1	DN100070_c0_g1	247	112.23	4.00	0.22	0.20	100.00
DN100071_c0_g1_i1	DN100071_c0_g1	394	258.92	50.00	1.18	1.07	100.00
DN100072_c0_g1_i1	DN100072_c0_g1	213	78.87	2.00	0.15	0.14	100.00
DN100073_c0_g1_i1	DN100073_c0_g1	207	73.08	3.00	0.25	0.23	100.00
DN100074_c0_g1_i1	DN100074_c0_g1	260	125.12	3.00	0.15	0.13	100.00
DN100075_c1_g1_i1	DN100075_c1_g1	237	102.35	3.00	0.18	0.16	100.00
DN100076_c0_g1_i1	DN100076_c0_g1	206	72.12	6.00	0.51	0.46	100.00
DN100077_c0_g1_i1	DN100077_c0_g1	222	87.62	2.00	0.14	0.13	100.00
DN100078_c0_g1_i1	DN100078_c0_g1	210	75.97	3.00	0.24	0.22	100.00
DN100079_c0_g1_i1	DN100079_c0_g1	278	143.03	2.00	0.09	0.08	100.00
DN10007_c0_g1_i1	DN10007_c0_g1	982	846.90	76.00	0.55	0.50	48.81
DN10007_c0_g1_i2	DN10007_c0_g1	422	286.91	27.00	0.57	0.52	51.19
DN10007_c0_g1_i3	DN10007_c0_g1	484	348.91	0.00	0.00	0.00	0.00
DN10007_c0_g2_i1	DN10007_c0_g2	492	356.91	33.00	0.56	0.51	100.00
DN10007_c1_g1_i1	DN10007_c1_g1	548	412.91	8.65	0.13	0.12	17.86
DN10007_c1_g1_i3	DN10007_c1_g1	669	533.90	6.18	0.07	0.06	9.87
DN10007_c1_g1_i5	DN10007_c1_g1	774	638.90	54.17	0.52	0.47	72.27
DN10007_c1_g2_i1	DN10007_c1_g2	756	620.90	80.56	0.79	0.72	50.91
DN10007_c1_g2_i2	DN10007_c1_g2	730	594.90	74.44	0.76	0.70	49.09
DN10007_c1_g3_i1	DN10007_c1_g3	626	490.90	23.00	0.29	0.26	100.00
DN10007_c2_g1_i1	DN10007_c2_g1	602	466.91	17.26	0.23	0.21	30.41
DN10007_c2_g1_i2	DN10007_c2_g1	534	398.91	33.74	0.52	0.47	69.59
DN10007_c2_g2_i1	DN10007_c2_g2	260	125.12	52.00	2.53	2.31	100.00
DN10007_c3_g1_i1	DN10007_c3_g1	265	130.09	38.00	1.78	1.63	100.00
DN10007_c4_g1_i1	DN10007_c4_g1	381	245.92	27.00	0.67	0.61	100.00
DN10007_c5_g1_i1	DN10007_c5_g1	697	561.90	36.00	0.39	0.36	100.00
DN100080_c0_g1_i1	DN100080_c0_g1	203	69.25	11.00	0.97	0.88	100.00
DN100081_c0_g1_i1	DN100081_c0_g1	653	517.90	265.08	3.12	2.85	86.98
DN100081_c0_g1_i2	DN100081_c0_g1	591	455.91	34.92	0.47	0.43	13.02
DN100082_c0_g1_i1	DN100082_c0_g1	232	97.42	5.00	0.31	0.29	100.00
DN100083_c0_g1_i1	DN100083_c0_g1	292	156.99	11.00	0.43	0.39	100.00
DN100084_c0_g1_i1	DN100084_c0_g1	374	238.92	24.00	0.61	0.56	100.00
DN100085_c0_g1_i1	DN100085_c0_g1	223	88.60	3.00	0.21	0.19	100.00
DN100086_c0_g1_i1	DN100086_c0_g1	332	196.94	18.00	0.56	0.51	100.00
DN100087_c0_g1_i1	DN100087_c0_g1	466	330.91	9.00	0.17	0.15	100.00
DN100088_c0_g1_i1	DN100088_c0_g1	447	311.91	196.00	3.83	3.50	100.00
DN100089_c0_g1_i1	DN100089_c0_g1	410	274.91	13.00	0.29	0.26	100.00
DN10008_c0_g1_i1	DN10008_c0_g1	460	324.91	118.46	2.22	2.03	67.56
DN10008_c0_g1_i2	DN10008_c0_g1	298	162.98	28.54	1.07	0.97	32.44
DN100090_c0_g1_i1	DN100090_c0_g1	274	139.05	10.00	0.44	0.40	100.00
DN100091_c0_g1_i1	DN100091_c0_g1	481	345.91	24.00	0.42	0.39	100.00
DN100092_c0_g1_i1	DN100092_c0_g1	238	103.33	8.00	0.47	0.43	100.00
DN100093_c0_g1_i1	DN100093_c0_g1	925	789.90	63.00	0.49	0.44	100.00
DN100094_c0_g1_i1	DN100094_c0_g1	420	284.91	12.00	0.26	0.23	100.00
DN100095_c0_g1_i1	DN100095_c0_g1	474	338.91	32.00	0.58	0.53	100.00
DN100096_c0_g1_i1	DN100096_c0_g1	205	71.16	4.00	0.34	0.31	100.00
DN100097_c0_g1_i1	DN100097_c0_g1	509	373.91	11.00	0.18	0.16	100.00
DN100098_c0_g1_i1	DN100098_c0_g1	432	296.91	19.00	0.39	0.36	100.00
DN100099_c0_g1_i1	DN100099_c0_g1	221	86.64	5.00	0.35	0.32	100.00
DN10009_c0_g1_i1	DN10009_c0_g1	4675	4539.90	270.36	0.36	0.33	4.44
DN10009_c0_g1_i2	DN10009_c0_g1	4659	4523.90	5799.64	7.81	7.13	95.56
DN1000_c0_g1_i1	DN1000_c0_g1	878	742.90	1446.00	11.86	10.83	100.00
DN100100_c0_g1_i1	DN100100_c0_g1	240	105.31	9.00	0.52	0.48	100.00
DN100101_c0_g1_i1	DN100101_c0_g1	238	103.33	4.00	0.24	0.22	100.00
DN100102_c0_g1_i1	DN100102_c0_g1	422	286.91	28.00	0.59	0.54	100.00
DN100103_c0_g1_i1	DN100103_c0_g1	678	542.90	45.00	0.51	0.46	100.00
DN100104_c0_g1_i1	DN100104_c0_g1	246	111.24	6.00	0.33	0.30	100.00
DN100105_c0_g1_i1	DN100105_c0_g1	1200	1064.90	87.00	0.50	0.45	100.00
DN100106_c0_g1_i1	DN100106_c0_g1	321	185.95	8.00	0.26	0.24	100.00
DN100107_c0_g1_i1	DN100107_c0_g1	660	524.90	33.00	0.38	0.35	100.00
DN100108_c0_g1_i1	DN100108_c0_g1	205	71.16	6.00	0.51	0.47	100.00
DN100109_c0_g1_i1	DN100109_c0_g1	228	93.49	6.00	0.39	0.36	100.00
DN10010_c0_g1_i13	DN10010_c0_g1	2048	1912.90	1218.60	3.88	3.54	1.35
DN10010_c0_g1_i14	DN10010_c0_g1	928	792.90	36626.24	281.49	257.04	97.89
DN10010_c0_g1_i18	DN10010_c0_g1	2340	2204.90	135.76	0.38	0.34	0.13
DN10010_c0_g1_i2	DN10010_c0_g1	2055	1919.90	500.01	1.59	1.45	0.55
DN10010_c0_g1_i3	DN10010_c0_g1	2292	2156.90	82.39	0.23	0.21	0.08
DN10010_c1_g1_i1	DN10010_c1_g1	335	199.94	0.00	0.00	0.00	0.00
DN10010_c1_g1_i2	DN10010_c1_g1	927	791.90	147.00	1.13	1.03	100.00
DN10010_c1_g2_i1	DN10010_c1_g2	481	345.91	41.00	0.72	0.66	100.00
DN10010_c1_g3_i1	DN10010_c1_g3	320	184.95	12.00	0.40	0.36	100.00
DN10010_c2_g1_i1	DN10010_c2_g1	213	78.87	1.00	0.08	0.07	100.00
DN10010_c4_g1_i1	DN10010_c4_g1	449	313.91	12.00	0.23	0.21	100.00
DN10010_c5_g1_i1	DN10010_c5_g1	365	229.92	8.00	0.21	0.19	100.00
DN100110_c0_g1_i1	DN100110_c0_g1	250	115.20	46.00	2.43	2.22	100.00
DN100111_c0_g1_i1	DN100111_c0_g1	692	556.90	1635.00	17.89	16.34	100.00
DN100112_c0_g1_i1	DN100112_c0_g1	330	194.94	10.00	0.31	0.29	100.00
DN100113_c0_g1_i1	DN100113_c0_g1	354	218.93	66.00	1.84	1.68	100.00
DN100114_c0_g1_i1	DN100114_c0_g1	317	181.95	17.00	0.57	0.52	100.00
DN100115_c0_g1_i1	DN100115_c0_g1	294	158.99	20.00	0.77	0.70	100.00
DN100116_c0_g1_i1	DN100116_c0_g1	304	168.97	10.00	0.36	0.33	100.00
DN100117_c0_g1_i1	DN100117_c0_g1	321	185.95	1037.00	33.98	31.03	100.00
DN100118_c0_g1_i1	DN100118_c0_g1	210	75.97	13.00	1.04	0.95	100.00
DN100119_c0_g1_i1	DN100119_c0_g1	378	242.92	10.00	0.25	0.23	100.00
DN10011_c0_g1_i1	DN10011_c0_g1	258	123.13	81.89	4.05	3.70	30.47
DN10011_c0_g1_i11	DN10011_c0_g1	794	658.90	0.00	0.00	0.00	0.00
DN10011_c0_g1_i12	DN10011_c0_g1	802	666.90	26.84	0.25	0.22	1.84
DN10011_c0_g1_i13	DN10011_c0_g1	784	648.90	0.00	0.00	0.00	0.00
DN10011_c0_g1_i16	DN10011_c0_g1	227	92.51	0.00	0.00	0.00	0.00
DN10011_c0_g1_i17	DN10011_c0_g1	797	661.90	8.48	0.08	0.07	0.59
DN10011_c0_g1_i19	DN10011_c0_g1	235	100.37	48.36	2.94	2.68	22.07
DN10011_c0_g1_i20	DN10011_c0_g1	240	105.31	66.29	3.84	3.50	28.84
DN10011_c0_g1_i21	DN10011_c0_g1	781	645.90	133.90	1.26	1.15	9.50
DN10011_c0_g1_i22	DN10011_c0_g1	807	671.90	12.21	0.11	0.10	0.83
DN10011_c0_g1_i6	DN10011_c0_g1	621	485.91	7.52	0.09	0.09	0.71
DN10011_c0_g1_i7	DN10011_c0_g1	771	635.90	38.23	0.37	0.33	2.75
DN10011_c0_g1_i8	DN10011_c0_g1	784	648.90	17.39	0.16	0.15	1.23
DN10011_c0_g1_i9	DN10011_c0_g1	253	118.17	3.02	0.16	0.14	1.17
DN10011_c1_g1_i1	DN10011_c1_g1	366	230.92	45.98	1.21	1.11	11.72
DN10011_c1_g1_i3	DN10011_c1_g1	505	369.91	0.00	0.00	0.00	0.00
DN10011_c1_g1_i4	DN10011_c1_g1	503	367.91	107.46	1.78	1.63	17.20
DN10011_c1_g1_i5	DN10011_c1_g1	284	149.01	99.49	4.07	3.72	39.31
DN10011_c1_g1_i6	DN10011_c1_g1	337	201.94	83.68	2.53	2.31	24.40
DN10011_c1_g1_i7	DN10011_c1_g1	359	223.92	18.00	0.49	0.45	4.73
DN10011_c1_g1_i8	DN10011_c1_g1	362	226.92	0.00	0.00	0.00	0.00
DN10011_c1_g1_i9	DN10011_c1_g1	439	303.91	13.58	0.27	0.25	2.63
DN10011_c2_g1_i1	DN10011_c2_g1	257	122.14	7.84	0.39	0.36	22.78
DN10011_c2_g1_i2	DN10011_c2_g1	394	258.92	23.44	0.55	0.50	32.13
DN10011_c2_g1_i3	DN10011_c2_g1	244	109.26	4.66	0.26	0.24	15.14
DN10011_c2_g1_i4	DN10011_c2_g1	407	271.91	9.40	0.21	0.19	12.27
DN10011_c2_g1_i5	DN10011_c2_g1	329	193.94	9.66	0.30	0.28	17.67
DN100120_c0_g1_i1	DN100120_c0_g1	323	187.95	10.00	0.32	0.30	100.00
DN100121_c0_g1_i1	DN100121_c0_g1	215	80.81	10.00	0.75	0.69	100.00
DN100122_c0_g1_i1	DN100122_c0_g1	396	260.92	96.00	2.24	2.05	100.00
DN100123_c0_g1_i1	DN100123_c0_g1	289	154.00	12.00	0.47	0.43	100.00
DN100124_c0_g1_i1	DN100124_c0_g1	250	115.20	6.00	0.32	0.29	100.00
DN100125_c0_g1_i1	DN100125_c0_g1	1627	1491.90	518.02	2.12	1.93	100.00
DN100126_c0_g1_i1	DN100126_c0_g1	237	102.35	12.00	0.71	0.65	100.00
DN100127_c0_g1_i1	DN100127_c0_g1	348	212.93	22.01	0.63	0.58	100.00
DN100128_c0_g1_i1	DN100128_c0_g1	218	83.72	7.00	0.51	0.47	100.00
DN100129_c0_g1_i1	DN100129_c0_g1	501	365.91	31.00	0.52	0.47	100.00
DN10012_c0_g1_i1	DN10012_c0_g1	226	91.53	16.00	1.07	0.97	100.00
DN100130_c0_g1_i1	DN100130_c0_g1	288	153.00	4.00	0.16	0.15	100.00
DN100131_c0_g1_i1	DN100131_c0_g1	277	142.04	13.00	0.56	0.51	100.00
DN100132_c0_g1_i1	DN100132_c0_g1	227	92.51	4.00	0.26	0.24	100.00
DN100133_c0_g1_i1	DN100133_c0_g1	292	156.99	10.00	0.39	0.35	100.00
DN100134_c0_g1_i1	DN100134_c0_g1	709	573.90	35.00	0.37	0.34	100.00
DN100135_c0_g1_i1	DN100135_c0_g1	396	260.92	15.00	0.35	0.32	100.00
DN100136_c0_g1_i1	DN100136_c0_g1	227	92.51	5.00	0.33	0.30	100.00
DN100137_c0_g1_i1	DN100137_c0_g1	267	132.08	5.00	0.23	0.21	100.00
DN100138_c0_g1_i1	DN100138_c0_g1	619	483.91	34.00	0.43	0.39	100.00
DN100139_c0_g1_i1	DN100139_c0_g1	293	157.99	6.00	0.23	0.21	100.00
DN10013_c0_g1_i1	DN10013_c0_g1	587	451.91	22.00	0.30	0.27	100.00
DN100140_c0_g1_i1	DN100140_c0_g1	475	339.91	4.00	0.07	0.07	100.00
DN100141_c0_g1_i1	DN100141_c0_g1	322	186.95	3.00	0.10	0.09	100.00
DN100143_c0_g1_i1	DN100143_c0_g1	1130	994.90	5950.00	36.44	33.28	100.00
DN100144_c0_g1_i1	DN100144_c0_g1	324	188.95	4.00	0.13	0.12	100.00
DN100145_c0_g1_i1	DN100145_c0_g1	641	505.90	18.00	0.22	0.20	100.00
DN100146_c0_g1_i1	DN100146_c0_g1	201	67.34	10.00	0.90	0.83	100.00
DN100147_c0_g1_i1	DN100147_c0_g1	266	131.09	1.00	0.05	0.04	100.00
DN100148_c0_g1_i1	DN100148_c0_g1	341	205.93	12.00	0.36	0.32	100.00
DN100149_c0_g1_i1	DN100149_c0_g1	430	294.91	14.00	0.29	0.26	100.00
DN10014_c0_g1_i1	DN10014_c0_g1	261	126.11	19.00	0.92	0.84	100.00
DN10014_c1_g1_i1	DN10014_c1_g1	221	86.64	8.00	0.56	0.51	100.00
DN10014_c2_g1_i1	DN10014_c2_g1	299	163.98	4.00	0.15	0.14	100.00
DN100150_c0_g1_i1	DN100150_c0_g1	218	83.72	7.00	0.51	0.47	100.00
DN100151_c0_g1_i1	DN100151_c0_g1	575	439.91	52.00	0.72	0.66	100.00
DN100152_c0_g1_i1	DN100152_c0_g1	226	91.53	12.00	0.80	0.73	100.00
DN100153_c0_g1_i1	DN100153_c0_g1	720	584.90	76.00	0.79	0.72	100.00
DN100154_c0_g1_i1	DN100154_c0_g1	523	387.91	86.00	1.35	1.23	100.00
DN100155_c0_g1_i1	DN100155_c0_g1	304	168.97	9.00	0.32	0.30	100.00
DN100156_c0_g1_i1	DN100156_c0_g1	376	240.92	32.00	0.81	0.74	100.00
DN100157_c0_g1_i1	DN100157_c0_g1	221	86.64	4.00	0.28	0.26	100.00
DN100158_c0_g1_i1	DN100158_c0_g1	379	243.92	15.00	0.37	0.34	100.00
DN100159_c0_g1_i1	DN100159_c0_g1	224	89.58	4.00	0.27	0.25	100.00
DN10015_c0_g1_i1	DN10015_c0_g1	516	380.91	35.00	0.56	0.51	100.00
DN100160_c0_g1_i1	DN100160_c0_g1	201	67.34	5.00	0.45	0.41	100.00
DN100161_c0_g1_i1	DN100161_c0_g1	248	113.22	5.00	0.27	0.25	100.00
DN100162_c0_g1_i1	DN100162_c0_g1	470	334.91	19.00	0.35	0.32	100.00
DN100163_c0_g1_i1	DN100163_c0_g1	1115	979.90	150.00	0.93	0.85	100.00
DN100164_c0_g1_i1	DN100164_c0_g1	271	136.06	5.00	0.22	0.20	100.00
DN100165_c0_g1_i1	DN100165_c0_g1	242	107.28	2.00	0.11	0.10	100.00
DN100166_c0_g1_i1	DN100166_c0_g1	275	140.04	3.00	0.13	0.12	100.00
DN100167_c0_g1_i1	DN100167_c0_g1	296	160.98	3.00	0.11	0.10	100.00
DN100168_c0_g1_i1	DN100168_c0_g1	202	68.30	3.00	0.27	0.24	100.00
DN100169_c0_g1_i1	DN100169_c0_g1	510	374.91	24.00	0.39	0.36	100.00
DN10016_c0_g1_i1	DN10016_c0_g1	312	176.96	26.25	0.90	0.83	23.77
DN10016_c0_g1_i2	DN10016_c0_g1	220	85.67	40.75	2.90	2.65	76.23
DN10016_c1_g1_i1	DN10016_c1_g1	296	160.98	28.60	1.08	0.99	13.75
DN10016_c1_g1_i3	DN10016_c1_g1	210	75.97	39.62	3.18	2.90	40.36
DN10016_c1_g1_i4	DN10016_c1_g1	360	224.92	79.71	2.16	1.97	27.43
DN10016_c1_g1_i6	DN10016_c1_g1	282	147.02	35.08	1.45	1.33	18.46
DN10016_c1_g2_i1	DN10016_c1_g2	261	126.11	1247.00	60.26	55.02	96.91
DN10016_c1_g2_i2	DN10016_c1_g2	281	146.02	0.00	0.00	0.00	0.00
DN10016_c1_g2_i4	DN10016_c1_g2	287	152.00	14.93	0.60	0.55	0.96
DN10016_c1_g2_i5	DN10016_c1_g2	287	152.00	33.07	1.33	1.21	2.13
DN100170_c0_g1_i1	DN100170_c0_g1	452	316.91	39.00	0.75	0.68	100.00
DN100171_c0_g1_i1	DN100171_c0_g1	257	122.14	13.00	0.65	0.59	100.00
DN100172_c0_g1_i1	DN100172_c0_g1	389	253.92	43.00	1.03	0.94	100.00
DN100173_c0_g1_i1	DN100173_c0_g1	291	155.99	9.00	0.35	0.32	100.00
DN100174_c0_g1_i1	DN100174_c0_g1	400	264.92	21.47	0.49	0.45	100.00
DN100175_c0_g1_i1	DN100175_c0_g1	322	186.95	12.00	0.39	0.36	100.00
DN100176_c0_g1_i1	DN100176_c0_g1	260	125.12	12.00	0.58	0.53	100.00
DN100177_c0_g1_i1	DN100177_c0_g1	349	213.93	11.00	0.31	0.29	100.00
DN100178_c0_g1_i1	DN100178_c0_g1	349	213.93	7.00	0.20	0.18	100.00
DN100179_c0_g1_i1	DN100179_c0_g1	686	550.90	525.00	5.81	5.30	100.00
DN10017_c0_g1_i1	DN10017_c0_g1	3230	3094.90	612.00	1.21	1.10	92.05
DN10017_c0_g1_i3	DN10017_c0_g1	252	117.18	2.00	0.10	0.09	7.95
DN100180_c0_g1_i1	DN100180_c0_g1	270	135.07	12.00	0.54	0.49	100.00
DN100181_c0_g1_i1	DN100181_c0_g1	426	290.91	24.00	0.50	0.46	100.00
DN100182_c0_g1_i1	DN100182_c0_g1	227	92.51	3.00	0.20	0.18	100.00
DN100183_c0_g1_i1	DN100183_c0_g1	213	78.87	10.00	0.77	0.71	100.00
DN100184_c0_g1_i1	DN100184_c0_g1	223	88.60	3.00	0.21	0.19	100.00
DN100185_c0_g1_i1	DN100185_c0_g1	256	121.15	7.00	0.35	0.32	100.00
DN100186_c0_g1_i1	DN100186_c0_g1	389	253.92	14.00	0.34	0.31	100.00
DN100187_c0_g1_i1	DN100187_c0_g1	285	150.01	8.00	0.32	0.30	100.00
DN100188_c0_g1_i1	DN100188_c0_g1	505	369.91	23.00	0.38	0.35	100.00
DN100189_c0_g1_i1	DN100189_c0_g1	319	183.95	8.00	0.27	0.24	100.00
DN10018_c0_g1_i1	DN10018_c0_g1	951	815.90	1485.00	11.09	10.13	100.00
DN100190_c0_g1_i1	DN100190_c0_g1	588	452.91	38.00	0.51	0.47	100.00
DN100191_c0_g1_i1	DN100191_c0_g1	812	676.90	32.00	0.29	0.26	100.00
DN100192_c0_g1_i1	DN100192_c0_g1	503	367.91	21.00	0.35	0.32	100.00
DN100193_c0_g1_i1	DN100193_c0_g1	262	127.11	3.00	0.14	0.13	100.00
DN100194_c0_g1_i1	DN100194_c0_g1	263	128.10	5.00	0.24	0.22	100.00
DN100195_c0_g1_i1	DN100195_c0_g1	201	67.34	6.00	0.54	0.50	100.00
DN100196_c0_g1_i1	DN100196_c0_g1	464	328.91	10.00	0.19	0.17	100.00
DN100197_c0_g1_i1	DN100197_c0_g1	223	88.60	4.00	0.28	0.25	100.00
DN100198_c0_g1_i1	DN100198_c0_g1	1234	1098.90	89.00	0.49	0.45	100.00
DN100199_c0_g1_i1	DN100199_c0_g1	244	109.26	12.00	0.67	0.61	100.00
DN10019_c0_g1_i1	DN10019_c0_g1	985	849.90	245.73	1.76	1.61	11.38
DN10019_c0_g1_i11	DN10019_c0_g1	984	848.90	27.96	0.20	0.18	1.30
DN10019_c0_g1_i12	DN10019_c0_g1	985	849.90	445.59	3.19	2.92	20.63
DN10019_c0_g1_i3	DN10019_c0_g1	392	256.92	39.75	0.94	0.86	6.09
DN10019_c0_g1_i4	DN10019_c0_g1	333	197.94	118.53	3.65	3.33	23.57
DN10019_c0_g1_i5	DN10019_c0_g1	338	202.93	14.58	0.44	0.40	2.83
DN10019_c0_g1_i6	DN10019_c0_g1	1010	874.90	307.31	2.14	1.95	13.82
DN10019_c0_g1_i9	DN10019_c0_g1	682	546.90	283.21	3.16	2.88	20.38
DN1001_c0_g1_i1	DN1001_c0_g1	2432	2296.90	6998.69	18.57	16.96	31.57
DN1001_c0_g1_i2	DN1001_c0_g1	2617	2481.90	0.00	0.00	0.00	0.00
DN1001_c0_g1_i3	DN1001_c0_g1	1954	1818.90	3194.67	10.70	9.77	18.20
DN1001_c0_g1_i4	DN1001_c0_g1	2475	2339.90	530.15	1.38	1.26	2.35
DN1001_c0_g1_i6	DN1001_c0_g1	1094	958.90	4432.49	28.17	25.72	47.89
DN1001_c0_g2_i1	DN1001_c0_g2	726	590.90	144.00	1.49	1.36	100.00
DN1001_c0_g3_i1	DN1001_c0_g3	868	732.90	736.00	6.12	5.59	100.00
DN1001_c1_g1_i1	DN1001_c1_g1	299	163.98	37.00	1.38	1.26	100.00
DN1001_c2_g1_i1	DN1001_c2_g1	1145	1009.90	1835.64	11.08	10.11	32.27
DN1001_c2_g1_i10	DN1001_c2_g1	341	205.93	133.27	3.94	3.60	11.49
DN1001_c2_g1_i11	DN1001_c2_g1	279	144.03	6.00	0.25	0.23	0.74
DN1001_c2_g1_i12	DN1001_c2_g1	445	309.91	51.98	1.02	0.93	2.98
DN1001_c2_g1_i13	DN1001_c2_g1	819	683.90	104.97	0.94	0.85	2.72
DN1001_c2_g1_i14	DN1001_c2_g1	323	187.95	10.45	0.34	0.31	0.99
DN1001_c2_g1_i3	DN1001_c2_g1	336	200.94	10.80	0.33	0.30	0.95
DN1001_c2_g1_i5	DN1001_c2_g1	442	306.91	736.19	14.62	13.35	42.58
DN1001_c2_g1_i9	DN1001_c2_g1	829	693.90	206.41	1.81	1.66	5.28
DN100200_c0_g1_i1	DN100200_c0_g1	224	89.58	8.00	0.54	0.50	100.00
DN100201_c0_g1_i1	DN100201_c0_g1	274	139.05	5.00	0.22	0.20	100.00
DN100202_c0_g1_i1	DN100202_c0_g1	359	223.92	6.00	0.16	0.15	100.00
DN100203_c0_g1_i1	DN100203_c0_g1	242	107.28	13.00	0.74	0.67	100.00
DN100204_c0_g1_i1	DN100204_c0_g1	234	99.39	4.00	0.25	0.22	100.00
DN100205_c0_g1_i1	DN100205_c0_g1	271	136.06	7.00	0.31	0.29	100.00
DN100206_c0_g1_i1	DN100206_c0_g1	245	110.25	1.00	0.06	0.05	100.00
DN100207_c0_g1_i1	DN100207_c0_g1	232	97.42	7.00	0.44	0.40	100.00
DN100208_c0_g1_i1	DN100208_c0_g1	234	99.39	7.00	0.43	0.39	100.00
DN100209_c0_g1_i1	DN100209_c0_g1	440	304.91	28.00	0.56	0.51	100.00
DN10020_c0_g1_i1	DN10020_c0_g1	212	77.90	13.00	1.02	0.93	100.00
DN10020_c0_g2_i1	DN10020_c0_g2	277	142.04	0.00	0.00	0.00	0.00
DN10020_c0_g2_i2	DN10020_c0_g2	1803	1667.90	5253.31	19.19	17.53	49.24
DN10020_c0_g2_i3	DN10020_c0_g2	231	96.44	16.85	1.06	0.97	2.73
DN10020_c0_g2_i4	DN10020_c0_g2	619	483.91	33.91	0.43	0.39	1.10
DN10020_c0_g2_i5	DN10020_c0_g2	491	355.91	55.90	0.96	0.87	2.46
DN10020_c0_g2_i6	DN10020_c0_g2	549	413.91	1.91	0.03	0.03	0.07
DN10020_c0_g2_i8	DN10020_c0_g2	1032	896.90	2547.77	17.31	15.81	44.41
DN10020_c2_g1_i1	DN10020_c2_g1	222	87.62	24.00	1.67	1.52	100.00
DN10020_c3_g1_i1	DN10020_c3_g1	640	504.90	27.00	0.33	0.30	100.00
DN100210_c0_g1_i1	DN100210_c0_g1	483	347.91	31.00	0.54	0.50	100.00
DN100211_c0_g1_i1	DN100211_c0_g1	766	630.90	59.00	0.57	0.52	100.00
DN100212_c0_g1_i1	DN100212_c0_g1	815	679.90	624.00	5.59	5.11	100.00
DN100213_c0_g1_i1	DN100213_c0_g1	285	150.01	22.00	0.89	0.82	100.00
DN100214_c0_g1_i1	DN100214_c0_g1	206	72.12	4.00	0.34	0.31	100.00
DN100215_c0_g1_i1	DN100215_c0_g1	237	102.35	6.00	0.36	0.33	100.00
DN100216_c0_g1_i1	DN100216_c0_g1	522	386.91	61.00	0.96	0.88	100.00
DN100217_c0_g1_i1	DN100217_c0_g1	201	67.34	2.00	0.18	0.17	100.00
DN100218_c0_g1_i1	DN100218_c0_g1	633	497.90	30.00	0.37	0.34	100.00
DN100219_c0_g1_i1	DN100219_c0_g1	300	164.98	13.00	0.48	0.44	100.00
DN10021_c0_g1_i1	DN10021_c0_g1	3610	3474.90	5900.87	10.35	9.45	36.44
DN10021_c0_g1_i2	DN10021_c0_g1	3631	3495.90	10089.71	17.59	16.06	61.93
DN10021_c0_g1_i3	DN10021_c0_g1	230	95.46	7.26	0.46	0.42	1.63
DN10021_c1_g1_i1	DN10021_c1_g1	1381	1245.90	590.00	2.89	2.64	100.00
DN10021_c2_g1_i1	DN10021_c2_g1	384	248.92	14.00	0.34	0.31	100.00
DN10021_c2_g2_i1	DN10021_c2_g2	761	625.90	35.00	0.34	0.31	100.00
DN10021_c2_g2_i2	DN10021_c2_g2	480	344.91	0.00	0.00	0.00	0.00
DN10021_c2_g3_i2	DN10021_c2_g3	527	391.91	37.00	0.58	0.53	87.86
DN10021_c2_g3_i3	DN10021_c2_g3	365	229.92	3.00	0.08	0.07	12.14
DN10021_c2_g4_i1	DN10021_c2_g4	283	148.02	20.00	0.82	0.75	100.00
DN10021_c3_g1_i1	DN10021_c3_g1	378	242.92	11.00	0.28	0.25	100.00
DN10021_c4_g1_i1	DN10021_c4_g1	285	150.01	9.00	0.37	0.33	100.00
DN100220_c0_g1_i1	DN100220_c0_g1	360	224.92	21.00	0.57	0.52	100.00
DN100221_c0_g1_i1	DN100221_c0_g1	231	96.44	4.00	0.25	0.23	100.00
DN100222_c0_g1_i1	DN100222_c0_g1	272	137.06	8.00	0.36	0.32	100.00
DN100223_c0_g1_i1	DN100223_c0_g1	247	112.23	7.00	0.38	0.35	100.00
DN100224_c0_g1_i1	DN100224_c0_g1	370	234.92	7.00	0.18	0.17	100.00
DN100225_c0_g1_i1	DN100225_c0_g1	367	231.92	12.00	0.32	0.29	100.00
DN100226_c0_g1_i1	DN100226_c0_g1	292	156.99	13.00	0.50	0.46	100.00
DN100227_c0_g1_i1	DN100227_c0_g1	237	102.35	10.00	0.60	0.54	100.00
DN100228_c0_g1_i1	DN100228_c0_g1	267	132.08	6.00	0.28	0.25	100.00
DN100229_c0_g1_i1	DN100229_c0_g1	383	247.92	12.00	0.29	0.27	100.00
DN10022_c0_g1_i1	DN10022_c0_g1	1100	964.90	127.00	0.80	0.73	100.00
DN100230_c0_g1_i1	DN100230_c0_g1	678	542.90	41.00	0.46	0.42	100.00
DN100231_c0_g1_i1	DN100231_c0_g1	953	817.90	42.00	0.31	0.29	100.00
DN100232_c0_g1_i1	DN100232_c0_g1	934	798.90	47.00	0.36	0.33	100.00
DN100233_c0_g1_i1	DN100233_c0_g1	496	360.91	173.00	2.92	2.67	100.00
DN100234_c0_g1_i1	DN100234_c0_g1	236	101.36	8.00	0.48	0.44	100.00
DN100235_c0_g1_i1	DN100235_c0_g1	242	107.28	129.00	7.33	6.69	100.00
DN100236_c0_g1_i1	DN100236_c0_g1	218	83.72	7.00	0.51	0.47	100.00
DN100237_c0_g1_i1	DN100237_c0_g1	317	181.95	8.00	0.27	0.24	100.00
DN100238_c0_g1_i1	DN100238_c0_g1	416	280.91	163.00	3.54	3.23	100.00
DN100239_c0_g1_i1	DN100239_c0_g1	374	238.92	7.00	0.18	0.16	100.00
DN10023_c1_g1_i1	DN10023_c1_g1	931	795.90	430.00	3.29	3.01	100.00
DN10023_c1_g2_i1	DN10023_c1_g2	207	73.08	5.00	0.42	0.38	100.00
DN10023_c2_g1_i1	DN10023_c2_g1	548	412.91	21.00	0.31	0.28	65.31
DN10023_c2_g1_i2	DN10023_c2_g1	208	74.04	2.00	0.16	0.15	34.69
DN10023_c3_g1_i1	DN10023_c3_g1	621	485.91	32.45	0.41	0.37	39.29
DN10023_c3_g1_i2	DN10023_c3_g1	964	828.90	85.55	0.63	0.57	60.71
DN10023_c4_g1_i1	DN10023_c4_g1	298	162.98	46.00	1.72	1.57	100.00
DN10023_c5_g1_i1	DN10023_c5_g1	408	272.91	30.00	0.67	0.61	100.00
DN10023_c6_g1_i1	DN10023_c6_g1	286	151.01	6.00	0.24	0.22	100.00
DN10023_c7_g1_i1	DN10023_c7_g1	366	230.92	6.00	0.16	0.14	100.00
DN100240_c0_g1_i1	DN100240_c0_g1	378	242.92	22.00	0.55	0.50	100.00
DN100241_c0_g1_i1	DN100241_c0_g1	657	521.90	129.00	1.51	1.38	100.00
DN100242_c0_g1_i1	DN100242_c0_g1	416	280.91	21.00	0.46	0.42	100.00
DN100243_c0_g1_i1	DN100243_c0_g1	353	217.93	15.00	0.42	0.38	100.00
DN100244_c0_g1_i1	DN100244_c0_g1	218	83.72	11.00	0.80	0.73	100.00
DN100245_c0_g1_i1	DN100245_c0_g1	304	168.97	23.00	0.83	0.76	100.00
DN100246_c0_g1_i1	DN100246_c0_g1	288	153.00	15.00	0.60	0.55	100.00
DN100247_c0_g1_i1	DN100247_c0_g1	282	147.02	8.00	0.33	0.30	100.00
DN100248_c0_g1_i1	DN100248_c0_g1	512	376.91	28.00	0.45	0.41	100.00
DN100249_c0_g1_i1	DN100249_c0_g1	911	775.90	36.00	0.28	0.26	100.00
DN10024_c0_g1_i1	DN10024_c0_g1	1018	882.90	11.65	0.08	0.07	6.66
DN10024_c0_g1_i2	DN10024_c0_g1	1061	925.90	171.35	1.13	1.03	93.34
DN100250_c0_g1_i1	DN100250_c0_g1	275	140.04	5.00	0.22	0.20	100.00
DN100251_c0_g1_i1	DN100251_c0_g1	1524	1388.90	168.00	0.74	0.67	100.00
DN100252_c0_g1_i1	DN100252_c0_g1	380	244.92	9.00	0.22	0.20	100.00
DN100253_c0_g1_i1	DN100253_c0_g1	233	98.41	10.00	0.62	0.57	100.00
DN100254_c0_g1_i1	DN100254_c0_g1	302	166.97	10.00	0.36	0.33	100.00
DN100255_c0_g1_i1	DN100255_c0_g1	565	429.91	25.00	0.35	0.32	100.00
DN100256_c0_g1_i1	DN100256_c0_g1	233	98.41	2.00	0.12	0.11	100.00
DN100257_c0_g1_i1	DN100257_c0_g1	213	78.87	3.00	0.23	0.21	100.00
DN100258_c0_g1_i1	DN100258_c0_g1	744	608.90	89.00	0.89	0.81	100.00
DN100259_c0_g1_i1	DN100259_c0_g1	266	131.09	2.00	0.09	0.08	100.00
DN10025_c0_g1_i1	DN10025_c0_g1	248	113.22	37.75	2.03	1.86	100.00
DN100260_c0_g1_i1	DN100260_c0_g1	272	137.06	4.00	0.18	0.16	100.00
DN100261_c0_g1_i1	DN100261_c0_g1	453	317.91	11.00	0.21	0.19	100.00
DN100262_c0_g1_i1	DN100262_c0_g1	355	219.93	14.00	0.39	0.35	100.00
DN100263_c0_g1_i1	DN100263_c0_g1	222	87.62	4.00	0.28	0.25	100.00
DN100264_c0_g1_i1	DN100264_c0_g1	711	575.90	20.00	0.21	0.19	100.00
DN100265_c0_g1_i1	DN100265_c0_g1	214	79.84	6.00	0.46	0.42	100.00
DN100266_c0_g1_i1	DN100266_c0_g1	202	68.30	7.00	0.62	0.57	100.00
DN100267_c0_g1_i1	DN100267_c0_g1	409	273.91	15.00	0.33	0.30	100.00
DN100268_c0_g1_i1	DN100268_c0_g1	243	108.27	3.00	0.17	0.15	100.00
DN100269_c0_g1_i1	DN100269_c0_g1	255	120.16	8.00	0.41	0.37	100.00
DN10026_c0_g1_i1	DN10026_c0_g1	585	449.91	33.98	0.46	0.42	3.66
DN10026_c0_g1_i2	DN10026_c0_g1	511	375.91	748.02	12.13	11.07	96.34
DN100270_c0_g1_i1	DN100270_c0_g1	379	243.92	4.00	0.10	0.09	100.00
DN100271_c0_g1_i1	DN100271_c0_g1	231	96.44	7.00	0.44	0.40	100.00
DN100272_c0_g1_i1	DN100272_c0_g1	310	174.96	27.00	0.94	0.86	100.00
DN100273_c0_g1_i1	DN100273_c0_g1	219	84.70	5.00	0.36	0.33	100.00
DN100274_c0_g1_i1	DN100274_c0_g1	345	209.93	3.00	0.09	0.08	100.00
DN100275_c0_g1_i1	DN100275_c0_g1	231	96.44	6.00	0.38	0.35	100.00
DN100276_c0_g1_i1	DN100276_c0_g1	222	87.62	4.00	0.28	0.25	100.00
DN100277_c0_g1_i1	DN100277_c0_g1	287	152.00	6.00	0.24	0.22	100.00
DN100278_c0_g1_i1	DN100278_c0_g1	325	189.94	12.00	0.38	0.35	100.00
DN100279_c0_g1_i1	DN100279_c0_g1	245	110.25	10.00	0.55	0.50	100.00
DN10027_c0_g1_i1	DN10027_c0_g1	584	448.91	36.60	0.50	0.45	94.17
DN10027_c0_g1_i2	DN10027_c0_g1	611	475.91	2.40	0.03	0.03	5.83
DN100280_c0_g1_i1	DN100280_c0_g1	459	323.91	10.00	0.19	0.17	100.00
DN100281_c0_g1_i1	DN100281_c0_g1	230	95.46	13.00	0.83	0.76	100.00
DN100282_c0_g1_i1	DN100282_c0_g1	252	117.18	4.00	0.21	0.19	100.00
DN100283_c0_g1_i1	DN100283_c0_g1	223	88.60	4.00	0.28	0.25	100.00
DN100284_c0_g1_i1	DN100284_c0_g1	428	292.91	24.00	0.50	0.46	100.00
DN100285_c0_g1_i1	DN100285_c0_g1	231	96.44	16.00	1.01	0.92	100.00
DN100286_c0_g1_i1	DN100286_c0_g1	413	277.91	9.00	0.20	0.18	100.00
DN100287_c0_g1_i1	DN100287_c0_g1	299	163.98	6.00	0.22	0.20	100.00
DN100288_c0_g1_i1	DN100288_c0_g1	363	227.92	8.00	0.21	0.20	100.00
DN100289_c0_g1_i1	DN100289_c0_g1	471	335.91	6.00	0.11	0.10	100.00
DN10028_c0_g1_i1	DN10028_c0_g1	1159	1023.90	496.42	2.95	2.70	88.16
DN10028_c0_g1_i2	DN10028_c0_g1	1280	1144.90	74.58	0.40	0.36	11.84
DN100290_c0_g1_i1	DN100290_c0_g1	231	96.44	8.00	0.51	0.46	100.00
DN100291_c0_g1_i1	DN100291_c0_g1	210	75.97	2.00	0.16	0.15	100.00
DN100292_c0_g1_i1	DN100292_c0_g1	235	100.37	7.00	0.42	0.39	100.00
DN100293_c0_g1_i1	DN100293_c0_g1	261	126.11	13.00	0.63	0.57	100.00
DN100294_c0_g1_i1	DN100294_c0_g1	321	185.95	215.00	7.05	6.43	100.00
DN100295_c0_g1_i1	DN100295_c0_g1	214	79.84	5.00	0.38	0.35	100.00
DN100296_c0_g1_i1	DN100296_c0_g1	236	101.36	4.00	0.24	0.22	100.00
DN100297_c0_g1_i1	DN100297_c0_g1	567	431.91	27.00	0.38	0.35	100.00
DN100298_c0_g1_i1	DN100298_c0_g1	766	630.90	220.00	2.12	1.94	100.00
DN100299_c0_g1_i1	DN100299_c0_g1	213	78.87	3.00	0.23	0.21	100.00
DN10029_c0_g1_i2	DN10029_c0_g1	1064	928.90	47.00	0.31	0.28	100.00
DN1002_c0_g1_i1	DN1002_c0_g1	423	287.91	15.17	0.32	0.29	1.74
DN1002_c0_g1_i2	DN1002_c0_g1	869	733.90	1162.96	9.66	8.82	52.42
DN1002_c0_g1_i3	DN1002_c0_g1	848	712.90	987.87	8.44	7.71	45.84
DN100300_c0_g1_i1	DN100300_c0_g1	817	681.90	59.00	0.53	0.48	100.00
DN100301_c0_g1_i1	DN100301_c0_g1	345	209.93	18.00	0.52	0.48	100.00
DN100302_c0_g1_i1	DN100302_c0_g1	305	169.97	11.00	0.39	0.36	100.00
DN100303_c0_g1_i1	DN100303_c0_g1	659	523.90	33.00	0.38	0.35	100.00
DN100304_c0_g1_i1	DN100304_c0_g1	249	114.21	13.00	0.69	0.63	100.00
DN100305_c0_g1_i1	DN100305_c0_g1	205	71.16	6.00	0.51	0.47	100.00
DN100306_c0_g1_i1	DN100306_c0_g1	1269	1133.90	261.00	1.40	1.28	100.00
DN100307_c0_g1_i1	DN100307_c0_g1	300	164.98	6.00	0.22	0.20	100.00
DN100308_c0_g1_i1	DN100308_c0_g1	687	551.90	86.00	0.95	0.87	100.00
DN100309_c0_g1_i1	DN100309_c0_g1	473	337.91	28.00	0.50	0.46	100.00
DN10030_c0_g1_i1	DN10030_c0_g1	1144	1008.90	57.49	0.35	0.32	8.24
DN10030_c0_g1_i2	DN10030_c0_g1	1665	1529.90	798.67	3.18	2.90	75.52
DN10030_c0_g1_i3	DN10030_c0_g1	1693	1557.90	174.85	0.68	0.62	16.24
DN10030_c0_g2_i1	DN10030_c0_g2	235	100.37	15.00	0.91	0.83	100.00
DN10030_c1_g1_i1	DN10030_c1_g1	1627	1491.90	692.14	2.83	2.58	49.59
DN10030_c1_g1_i2	DN10030_c1_g1	298	162.98	76.86	2.87	2.62	50.41
DN10030_c2_g1_i1	DN10030_c2_g1	217	82.75	139.98	10.31	9.41	100.00
DN10030_c3_g1_i1	DN10030_c3_g1	1963	1827.90	855.00	2.85	2.60	100.00
DN10030_c4_g1_i1	DN10030_c4_g1	1144	1008.90	443.00	2.68	2.44	100.00
DN10030_c5_g1_i1	DN10030_c5_g1	205	71.16	6.00	0.51	0.47	100.00
DN100310_c0_g1_i1	DN100310_c0_g1	327	191.94	21.00	0.67	0.61	100.00
DN100311_c0_g1_i1	DN100311_c0_g1	213	78.87	5.00	0.39	0.35	100.00
DN100312_c0_g1_i1	DN100312_c0_g1	282	147.02	9.00	0.37	0.34	100.00
DN100313_c0_g1_i1	DN100313_c0_g1	1276	1140.90	103.00	0.55	0.50	100.00
DN100314_c0_g1_i1	DN100314_c0_g1	323	187.95	15.00	0.49	0.44	100.00
DN100315_c0_g1_i1	DN100315_c0_g1	394	258.92	19.00	0.45	0.41	100.00
DN100316_c0_g1_i1	DN100316_c0_g1	256	121.15	6.00	0.30	0.28	100.00
DN100317_c0_g1_i1	DN100317_c0_g1	208	74.04	3.00	0.25	0.23	100.00
DN100318_c0_g1_i1	DN100318_c0_g1	1053	917.90	85.00	0.56	0.52	100.00
DN100319_c0_g1_i1	DN100319_c0_g1	615	479.91	23.00	0.29	0.27	100.00
DN10031_c0_g1_i1	DN10031_c0_g1	505	369.91	50.00	0.82	0.75	100.00
DN100320_c0_g1_i1	DN100320_c0_g1	542	406.91	29.00	0.43	0.40	100.00
DN100321_c0_g1_i1	DN100321_c0_g1	443	307.91	16.00	0.32	0.29	100.00
DN100322_c0_g1_i1	DN100322_c0_g1	239	104.32	3.00	0.18	0.16	100.00
DN100323_c0_g1_i1	DN100323_c0_g1	508	372.91	31.00	0.51	0.46	100.00
DN100324_c0_g1_i1	DN100324_c0_g1	650	514.90	23.00	0.27	0.25	100.00
DN100325_c0_g1_i1	DN100325_c0_g1	232	97.42	10.00	0.63	0.57	100.00
DN100326_c0_g1_i1	DN100326_c0_g1	237	102.35	2.00	0.12	0.11	100.00
DN100327_c0_g1_i1	DN100327_c0_g1	217	82.75	3.00	0.22	0.20	100.00
DN100328_c0_g1_i1	DN100328_c0_g1	378	242.92	20.00	0.50	0.46	100.00
DN100329_c0_g1_i1	DN100329_c0_g1	298	162.98	3.00	0.11	0.10	100.00
DN10032_c0_g1_i1	DN10032_c0_g1	566	430.91	41.00	0.58	0.53	100.00
DN100330_c0_g1_i1	DN100330_c0_g1	286	151.01	11.00	0.44	0.41	100.00
DN100331_c0_g1_i1	DN100331_c0_g1	278	143.03	7.00	0.30	0.27	100.00
DN100332_c0_g1_i1	DN100332_c0_g1	229	94.47	7.00	0.45	0.41	100.00
DN100333_c0_g1_i1	DN100333_c0_g1	471	335.91	31.00	0.56	0.51	100.00
DN100334_c0_g1_i1	DN100334_c0_g1	785	649.90	36.00	0.34	0.31	100.00
DN100335_c0_g1_i1	DN100335_c0_g1	453	317.91	25.00	0.48	0.44	100.00
DN100336_c0_g1_i1	DN100336_c0_g1	216	81.78	2.00	0.15	0.14	100.00
DN100337_c0_g1_i1	DN100337_c0_g1	417	281.91	33.00	0.71	0.65	100.00
DN100338_c0_g1_i1	DN100338_c0_g1	503	367.91	23.00	0.38	0.35	100.00
DN100339_c0_g1_i1	DN100339_c0_g1	250	115.20	5.00	0.26	0.24	100.00
DN10033_c0_g1_i1	DN10033_c0_g1	325	189.94	17.01	0.55	0.50	6.58
DN10033_c0_g1_i2	DN10033_c0_g1	324	188.95	239.99	7.74	7.07	93.42
DN100340_c0_g1_i1	DN100340_c0_g1	347	211.93	6.00	0.17	0.16	100.00
DN100341_c0_g1_i1	DN100341_c0_g1	313	177.96	18.00	0.62	0.56	100.00
DN100342_c0_g1_i1	DN100342_c0_g1	451	315.91	6.00	0.12	0.11	100.00
DN100343_c0_g1_i1	DN100343_c0_g1	271	136.06	13.00	0.58	0.53	100.00
DN100344_c0_g1_i1	DN100344_c0_g1	416	280.91	18.00	0.39	0.36	100.00
DN100345_c0_g1_i1	DN100345_c0_g1	326	190.94	14.00	0.45	0.41	100.00
DN100346_c0_g1_i1	DN100346_c0_g1	331	195.94	12.00	0.37	0.34	100.00
DN100347_c0_g1_i1	DN100347_c0_g1	323	187.95	10.00	0.32	0.30	100.00
DN100348_c0_g1_i1	DN100348_c0_g1	348	212.93	13.00	0.37	0.34	100.00
DN100349_c0_g1_i1	DN100349_c0_g1	275	140.04	6.00	0.26	0.24	100.00
DN10034_c0_g1_i1	DN10034_c0_g1	203	69.25	11.78	1.04	0.95	42.77
DN10034_c0_g1_i10	DN10034_c0_g1	281	146.02	13.00	0.54	0.50	22.38
DN10034_c0_g1_i2	DN10034_c0_g1	1087	951.90	58.28	0.37	0.34	15.39
DN10034_c0_g1_i3	DN10034_c0_g1	217	82.75	5.10	0.38	0.34	15.50
DN10034_c0_g1_i7	DN10034_c0_g1	217	82.75	1.00	0.07	0.07	3.04
DN10034_c0_g1_i9	DN10034_c0_g1	910	774.90	2.84	0.02	0.02	0.92
DN100350_c0_g1_i1	DN100350_c0_g1	717	581.90	42.00	0.44	0.40	100.00
DN100351_c0_g1_i1	DN100351_c0_g1	645	509.90	37.00	0.44	0.40	100.00
DN100352_c0_g1_i1	DN100352_c0_g1	721	585.90	89.00	0.93	0.85	100.00
DN100353_c0_g1_i1	DN100353_c0_g1	359	223.92	15.00	0.41	0.37	100.00
DN100354_c0_g1_i1	DN100354_c0_g1	716	580.90	26.00	0.27	0.25	100.00
DN100355_c0_g1_i1	DN100355_c0_g1	214	79.84	2.00	0.15	0.14	100.00
DN100356_c0_g1_i1	DN100356_c0_g1	260	125.12	8.00	0.39	0.36	100.00
DN100357_c0_g1_i1	DN100357_c0_g1	240	105.31	5.00	0.29	0.26	100.00
DN100358_c0_g1_i1	DN100358_c0_g1	500	364.91	19.00	0.32	0.29	100.00
DN100359_c0_g1_i1	DN100359_c0_g1	839	703.90	37.00	0.32	0.29	100.00
DN10035_c0_g1_i1	DN10035_c0_g1	288	153.00	5.00	0.20	0.18	100.00
DN10035_c0_g2_i1	DN10035_c0_g2	602	466.91	39.00	0.51	0.46	100.00
DN100360_c0_g1_i1	DN100360_c0_g1	241	106.29	3.00	0.17	0.16	100.00
DN100361_c0_g1_i1	DN100361_c0_g1	408	272.91	9.00	0.20	0.18	100.00
DN100362_c0_g1_i1	DN100362_c0_g1	268	133.07	21.00	0.96	0.88	100.00
DN100363_c0_g1_i1	DN100363_c0_g1	231	96.44	4.00	0.25	0.23	100.00
DN100364_c0_g1_i1	DN100364_c0_g1	295	159.99	2.00	0.08	0.07	100.00
DN100365_c0_g1_i1	DN100365_c0_g1	368	232.92	11.00	0.29	0.26	100.00
DN100366_c0_g1_i1	DN100366_c0_g1	502	366.91	49.00	0.81	0.74	100.00
DN100367_c0_g1_i1	DN100367_c0_g1	266	131.09	11.00	0.51	0.47	100.00
DN100368_c0_g1_i1	DN100368_c0_g1	523	387.91	45.00	0.71	0.65	100.00
DN100369_c0_g1_i1	DN100369_c0_g1	337	201.94	11.00	0.33	0.30	100.00
DN10036_c0_g1_i1	DN10036_c0_g1	446	310.91	27.11	0.53	0.49	67.43
DN10036_c0_g1_i2	DN10036_c0_g1	465	329.91	13.89	0.26	0.23	32.57
DN10036_c1_g1_i1	DN10036_c1_g1	284	149.01	15.00	0.61	0.56	100.00
DN100370_c0_g1_i1	DN100370_c0_g1	420	284.91	11.00	0.24	0.21	100.00
DN100371_c0_g1_i1	DN100371_c0_g1	291	155.99	3.00	0.12	0.11	100.00
DN100372_c0_g1_i1	DN100372_c0_g1	280	145.03	9.00	0.38	0.35	100.00
DN100373_c0_g1_i1	DN100373_c0_g1	221	86.64	4.00	0.28	0.26	100.00
DN100374_c0_g1_i1	DN100374_c0_g1	313	177.96	14.00	0.48	0.44	100.00
DN100375_c0_g1_i1	DN100375_c0_g1	208	74.04	10.00	0.82	0.75	100.00
DN100376_c0_g1_i1	DN100376_c0_g1	212	77.90	2.00	0.16	0.14	100.00
DN100377_c0_g1_i1	DN100377_c0_g1	282	147.02	9.00	0.37	0.34	100.00
DN100378_c0_g1_i1	DN100378_c0_g1	335	199.94	17.00	0.52	0.47	100.00
DN100379_c0_g1_i1	DN100379_c0_g1	264	129.10	5.00	0.24	0.22	100.00
DN10037_c0_g1_i1	DN10037_c0_g1	324	188.95	6.92	0.22	0.20	1.85
DN10037_c0_g1_i2	DN10037_c0_g1	959	823.90	210.21	1.55	1.42	12.91
DN10037_c0_g1_i3	DN10037_c0_g1	313	177.96	21.72	0.74	0.68	6.18
DN10037_c0_g1_i4	DN10037_c0_g1	258	123.13	0.00	0.00	0.00	0.00
DN10037_c0_g1_i5	DN10037_c0_g1	262	127.11	150.78	7.23	6.60	60.03
DN10037_c0_g1_i6	DN10037_c0_g1	216	81.78	30.74	2.29	2.09	19.03
DN10037_c4_g1_i1	DN10037_c4_g1	201	67.34	1.00	0.09	0.08	100.00
DN10037_c5_g1_i1	DN10037_c5_g1	1549	1413.90	350.00	1.51	1.38	100.00
DN10037_c6_g1_i1	DN10037_c6_g1	672	536.90	39.00	0.44	0.40	100.00
DN100380_c0_g1_i1	DN100380_c0_g1	864	728.90	2996.00	25.05	22.87	100.00
DN100381_c0_g1_i1	DN100381_c0_g1	202	68.30	6.00	0.54	0.49	100.00
DN100382_c0_g1_i1	DN100382_c0_g1	325	189.94	6.00	0.19	0.18	100.00
DN100383_c0_g1_i1	DN100383_c0_g1	261	126.11	9.00	0.43	0.40	100.00
DN100384_c0_g1_i1	DN100384_c0_g1	219	84.70	3.00	0.22	0.20	100.00
DN100385_c0_g1_i1	DN100385_c0_g1	251	116.19	4.00	0.21	0.19	100.00
DN100386_c0_g1_i1	DN100386_c0_g1	416	280.91	15.00	0.33	0.30	100.00
DN100387_c0_g1_i1	DN100387_c0_g1	331	195.94	7.00	0.22	0.20	100.00
DN100388_c0_g1_i1	DN100388_c0_g1	272	137.06	4.00	0.18	0.16	100.00
DN100389_c0_g1_i1	DN100389_c0_g1	504	368.91	15.00	0.25	0.23	100.00
DN10038_c0_g1_i1	DN10038_c0_g1	2186	2050.90	40.44	0.12	0.11	4.47
DN10038_c0_g1_i2	DN10038_c0_g1	2130	1994.90	19.72	0.06	0.06	2.24
DN10038_c0_g1_i4	DN10038_c0_g1	1454	1318.90	29.65	0.14	0.13	5.10
DN10038_c0_g1_i5	DN10038_c0_g1	1632	1496.90	34.53	0.14	0.13	5.23
DN10038_c0_g1_i6	DN10038_c0_g1	1655	1519.90	9.41	0.04	0.03	1.40
DN10038_c0_g1_i7	DN10038_c0_g1	585	449.91	9.24	0.13	0.11	4.66
DN10038_c0_g1_i9	DN10038_c0_g1	2038	1902.90	645.02	2.07	1.89	76.89
DN100390_c0_g1_i1	DN100390_c0_g1	244	109.26	4.00	0.22	0.20	100.00
DN100391_c0_g1_i1	DN100391_c0_g1	335	199.94	10.00	0.30	0.28	100.00
DN100392_c0_g1_i1	DN100392_c0_g1	274	139.05	5.00	0.22	0.20	100.00
DN100393_c0_g1_i1	DN100393_c0_g1	205	71.16	4.00	0.34	0.31	100.00
DN100394_c0_g1_i1	DN100394_c0_g1	632	496.90	40.00	0.49	0.45	100.00
DN100395_c0_g1_i1	DN100395_c0_g1	311	175.96	1032.00	35.74	32.64	100.00
DN100396_c0_g1_i1	DN100396_c0_g1	227	92.51	6.00	0.40	0.36	100.00
DN100397_c0_g1_i1	DN100397_c0_g1	284	149.01	6.00	0.25	0.22	100.00
DN100398_c0_g1_i1	DN100398_c0_g1	353	217.93	20.00	0.56	0.51	100.00
DN100399_c0_g1_i1	DN100399_c0_g1	310	174.96	10.00	0.35	0.32	100.00
DN10039_c0_g1_i1	DN10039_c0_g1	388	252.92	16.00	0.39	0.35	100.00
DN1003_c0_g1_i1	DN1003_c0_g1	2154	2018.90	72.59	0.22	0.20	0.48
DN1003_c0_g1_i2	DN1003_c0_g1	4688	4552.90	33609.27	44.99	41.08	98.04
DN1003_c0_g1_i3	DN1003_c0_g1	5159	5023.90	562.14	0.68	0.62	1.49
DN100400_c0_g1_i1	DN100400_c0_g1	232	97.42	4.00	0.25	0.23	100.00
DN100401_c0_g1_i1	DN100401_c0_g1	267	132.08	7.00	0.32	0.29	100.00
DN100402_c0_g1_i1	DN100402_c0_g1	269	134.07	5.00	0.23	0.21	100.00
DN100403_c0_g1_i1	DN100403_c0_g1	217	82.75	5.00	0.37	0.34	100.00
DN100404_c0_g1_i1	DN100404_c0_g1	208	74.04	4.00	0.33	0.30	100.00
DN100405_c0_g1_i1	DN100405_c0_g1	267	132.08	5.00	0.23	0.21	100.00
DN100406_c0_g1_i1	DN100406_c0_g1	282	147.02	3.00	0.12	0.11	100.00
DN100407_c0_g1_i1	DN100407_c0_g1	362	226.92	12.00	0.32	0.29	100.00
DN100408_c0_g1_i1	DN100408_c0_g1	476	340.91	65.00	1.16	1.06	100.00
DN100409_c0_g1_i1	DN100409_c0_g1	213	78.87	3.00	0.23	0.21	100.00
DN10040_c0_g1_i1	DN10040_c0_g1	444	308.91	4.55	0.09	0.08	4.71
DN10040_c0_g1_i2	DN10040_c0_g1	436	300.91	44.11	0.89	0.82	46.90
DN10040_c0_g1_i3	DN10040_c0_g1	340	204.93	22.65	0.67	0.62	35.36
DN10040_c0_g1_i4	DN10040_c0_g1	324	188.95	7.69	0.25	0.23	13.02
DN100410_c0_g1_i1	DN100410_c0_g1	219	84.70	6.00	0.43	0.39	100.00
DN100411_c0_g1_i1	DN100411_c0_g1	249	114.21	10.00	0.53	0.49	100.00
DN100412_c0_g1_i1	DN100412_c0_g1	379	243.92	6.00	0.15	0.14	100.00
DN100413_c0_g1_i1	DN100413_c0_g1	314	178.96	5.00	0.17	0.16	100.00
DN100414_c0_g1_i1	DN100414_c0_g1	332	196.94	24.00	0.74	0.68	100.00
DN100415_c0_g1_i1	DN100415_c0_g1	246	111.24	6.00	0.33	0.30	100.00
DN100416_c0_g1_i1	DN100416_c0_g1	506	370.91	15.00	0.25	0.23	100.00
DN100417_c0_g1_i1	DN100417_c0_g1	265	130.09	8.00	0.37	0.34	100.00
DN100418_c0_g1_i1	DN100418_c0_g1	472	336.91	36.00	0.65	0.59	100.00
DN100419_c0_g1_i1	DN100419_c0_g1	403	267.91	37.00	0.84	0.77	100.00
DN10041_c0_g1_i1	DN10041_c0_g1	220	85.67	16.00	1.14	1.04	100.00
DN100420_c0_g1_i1	DN100420_c0_g1	265	130.09	3.00	0.14	0.13	100.00
DN100421_c0_g1_i1	DN100421_c0_g1	362	226.92	18.00	0.48	0.44	100.00
DN100422_c0_g1_i1	DN100422_c0_g1	226	91.53	5.00	0.33	0.30	100.00
DN100423_c0_g1_i1	DN100423_c0_g1	213	78.87	3.00	0.23	0.21	100.00
DN100424_c0_g1_i1	DN100424_c0_g1	389	253.92	12.00	0.29	0.26	100.00
DN100425_c0_g1_i1	DN100425_c0_g1	497	361.91	14.00	0.24	0.22	100.00
DN100426_c0_g1_i1	DN100426_c0_g1	238	103.33	4.00	0.24	0.22	100.00
DN100427_c0_g1_i1	DN100427_c0_g1	303	167.97	4.00	0.15	0.13	100.00
DN100428_c0_g1_i1	DN100428_c0_g1	325	189.94	22.00	0.71	0.64	100.00
DN100429_c0_g1_i1	DN100429_c0_g1	262	127.11	11.00	0.53	0.48	100.00
DN10042_c0_g1_i1	DN10042_c0_g1	227	92.51	20.00	1.32	1.20	100.00
DN100430_c0_g1_i1	DN100430_c0_g1	337	201.94	7.00	0.21	0.19	100.00
DN100431_c0_g1_i1	DN100431_c0_g1	278	143.03	8.00	0.34	0.31	100.00
DN100432_c0_g1_i1	DN100432_c0_g1	317	181.95	9.00	0.30	0.28	100.00
DN100433_c0_g1_i1	DN100433_c0_g1	459	323.91	18.00	0.34	0.31	100.00
DN100434_c0_g1_i1	DN100434_c0_g1	214	79.84	9.00	0.69	0.63	100.00
DN100435_c0_g1_i1	DN100435_c0_g1	251	116.19	9.00	0.47	0.43	100.00
DN100436_c0_g1_i1	DN100436_c0_g1	355	219.93	14.00	0.39	0.35	100.00
DN100437_c0_g1_i1	DN100437_c0_g1	320	184.95	17.00	0.56	0.51	100.00
DN100438_c0_g1_i1	DN100438_c0_g1	1454	1318.90	795.00	3.67	3.35	100.00
DN100439_c0_g1_i1	DN100439_c0_g1	246	111.24	2.00	0.11	0.10	100.00
DN10043_c0_g1_i1	DN10043_c0_g1	470	334.91	41.34	0.75	0.69	58.94
DN10043_c0_g1_i2	DN10043_c0_g1	210	75.97	3.01	0.24	0.22	18.92
DN10043_c0_g1_i3	DN10043_c0_g1	537	401.91	18.65	0.28	0.26	22.15
DN10043_c1_g1_i1	DN10043_c1_g1	358	222.93	9.00	0.25	0.22	19.81
DN10043_c1_g1_i2	DN10043_c1_g1	408	272.91	3.30	0.07	0.07	5.94
DN10043_c1_g1_i3	DN10043_c1_g1	388	252.92	15.52	0.37	0.34	30.14
DN10043_c1_g1_i4	DN10043_c1_g1	304	168.97	15.18	0.55	0.50	44.11
DN10043_c1_g2_i1	DN10043_c1_g2	213	78.87	3.00	0.23	0.21	100.00
DN100440_c0_g1_i1	DN100440_c0_g1	432	296.91	443.00	9.09	8.30	100.00
DN100441_c0_g1_i1	DN100441_c0_g1	347	211.93	17.00	0.49	0.45	100.00
DN100442_c0_g1_i1	DN100442_c0_g1	213	78.87	2.00	0.15	0.14	100.00
DN100443_c0_g1_i1	DN100443_c0_g1	254	119.16	5.00	0.26	0.23	100.00
DN100444_c0_g1_i1	DN100444_c0_g1	494	358.91	15.00	0.25	0.23	100.00
DN100445_c0_g1_i1	DN100445_c0_g1	765	629.90	85.00	0.82	0.75	100.00
DN100446_c0_g1_i1	DN100446_c0_g1	207	73.08	3.00	0.25	0.23	100.00
DN100447_c0_g1_i1	DN100447_c0_g1	206	72.12	2.00	0.17	0.15	100.00
DN100448_c0_g1_i1	DN100448_c0_g1	561	425.91	34.00	0.49	0.44	100.00
DN100449_c0_g1_i1	DN100449_c0_g1	241	106.29	4.00	0.23	0.21	100.00
DN10044_c0_g1_i1	DN10044_c0_g1	283	148.02	12.00	0.49	0.45	100.00
DN100450_c0_g1_i1	DN100450_c0_g1	810	674.90	78.00	0.70	0.64	100.00
DN100451_c0_g1_i1	DN100451_c0_g1	420	284.91	21.00	0.45	0.41	100.00
DN100452_c0_g1_i1	DN100452_c0_g1	390	254.92	13.00	0.31	0.28	100.00
DN100453_c0_g1_i1	DN100453_c0_g1	219	84.70	6.00	0.43	0.39	100.00
DN100454_c0_g1_i1	DN100454_c0_g1	677	541.90	26.00	0.29	0.27	100.00
DN100455_c0_g1_i1	DN100455_c0_g1	393	257.92	39.00	0.92	0.84	100.00
DN100456_c0_g1_i1	DN100456_c0_g1	295	159.99	9.00	0.34	0.31	100.00
DN100457_c0_g1_i1	DN100457_c0_g1	207	73.08	7.00	0.58	0.53	100.00
DN100458_c0_g1_i1	DN100458_c0_g1	304	168.97	7.00	0.25	0.23	100.00
DN100459_c0_g1_i1	DN100459_c0_g1	667	531.90	43.00	0.49	0.45	100.00
DN10045_c0_g1_i2	DN10045_c0_g1	224	89.58	11.00	0.75	0.68	63.93
DN10045_c0_g1_i3	DN10045_c0_g1	467	331.91	23.00	0.42	0.39	36.07
DN100460_c0_g1_i1	DN100460_c0_g1	484	348.91	8.00	0.14	0.13	100.00
DN100461_c0_g1_i1	DN100461_c0_g1	522	386.91	736.00	11.59	10.59	100.00
DN100462_c0_g1_i1	DN100462_c0_g1	283	148.02	5.00	0.21	0.19	100.00
DN100463_c0_g1_i1	DN100463_c0_g1	207	73.08	4.00	0.33	0.30	100.00
DN100464_c0_g1_i1	DN100464_c0_g1	271	136.06	5.00	0.22	0.20	100.00
DN100465_c0_g1_i1	DN100465_c0_g1	279	144.03	10.00	0.42	0.39	100.00
DN100466_c0_g1_i1	DN100466_c0_g1	2237	2101.90	130.00	0.38	0.34	100.00
DN100467_c0_g1_i1	DN100467_c0_g1	233	98.41	4.00	0.25	0.23	100.00
DN100468_c0_g1_i1	DN100468_c0_g1	228	93.49	3.00	0.20	0.18	100.00
DN100469_c0_g1_i1	DN100469_c0_g1	339	203.93	78.00	2.33	2.13	100.00
DN10046_c0_g1_i1	DN10046_c0_g1	1760	1624.90	196.65	0.74	0.67	13.47
DN10046_c0_g1_i3	DN10046_c0_g1	2044	1908.90	914.28	2.92	2.67	53.31
DN10046_c0_g1_i4	DN10046_c0_g1	772	636.90	190.08	1.82	1.66	33.22
DN100470_c0_g1_i1	DN100470_c0_g1	383	247.92	30.00	0.74	0.67	100.00
DN100471_c0_g1_i1	DN100471_c0_g1	230	95.46	13.00	0.83	0.76	100.00
DN100472_c0_g1_i1	DN100472_c0_g1	307	171.96	5.00	0.18	0.16	100.00
DN100473_c0_g1_i1	DN100473_c0_g1	390	254.92	16.00	0.38	0.35	100.00
DN100474_c0_g1_i1	DN100474_c0_g1	326	190.94	11.00	0.35	0.32	100.00
DN100475_c0_g1_i1	DN100475_c0_g1	251	116.19	11.00	0.58	0.53	100.00
DN100476_c0_g1_i1	DN100476_c0_g1	319	183.95	15.00	0.50	0.45	100.00
DN100477_c0_g1_i1	DN100477_c0_g1	324	188.95	12.00	0.39	0.35	100.00
DN100478_c0_g1_i1	DN100478_c0_g1	860	724.90	28.00	0.24	0.21	100.00
DN100479_c0_g1_i1	DN100479_c0_g1	337	201.94	16.00	0.48	0.44	100.00
DN10047_c0_g1_i2	DN10047_c0_g1	2741	2605.90	120.50	0.28	0.26	1.80
DN10047_c0_g1_i3	DN10047_c0_g1	1185	1049.90	89.77	0.52	0.48	3.32
DN10047_c0_g1_i4	DN10047_c0_g1	2517	2381.90	5577.03	14.27	13.03	90.95
DN10047_c0_g1_i5	DN10047_c0_g1	2081	1945.90	106.47	0.33	0.30	2.13
DN10047_c0_g1_i7	DN10047_c0_g1	2610	2474.90	115.23	0.28	0.26	1.81
DN100480_c0_g1_i1	DN100480_c0_g1	375	239.92	9.00	0.23	0.21	100.00
DN100481_c0_g1_i1	DN100481_c0_g1	307	171.96	10.00	0.35	0.32	100.00
DN100482_c0_g1_i1	DN100482_c0_g1	432	296.91	9.00	0.18	0.17	100.00
DN100483_c0_g1_i1	DN100483_c0_g1	571	435.91	12.00	0.17	0.15	100.00
DN100484_c0_g1_i1	DN100484_c0_g1	848	712.90	65.00	0.56	0.51	100.00
DN100485_c0_g1_i1	DN100485_c0_g1	505	369.91	12.00	0.20	0.18	100.00
DN100486_c0_g1_i1	DN100486_c0_g1	244	109.26	5.00	0.28	0.25	100.00
DN100487_c0_g1_i1	DN100487_c0_g1	270	135.07	7.00	0.32	0.29	100.00
DN100488_c0_g1_i1	DN100488_c0_g1	747	611.90	53.00	0.53	0.48	100.00
DN100489_c0_g1_i1	DN100489_c0_g1	246	111.24	5.00	0.27	0.25	100.00
DN10048_c1_g1_i1	DN10048_c1_g1	257	122.14	0.00	0.00	0.00	0.00
DN100490_c0_g1_i1	DN100490_c0_g1	324	188.95	5.00	0.16	0.15	100.00
DN100491_c0_g1_i1	DN100491_c0_g1	408	272.91	13.00	0.29	0.27	100.00
DN100492_c0_g1_i1	DN100492_c0_g1	236	101.36	5.00	0.30	0.27	100.00
DN100493_c0_g1_i1	DN100493_c0_g1	214	79.84	4.00	0.31	0.28	100.00
DN100494_c0_g1_i1	DN100494_c0_g1	250	115.20	3.00	0.16	0.14	100.00
DN100495_c0_g1_i1	DN100495_c0_g1	309	173.96	5.00	0.18	0.16	100.00
DN100496_c0_g1_i1	DN100496_c0_g1	218	83.72	5.00	0.36	0.33	100.00
DN100497_c0_g1_i1	DN100497_c0_g1	451	315.91	23.00	0.44	0.41	100.00
DN100498_c0_g1_i1	DN100498_c0_g1	322	186.95	9.00	0.29	0.27	100.00
DN100499_c0_g1_i1	DN100499_c0_g1	334	198.94	9.00	0.28	0.25	100.00
DN10049_c0_g1_i1	DN10049_c0_g1	378	242.92	40.10	1.01	0.92	73.98
DN10049_c0_g1_i2	DN10049_c0_g1	238	103.33	6.00	0.35	0.32	26.02
DN1004_c0_g1_i2	DN1004_c0_g1	6050	5914.90	10111.95	10.42	9.51	67.62
DN1004_c0_g1_i3	DN1004_c0_g1	3228	3092.90	233.96	0.46	0.42	2.99
DN1004_c0_g1_i4	DN1004_c0_g1	1661	1525.90	41.45	0.17	0.15	1.07
DN1004_c0_g1_i5	DN1004_c0_g1	1959	1823.90	815.00	2.72	2.49	17.68
DN1004_c0_g1_i6	DN1004_c0_g1	3346	3210.90	558.25	1.06	0.97	6.88
DN1004_c0_g1_i7	DN1004_c0_g1	6490	6354.90	603.40	0.58	0.53	3.76
DN100500_c0_g1_i1	DN100500_c0_g1	269	134.07	13.00	0.59	0.54	100.00
DN100501_c0_g1_i1	DN100501_c0_g1	293	157.99	11.00	0.42	0.39	100.00
DN100502_c0_g1_i1	DN100502_c0_g1	206	72.12	11.00	0.93	0.85	100.00
DN100503_c0_g1_i1	DN100503_c0_g1	317	181.95	4.00	0.13	0.12	100.00
DN100504_c0_g1_i1	DN100504_c0_g1	238	103.33	8.00	0.47	0.43	100.00
DN100505_c0_g1_i1	DN100505_c0_g1	422	286.91	15.00	0.32	0.29	100.00
DN100506_c0_g1_i1	DN100506_c0_g1	368	232.92	9.00	0.24	0.22	100.00
DN100507_c0_g1_i1	DN100507_c0_g1	266	131.09	6.00	0.28	0.25	100.00
DN100508_c0_g1_i1	DN100508_c0_g1	299	163.98	12.00	0.45	0.41	100.00
DN100509_c0_g1_i1	DN100509_c0_g1	222	87.62	3.00	0.21	0.19	100.00
DN10050_c0_g1_i1	DN10050_c0_g1	420	284.91	38.00	0.81	0.74	100.00
DN10050_c0_g2_i1	DN10050_c0_g2	263	128.10	14.00	0.67	0.61	100.00
DN10050_c1_g1_i1	DN10050_c1_g1	1097	961.90	93.00	0.59	0.54	100.00
DN10050_c1_g2_i1	DN10050_c1_g2	228	93.49	15.00	0.98	0.89	100.00
DN10050_c1_g3_i1	DN10050_c1_g3	877	741.90	125.94	1.03	0.94	100.00
DN10050_c1_g4_i1	DN10050_c1_g4	481	345.91	5.00	0.09	0.08	100.00
DN10050_c1_g5_i1	DN10050_c1_g5	344	208.93	25.00	0.73	0.67	100.00
DN10050_c1_g6_i1	DN10050_c1_g6	701	565.90	157.00	1.69	1.54	100.00
DN10050_c3_g1_i1	DN10050_c3_g1	651	515.90	232.00	2.74	2.50	100.00
DN100510_c0_g1_i1	DN100510_c0_g1	238	103.33	11.00	0.65	0.59	100.00
DN100511_c0_g1_i1	DN100511_c0_g1	276	141.04	4.00	0.17	0.16	100.00
DN100512_c0_g1_i1	DN100512_c0_g1	989	853.90	44.00	0.31	0.29	100.00
DN100513_c0_g1_i1	DN100513_c0_g1	321	185.95	7.00	0.23	0.21	100.00
DN100514_c0_g1_i1	DN100514_c0_g1	266	131.09	5.00	0.23	0.21	100.00
DN100515_c0_g1_i1	DN100515_c0_g1	833	697.90	34.00	0.30	0.27	100.00
DN100516_c0_g1_i1	DN100516_c0_g1	470	334.91	9.00	0.16	0.15	100.00
DN100517_c0_g1_i1	DN100517_c0_g1	888	752.90	47.00	0.38	0.35	100.00
DN100518_c0_g1_i1	DN100518_c0_g1	269	134.07	12.00	0.55	0.50	100.00
DN100519_c0_g1_i1	DN100519_c0_g1	617	481.91	31.00	0.39	0.36	100.00
DN10051_c0_g1_i1	DN10051_c0_g1	1547	1411.90	216.77	0.94	0.85	2.01
DN10051_c0_g1_i2	DN10051_c0_g1	1455	1319.90	9877.23	45.60	41.64	97.99
DN100520_c0_g1_i1	DN100520_c0_g1	536	400.91	24.00	0.36	0.33	100.00
DN100521_c0_g1_i1	DN100521_c0_g1	270	135.07	2.00	0.09	0.08	100.00
DN100522_c0_g1_i1	DN100522_c0_g1	275	140.04	10.00	0.44	0.40	100.00
DN100523_c0_g1_i1	DN100523_c0_g1	1528	1392.90	1288.00	5.63	5.15	100.00
DN100524_c0_g1_i1	DN100524_c0_g1	504	368.91	18.00	0.30	0.27	100.00
DN100525_c0_g1_i1	DN100525_c0_g1	250	115.20	5.00	0.26	0.24	100.00
DN100526_c0_g1_i1	DN100526_c0_g1	382	246.92	10.00	0.25	0.23	100.00
DN100527_c0_g1_i1	DN100527_c0_g1	760	624.90	19.00	0.19	0.17	100.00
DN100528_c0_g1_i1	DN100528_c0_g1	340	204.93	7.00	0.21	0.19	100.00
DN100529_c0_g1_i1	DN100529_c0_g1	751	615.90	52.00	0.51	0.47	100.00
DN100530_c0_g1_i1	DN100530_c0_g1	578	442.91	23.00	0.32	0.29	100.00
DN100531_c0_g1_i1	DN100531_c0_g1	291	155.99	25.00	0.98	0.89	100.00
DN100532_c0_g1_i1	DN100532_c0_g1	231	96.44	2.00	0.13	0.12	100.00
DN100533_c0_g1_i1	DN100533_c0_g1	259	124.13	52.00	2.55	2.33	100.00
DN100534_c0_g1_i1	DN100534_c0_g1	461	325.91	15.00	0.28	0.26	100.00
DN100535_c0_g1_i1	DN100535_c0_g1	524	388.91	23.00	0.36	0.33	100.00
DN100536_c0_g1_i1	DN100536_c0_g1	411	275.91	6.00	0.13	0.12	100.00
DN100537_c0_g1_i1	DN100537_c0_g1	943	807.90	97.00	0.73	0.67	100.00
DN100538_c0_g1_i1	DN100538_c0_g1	651	515.90	47.00	0.56	0.51	100.00
DN100539_c0_g1_i1	DN100539_c0_g1	215	80.81	3.00	0.23	0.21	100.00
DN10053_c0_g1_i1	DN10053_c0_g1	1590	1454.90	103.00	0.43	0.39	100.00
DN100540_c0_g1_i1	DN100540_c0_g1	495	359.91	22.00	0.37	0.34	100.00
DN100541_c0_g1_i1	DN100541_c0_g1	277	142.04	4.00	0.17	0.16	100.00
DN100542_c0_g1_i1	DN100542_c0_g1	702	566.90	46.00	0.49	0.45	100.00
DN100543_c0_g1_i1	DN100543_c0_g1	228	93.49	4.00	0.26	0.24	100.00
DN100544_c0_g1_i1	DN100544_c0_g1	722	586.90	39.00	0.40	0.37	100.00
DN100545_c0_g1_i1	DN100545_c0_g1	275	140.04	8.00	0.35	0.32	100.00
DN100546_c0_g1_i1	DN100546_c0_g1	444	308.91	8.00	0.16	0.14	100.00
DN100547_c0_g1_i1	DN100547_c0_g1	206	72.12	7.00	0.59	0.54	100.00
DN100548_c0_g1_i1	DN100548_c0_g1	308	172.96	9.00	0.32	0.29	100.00
DN100549_c0_g1_i1	DN100549_c0_g1	459	323.91	10.00	0.19	0.17	100.00
DN10054_c0_g1_i1	DN10054_c0_g1	201	67.34	19.75	1.79	1.63	82.26
DN10054_c0_g1_i2	DN10054_c0_g1	392	256.92	16.25	0.39	0.35	17.74
DN100550_c0_g1_i1	DN100550_c0_g1	307	171.96	8.00	0.28	0.26	100.00
DN100551_c0_g1_i1	DN100551_c0_g1	523	387.91	24.00	0.38	0.34	100.00
DN100552_c0_g1_i1	DN100552_c0_g1	255	120.16	5.00	0.25	0.23	100.00
DN100553_c0_g1_i1	DN100553_c0_g1	276	141.04	6.00	0.26	0.24	100.00
DN100554_c0_g1_i1	DN100554_c0_g1	269	134.07	5.00	0.23	0.21	100.00
DN100555_c0_g1_i1	DN100555_c0_g1	661	525.90	25.00	0.29	0.26	100.00
DN100556_c0_g1_i1	DN100556_c0_g1	615	479.91	38.00	0.48	0.44	100.00
DN100557_c0_g1_i1	DN100557_c0_g1	236	101.36	8.00	0.48	0.44	100.00
DN100558_c0_g1_i1	DN100558_c0_g1	407	271.91	3.00	0.07	0.06	100.00
DN100559_c0_g1_i1	DN100559_c0_g1	564	428.91	14.00	0.20	0.18	100.00
DN10055_c0_g1_i1	DN10055_c0_g1	284	149.01	38.00	1.55	1.42	100.00
DN10055_c1_g1_i1	DN10055_c1_g1	955	819.90	124.52	0.93	0.85	18.69
DN10055_c1_g1_i2	DN10055_c1_g1	946	810.90	32.66	0.25	0.22	4.96
DN10055_c1_g1_i3	DN10055_c1_g1	852	716.90	388.50	3.30	3.02	66.70
DN10055_c1_g1_i5	DN10055_c1_g1	848	712.90	19.32	0.17	0.15	3.34
DN10055_c1_g1_i6	DN10055_c1_g1	212	77.90	4.00	0.31	0.29	6.32
DN10055_c1_g2_i1	DN10055_c1_g2	1386	1250.90	149.20	0.73	0.66	2.17
DN10055_c1_g2_i2	DN10055_c1_g2	1237	1101.90	159.71	0.88	0.81	2.64
DN10055_c1_g2_i3	DN10055_c1_g2	1440	1304.90	6.65	0.03	0.03	0.09
DN10055_c1_g2_i4	DN10055_c1_g2	2554	2418.90	10991.97	27.69	25.29	82.80
DN10055_c1_g2_i6	DN10055_c1_g2	2608	2472.90	1213.41	2.99	2.73	8.94
DN10055_c1_g2_i7	DN10055_c1_g2	849	713.90	61.98	0.53	0.48	1.58
DN10055_c1_g2_i8	DN10055_c1_g2	665	529.90	51.56	0.59	0.54	1.77
DN10055_c1_g3_i1	DN10055_c1_g3	407	271.91	58.03	1.30	1.19	100.00
DN100560_c0_g1_i1	DN100560_c0_g1	209	75.01	7.00	0.57	0.52	100.00
DN100561_c0_g1_i1	DN100561_c0_g1	303	167.97	15.00	0.54	0.50	100.00
DN100562_c0_g1_i1	DN100562_c0_g1	288	153.00	3.00	0.12	0.11	100.00
DN100563_c0_g1_i1	DN100563_c0_g1	379	243.92	7.00	0.17	0.16	100.00
DN100564_c0_g1_i1	DN100564_c0_g1	265	130.09	5.00	0.23	0.21	100.00
DN100565_c0_g1_i1	DN100565_c0_g1	250	115.20	11.00	0.58	0.53	100.00
DN100566_c0_g1_i1	DN100566_c0_g1	815	679.90	502.00	4.50	4.11	100.00
DN100567_c0_g1_i1	DN100567_c0_g1	249	114.21	6.00	0.32	0.29	100.00
DN100568_c0_g1_i1	DN100568_c0_g1	809	673.90	43.00	0.39	0.36	100.00
DN100569_c0_g1_i1	DN100569_c0_g1	233	98.41	8.00	0.50	0.45	100.00
DN10056_c0_g1_i2	DN10056_c0_g1	322	186.95	20.21	0.66	0.60	65.68
DN10056_c0_g1_i7	DN10056_c0_g1	284	149.01	1.12	0.05	0.04	4.57
DN10056_c0_g1_i8	DN10056_c0_g1	455	319.91	15.67	0.30	0.27	29.75
DN100570_c0_g1_i1	DN100570_c0_g1	394	258.92	67.00	1.58	1.44	100.00
DN100571_c0_g1_i1	DN100571_c0_g1	256	121.15	13.00	0.65	0.60	100.00
DN100572_c0_g1_i1	DN100572_c0_g1	262	127.11	7.00	0.34	0.31	100.00
DN100573_c0_g1_i1	DN100573_c0_g1	326	190.94	11.00	0.35	0.32	100.00
DN100574_c0_g1_i1	DN100574_c0_g1	267	132.08	5.00	0.23	0.21	100.00
DN100575_c0_g1_i1	DN100575_c0_g1	347	211.93	11.00	0.32	0.29	100.00
DN100576_c0_g1_i1	DN100576_c0_g1	448	312.91	15.00	0.29	0.27	100.00
DN100578_c0_g1_i1	DN100578_c0_g1	384	248.92	14.00	0.34	0.31	100.00
DN100579_c0_g1_i1	DN100579_c0_g1	229	94.47	2.00	0.13	0.12	100.00
DN10057_c0_g1_i1	DN10057_c0_g1	433	297.91	270.42	5.53	5.05	12.07
DN10057_c0_g1_i10	DN10057_c0_g1	387	251.92	56.01	1.35	1.24	2.96
DN10057_c0_g1_i11	DN10057_c0_g1	415	279.91	3.87	0.08	0.08	0.18
DN10057_c0_g1_i12	DN10057_c0_g1	442	306.91	295.54	5.87	5.36	12.81
DN10057_c0_g1_i2	DN10057_c0_g1	264	129.10	75.56	3.57	3.26	7.78
DN10057_c0_g1_i3	DN10057_c0_g1	499	363.91	0.00	0.00	0.00	0.00
DN10057_c0_g1_i4	DN10057_c0_g1	350	214.93	649.97	18.43	16.83	40.22
DN10057_c0_g1_i5	DN10057_c0_g1	524	388.91	318.69	4.99	4.56	10.90
DN10057_c0_g1_i6	DN10057_c0_g1	553	417.91	0.00	0.00	0.00	0.00
DN10057_c0_g1_i7	DN10057_c0_g1	358	222.93	115.09	3.15	2.87	6.87
DN10057_c0_g1_i9	DN10057_c0_g1	471	335.91	156.84	2.85	2.60	6.21
DN10057_c0_g2_i1	DN10057_c0_g2	241	106.29	35.14	2.01	1.84	63.18
DN10057_c0_g2_i2	DN10057_c0_g2	213	78.87	15.20	1.17	1.07	36.82
DN100580_c0_g1_i1	DN100580_c0_g1	365	229.92	13.00	0.34	0.31	100.00
DN100581_c0_g1_i1	DN100581_c0_g1	270	135.07	10.00	0.45	0.41	100.00
DN100582_c0_g1_i1	DN100582_c0_g1	412	276.91	13.00	0.29	0.26	100.00
DN100583_c0_g1_i1	DN100583_c0_g1	479	343.91	10.00	0.18	0.16	100.00
DN100584_c0_g1_i1	DN100584_c0_g1	214	79.84	3.00	0.23	0.21	100.00
DN100585_c0_g1_i1	DN100585_c0_g1	502	366.91	10.00	0.17	0.15	100.00
DN100586_c0_g1_i1	DN100586_c0_g1	313	177.96	9.00	0.31	0.28	100.00
DN100587_c0_g1_i1	DN100587_c0_g1	364	228.92	13.00	0.35	0.32	100.00
DN100588_c0_g1_i1	DN100588_c0_g1	394	258.92	26.03	0.61	0.56	100.00
DN100589_c0_g1_i1	DN100589_c0_g1	426	290.91	14.00	0.29	0.27	100.00
DN10058_c0_g1_i1	DN10058_c0_g1	461	325.91	210.01	3.93	3.59	82.33
DN10058_c0_g1_i2	DN10058_c0_g1	480	344.91	16.17	0.29	0.26	5.99
DN10058_c0_g1_i3	DN10058_c0_g1	231	96.44	8.81	0.56	0.51	11.68
DN100590_c0_g1_i1	DN100590_c0_g1	1051	915.90	163.00	1.08	0.99	100.00
DN100591_c0_g1_i1	DN100591_c0_g1	489	353.91	25.00	0.43	0.39	100.00
DN100592_c0_g1_i1	DN100592_c0_g1	743	607.90	16.00	0.16	0.15	100.00
DN100593_c0_g1_i1	DN100593_c0_g1	561	425.91	17.00	0.24	0.22	100.00
DN100594_c0_g1_i1	DN100594_c0_g1	224	89.58	4.00	0.27	0.25	100.00
DN100595_c0_g1_i1	DN100595_c0_g1	260	125.12	6.00	0.29	0.27	100.00
DN100596_c0_g1_i1	DN100596_c0_g1	223	88.60	7.00	0.48	0.44	100.00
DN100597_c0_g1_i1	DN100597_c0_g1	208	74.04	3.00	0.25	0.23	100.00
DN100598_c0_g1_i1	DN100598_c0_g1	250	115.20	4.00	0.21	0.19	100.00
DN100599_c0_g1_i1	DN100599_c0_g1	306	170.97	7.00	0.25	0.23	100.00
DN10059_c0_g1_i1	DN10059_c0_g1	258	123.13	0.00	0.00	0.00	0.00
DN10059_c0_g1_i4	DN10059_c0_g1	368	232.92	61.00	1.60	1.46	9.26
DN10059_c0_g1_i5	DN10059_c0_g1	224	89.58	66.00	4.49	4.10	26.06
DN10059_c0_g1_i6	DN10059_c0_g1	1767	1631.90	2242.00	8.37	7.64	48.59
DN10059_c0_g1_i7	DN10059_c0_g1	297	161.98	48.23	1.81	1.66	10.53
DN10059_c0_g1_i8	DN10059_c0_g1	337	201.94	31.77	0.96	0.88	5.56
DN10059_c0_g2_i1	DN10059_c0_g2	202	68.30	35.00	3.12	2.85	100.00
DN10059_c0_g3_i1	DN10059_c0_g3	1264	1128.90	724.00	3.91	3.57	100.00
DN10059_c1_g1_i1	DN10059_c1_g1	258	123.13	70.00	3.46	3.16	100.00
DN10059_c2_g1_i1	DN10059_c2_g1	214	79.84	3.00	0.23	0.21	100.00
DN10059_c3_g1_i1	DN10059_c3_g1	585	449.91	15.00	0.20	0.19	100.00
DN1005_c0_g1_i4	DN1005_c0_g1	3297	3161.90	13313.71	25.66	23.43	90.36
DN1005_c0_g1_i5	DN1005_c0_g1	3429	3293.90	1202.10	2.22	2.03	7.83
DN1005_c0_g1_i6	DN1005_c0_g1	3384	3248.90	273.50	0.51	0.47	1.81
DN100600_c0_g1_i1	DN100600_c0_g1	268	133.07	16.00	0.73	0.67	100.00
DN100601_c0_g1_i1	DN100601_c0_g1	283	148.02	7.00	0.29	0.26	100.00
DN100602_c0_g1_i1	DN100602_c0_g1	1379	1243.90	1284.00	6.29	5.74	100.00
DN100603_c0_g1_i1	DN100603_c0_g1	622	486.91	36.00	0.45	0.41	100.00
DN100604_c0_g1_i1	DN100604_c0_g1	607	471.91	32.00	0.41	0.38	100.00
DN100605_c0_g1_i1	DN100605_c0_g1	291	155.99	98.57	3.85	3.52	100.00
DN100606_c0_g1_i1	DN100606_c0_g1	411	275.91	9.00	0.20	0.18	100.00
DN100607_c0_g1_i1	DN100607_c0_g1	547	411.91	31.00	0.46	0.42	100.00
DN100608_c0_g1_i1	DN100608_c0_g1	236	101.36	3.00	0.18	0.16	100.00
DN100609_c0_g1_i1	DN100609_c0_g1	567	431.91	26.00	0.37	0.33	100.00
DN10060_c0_g1_i1	DN10060_c0_g1	227	92.51	147.00	9.68	8.84	100.00
DN100610_c0_g1_i1	DN100610_c0_g1	410	274.91	6.00	0.13	0.12	100.00
DN100611_c0_g1_i1	DN100611_c0_g1	206	72.12	8.00	0.68	0.62	100.00
DN100612_c0_g1_i1	DN100612_c0_g1	355	219.93	47.00	1.30	1.19	100.00
DN100613_c0_g1_i1	DN100613_c0_g1	211	76.93	11.00	0.87	0.80	100.00
DN100614_c0_g1_i1	DN100614_c0_g1	330	194.94	5.00	0.16	0.14	100.00
DN100615_c0_g1_i1	DN100615_c0_g1	292	156.99	4.00	0.16	0.14	100.00
DN100616_c0_g1_i1	DN100616_c0_g1	721	585.90	36.00	0.37	0.34	100.00
DN100617_c0_g1_i1	DN100617_c0_g1	255	120.16	9.00	0.46	0.42	100.00
DN100618_c0_g1_i1	DN100618_c0_g1	404	268.91	7.00	0.16	0.14	100.00
DN100619_c0_g1_i1	DN100619_c0_g1	270	135.07	4.00	0.18	0.16	100.00
DN10061_c0_g1_i1	DN10061_c0_g1	707	571.90	48.68	0.52	0.47	3.34
DN10061_c0_g1_i2	DN10061_c0_g1	494	358.91	20.88	0.35	0.32	2.28
DN10061_c0_g1_i3	DN10061_c0_g1	954	818.90	1969.44	14.66	13.38	94.38
DN100620_c0_g1_i1	DN100620_c0_g1	222	87.62	8.00	0.56	0.51	100.00
DN100621_c0_g1_i1	DN100621_c0_g1	325	189.94	7.00	0.22	0.21	100.00
DN100622_c0_g1_i1	DN100622_c0_g1	511	375.91	15.00	0.24	0.22	100.00
DN100623_c0_g1_i1	DN100623_c0_g1	306	170.97	7.00	0.25	0.23	100.00
DN100624_c0_g1_i1	DN100624_c0_g1	224	89.58	6.00	0.41	0.37	100.00
DN100625_c0_g1_i1	DN100625_c0_g1	225	90.55	3.00	0.20	0.18	100.00
DN100626_c0_g1_i1	DN100626_c0_g1	356	220.93	5.00	0.14	0.13	100.00
DN100627_c0_g1_i1	DN100627_c0_g1	331	195.94	9.00	0.28	0.26	100.00
DN100628_c0_g1_i1	DN100628_c0_g1	223	88.60	5.00	0.34	0.31	100.00
DN100629_c0_g1_i1	DN100629_c0_g1	398	262.92	20.00	0.46	0.42	100.00
DN10062_c0_g1_i1	DN10062_c0_g1	599	463.91	39.48	0.52	0.47	57.23
DN10062_c0_g1_i2	DN10062_c0_g1	232	97.42	3.52	0.22	0.20	24.31
DN10062_c0_g1_i3	DN10062_c0_g1	244	109.26	3.00	0.17	0.15	18.47
DN10062_c0_g2_i1	DN10062_c0_g2	264	129.10	16.00	0.76	0.69	100.00
DN10062_c1_g1_i1	DN10062_c1_g1	214	79.84	33.74	2.58	2.35	100.00
DN10062_c1_g2_i1	DN10062_c1_g2	256	121.15	13.00	0.65	0.60	100.00
DN10062_c2_g1_i1	DN10062_c2_g1	238	103.33	8.00	0.47	0.43	100.00
DN100630_c0_g1_i1	DN100630_c0_g1	434	298.91	24.00	0.49	0.45	100.00
DN100631_c0_g1_i1	DN100631_c0_g1	454	318.91	27.00	0.52	0.47	100.00
DN100632_c0_g1_i1	DN100632_c0_g1	245	110.25	5.00	0.28	0.25	100.00
DN100633_c0_g1_i1	DN100633_c0_g1	393	257.92	14.00	0.33	0.30	100.00
DN100634_c0_g1_i1	DN100634_c0_g1	224	89.58	8.00	0.54	0.50	100.00
DN100635_c0_g1_i1	DN100635_c0_g1	490	354.91	14.00	0.24	0.22	100.00
DN100636_c0_g1_i1	DN100636_c0_g1	388	252.92	8.00	0.19	0.18	100.00
DN100637_c0_g1_i1	DN100637_c0_g1	228	93.49	4.00	0.26	0.24	100.00
DN100638_c0_g1_i1	DN100638_c0_g1	835	699.90	34.00	0.30	0.27	100.00
DN100639_c0_g1_i1	DN100639_c0_g1	553	417.91	82.00	1.20	1.09	100.00
DN10063_c0_g1_i1	DN10063_c0_g1	1193	1057.90	154.00	0.89	0.81	100.00
DN100640_c0_g1_i1	DN100640_c0_g1	359	223.92	15.00	0.41	0.37	100.00
DN100641_c0_g1_i1	DN100641_c0_g1	334	198.94	4.00	0.12	0.11	100.00
DN100642_c0_g1_i1	DN100642_c0_g1	270	135.07	3.00	0.14	0.12	100.00
DN100643_c0_g1_i1	DN100643_c0_g1	301	165.97	4.00	0.15	0.13	100.00
DN100644_c0_g1_i1	DN100644_c0_g1	240	105.31	3.00	0.17	0.16	100.00
DN100645_c0_g1_i1	DN100645_c0_g1	379	243.92	20.00	0.50	0.46	100.00
DN100646_c0_g1_i1	DN100646_c0_g1	261	126.11	6.00	0.29	0.26	100.00
DN100647_c0_g1_i1	DN100647_c0_g1	578	442.91	1147.00	15.78	14.41	100.00
DN100648_c0_g1_i1	DN100648_c0_g1	721	585.90	52.00	0.54	0.49	100.00
DN100649_c0_g1_i1	DN100649_c0_g1	346	210.93	4.00	0.12	0.11	100.00
DN10064_c0_g1_i1	DN10064_c0_g1	1855	1719.90	65.17	0.23	0.21	24.87
DN10064_c0_g1_i2	DN10064_c0_g1	1879	1743.90	15.92	0.06	0.05	5.99
DN10064_c0_g1_i3	DN10064_c0_g1	1381	1245.90	18.21	0.09	0.08	9.59
DN10064_c0_g1_i4	DN10064_c0_g1	1405	1269.90	28.70	0.14	0.13	14.83
DN10064_c0_g1_i5	DN10064_c0_g1	1945	1809.90	40.39	0.14	0.12	14.65
DN10064_c0_g1_i6	DN10064_c0_g1	272	137.06	5.36	0.24	0.22	25.69
DN10064_c0_g1_i7	DN10064_c0_g1	1969	1833.90	12.25	0.04	0.04	4.38
DN100650_c0_g1_i1	DN100650_c0_g1	346	210.93	11.00	0.32	0.29	100.00
DN100651_c0_g1_i1	DN100651_c0_g1	576	440.91	10.00	0.14	0.13	100.00
DN100652_c0_g1_i1	DN100652_c0_g1	311	175.96	19.00	0.66	0.60	100.00
DN100653_c0_g1_i1	DN100653_c0_g1	356	220.93	27.00	0.74	0.68	100.00
DN100654_c0_g1_i1	DN100654_c0_g1	272	137.06	8.00	0.36	0.32	100.00
DN100655_c0_g1_i1	DN100655_c0_g1	332	196.94	5.00	0.15	0.14	100.00
DN100656_c0_g1_i1	DN100656_c0_g1	344	208.93	7.00	0.20	0.19	100.00
DN100657_c0_g1_i1	DN100657_c0_g1	317	181.95	11.00	0.37	0.34	100.00
DN100658_c0_g1_i1	DN100658_c0_g1	215	80.81	4.00	0.30	0.28	100.00
DN100659_c0_g1_i1	DN100659_c0_g1	282	147.02	4.00	0.17	0.15	100.00
DN10065_c0_g1_i1	DN10065_c0_g1	877	741.90	799.00	6.56	5.99	100.00
DN100660_c0_g1_i1	DN100660_c0_g1	358	222.93	4.00	0.11	0.10	100.00
DN100661_c0_g1_i1	DN100661_c0_g1	236	101.36	11.00	0.66	0.60	100.00
DN100663_c0_g1_i1	DN100663_c0_g1	208	74.04	15.00	1.23	1.13	100.00
DN100664_c0_g1_i1	DN100664_c0_g1	296	160.98	7.00	0.26	0.24	100.00
DN100665_c0_g1_i1	DN100665_c0_g1	207	73.08	9.00	0.75	0.69	100.00
DN100666_c0_g1_i1	DN100666_c0_g1	1128	992.90	349.00	2.14	1.96	100.00
DN100667_c0_g1_i1	DN100667_c0_g1	603	467.91	41.00	0.53	0.49	100.00
DN100668_c0_g1_i1	DN100668_c0_g1	283	148.02	6.00	0.25	0.23	100.00
DN100669_c0_g1_i1	DN100669_c0_g1	327	191.94	960.00	30.48	27.83	100.00
DN10066_c0_g1_i1	DN10066_c0_g1	421	285.91	24.01	0.51	0.47	65.30
DN10066_c0_g1_i2	DN10066_c0_g1	359	223.92	9.99	0.27	0.25	34.70
DN100670_c0_g1_i1	DN100670_c0_g1	552	416.91	25.00	0.37	0.33	100.00
DN100671_c0_g1_i1	DN100671_c0_g1	666	530.90	147.00	1.69	1.54	100.00
DN100672_c0_g1_i1	DN100672_c0_g1	395	259.92	52.02	1.22	1.11	100.00
DN100673_c0_g1_i1	DN100673_c0_g1	247	112.23	8.00	0.43	0.40	100.00
DN100674_c0_g1_i1	DN100674_c0_g1	470	334.91	8.00	0.15	0.13	100.00
DN100675_c0_g1_i1	DN100675_c0_g1	491	355.91	25.00	0.43	0.39	100.00
DN100676_c0_g1_i1	DN100676_c0_g1	361	225.92	10.00	0.27	0.25	100.00
DN100677_c0_g1_i1	DN100677_c0_g1	839	703.90	46.00	0.40	0.36	100.00
DN100678_c0_g1_i1	DN100678_c0_g1	207	73.08	3.00	0.25	0.23	100.00
DN100679_c0_g1_i1	DN100679_c0_g1	281	146.02	9.00	0.38	0.34	100.00
DN10067_c0_g1_i1	DN10067_c0_g1	1429	1293.90	1626.00	7.66	6.99	100.00
DN100680_c0_g1_i1	DN100680_c0_g1	668	532.90	32.00	0.37	0.33	100.00
DN100681_c0_g1_i1	DN100681_c0_g1	212	77.90	3.00	0.23	0.21	100.00
DN100682_c0_g1_i1	DN100682_c0_g1	462	326.91	9.00	0.17	0.15	100.00
DN100683_c0_g1_i1	DN100683_c0_g1	471	335.91	32.00	0.58	0.53	100.00
DN100684_c0_g1_i1	DN100684_c0_g1	224	89.58	188.00	12.79	11.68	100.00
DN100685_c0_g1_i1	DN100685_c0_g1	279	144.03	3.00	0.13	0.12	100.00
DN100686_c0_g1_i1	DN100686_c0_g1	369	233.92	8.00	0.21	0.19	100.00
DN100687_c0_g1_i1	DN100687_c0_g1	340	204.93	5.00	0.15	0.14	100.00
DN100688_c0_g1_i1	DN100688_c0_g1	390	254.92	27.00	0.65	0.59	100.00
DN100689_c0_g1_i1	DN100689_c0_g1	304	168.97	16.00	0.58	0.53	100.00
DN10068_c0_g1_i1	DN10068_c0_g1	1105	969.90	69.12	0.43	0.40	37.27
DN10068_c0_g1_i2	DN10068_c0_g1	1193	1057.90	126.88	0.73	0.67	62.73
DN10068_c0_g2_i1	DN10068_c0_g2	1980	1844.90	374.00	1.24	1.13	100.00
DN10068_c1_g1_i1	DN10068_c1_g1	252	117.18	2.00	0.10	0.09	100.00
DN10068_c1_g2_i1	DN10068_c1_g2	205	71.16	2.00	0.17	0.16	100.00
DN10068_c3_g1_i1	DN10068_c3_g1	218	83.72	3.00	0.22	0.20	100.00
DN10068_c4_g1_i1	DN10068_c4_g1	205	71.16	2.00	0.17	0.16	100.00
DN100690_c0_g1_i1	DN100690_c0_g1	394	258.92	6.00	0.14	0.13	100.00
DN100691_c0_g1_i1	DN100691_c0_g1	299	163.98	7.00	0.26	0.24	100.00
DN100692_c0_g1_i1	DN100692_c0_g1	819	683.90	28.00	0.25	0.23	100.00
DN100693_c0_g1_i1	DN100693_c0_g1	425	289.91	11.00	0.23	0.21	100.00
DN100694_c0_g1_i1	DN100694_c0_g1	357	221.93	15.00	0.41	0.38	100.00
DN100695_c0_g1_i1	DN100695_c0_g1	337	201.94	8.00	0.24	0.22	100.00
DN100696_c0_g1_i1	DN100696_c0_g1	271	136.06	12.00	0.54	0.49	100.00
DN100697_c0_g1_i1	DN100697_c0_g1	1265	1129.90	74.00	0.40	0.36	100.00
DN100698_c0_g1_i1	DN100698_c0_g1	392	256.92	9.00	0.21	0.19	100.00
DN100699_c0_g1_i1	DN100699_c0_g1	304	168.97	10.00	0.36	0.33	100.00
DN10069_c0_g1_i1	DN10069_c0_g1	3289	3153.90	556.83	1.08	0.98	15.01
DN10069_c0_g1_i10	DN10069_c0_g1	3433	3297.90	91.25	0.17	0.15	2.35
DN10069_c0_g1_i11	DN10069_c0_g1	3546	3410.90	6.47	0.01	0.01	0.16
DN10069_c0_g1_i2	DN10069_c0_g1	4827	4691.90	2392.23	3.11	2.84	43.34
DN10069_c0_g1_i3	DN10069_c0_g1	4971	4835.90	814.15	1.03	0.94	14.31
DN10069_c0_g1_i4	DN10069_c0_g1	4940	4804.90	384.11	0.49	0.44	6.80
DN10069_c0_g1_i5	DN10069_c0_g1	5084	4948.90	139.74	0.17	0.16	2.40
DN10069_c0_g1_i6	DN10069_c0_g1	693	557.90	61.86	0.68	0.62	9.43
DN10069_c0_g1_i7	DN10069_c0_g1	1704	1568.90	29.72	0.12	0.11	1.61
DN10069_c0_g1_i8	DN10069_c0_g1	3402	3266.90	33.51	0.06	0.06	0.87
DN10069_c0_g1_i9	DN10069_c0_g1	1945	1809.90	79.14	0.27	0.24	3.72
DN10069_c1_g1_i1	DN10069_c1_g1	1684	1548.90	77.97	0.31	0.28	7.05
DN10069_c1_g1_i2	DN10069_c1_g1	2807	2671.90	832.53	1.90	1.73	43.65
DN10069_c1_g1_i3	DN10069_c1_g1	1672	1536.90	87.07	0.35	0.32	7.94
DN10069_c1_g1_i5	DN10069_c1_g1	952	816.90	154.84	1.16	1.05	26.55
DN10069_c1_g1_i6	DN10069_c1_g1	2098	1962.90	207.58	0.64	0.59	14.81
DN10069_c1_g2_i1	DN10069_c1_g2	568	432.91	71.72	1.01	0.92	97.39
DN10069_c1_g2_i2	DN10069_c1_g2	424	288.91	1.28	0.03	0.02	2.61
DN10069_c2_g1_i1	DN10069_c2_g1	918	782.90	458.44	3.57	3.26	100.00
DN10069_c3_g1_i1	DN10069_c3_g1	4238	4102.90	863.71	1.28	1.17	56.29
DN10069_c3_g1_i2	DN10069_c3_g1	1496	1360.90	111.30	0.50	0.46	21.87
DN10069_c3_g1_i4	DN10069_c3_g1	1677	1541.90	125.99	0.50	0.45	21.85
DN10069_c4_g1_i1	DN10069_c4_g1	304	168.97	27.00	0.97	0.89	100.00
DN10069_c5_g1_i1	DN10069_c5_g1	446	310.91	95.00	1.86	1.70	100.00
DN1006_c0_g1_i1	DN1006_c0_g1	1858	1722.90	1980.09	7.00	6.40	49.91
DN1006_c0_g1_i2	DN1006_c0_g1	2356	2220.90	2249.88	6.17	5.64	44.00
DN1006_c0_g1_i3	DN1006_c0_g1	2162	2026.90	33.24	0.10	0.09	0.71
DN1006_c0_g1_i5	DN1006_c0_g1	771	635.90	78.80	0.76	0.69	5.38
DN1006_c0_g2_i1	DN1006_c0_g2	3520	3384.90	34463.15	62.04	56.65	98.34
DN1006_c0_g2_i2	DN1006_c0_g2	3600	3464.90	596.15	1.05	0.96	1.66
DN1006_c1_g1_i10	DN1006_c1_g1	5289	5153.90	2383.25	2.82	2.57	3.53
DN1006_c1_g1_i12	DN1006_c1_g1	3322	3186.90	34.11	0.07	0.06	0.08
DN1006_c1_g1_i13	DN1006_c1_g1	9751	9615.90	1669.73	1.06	0.97	1.32
DN1006_c1_g1_i16	DN1006_c1_g1	3280	3144.90	207.45	0.40	0.37	0.50
DN1006_c1_g1_i17	DN1006_c1_g1	2914	2778.90	140.14	0.31	0.28	0.38
DN1006_c1_g1_i18	DN1006_c1_g1	2418	2282.90	765.23	2.04	1.87	2.56
DN1006_c1_g1_i19	DN1006_c1_g1	2391	2255.90	1696.63	4.58	4.19	5.73
DN1006_c1_g1_i2	DN1006_c1_g1	1790	1654.90	6489.84	23.90	21.82	29.90
DN1006_c1_g1_i20	DN1006_c1_g1	979	843.90	2359.18	17.04	15.56	21.32
DN1006_c1_g1_i21	DN1006_c1_g1	5316	5180.90	2402.39	2.83	2.58	3.54
DN1006_c1_g1_i3	DN1006_c1_g1	9766	9630.90	1165.76	0.74	0.67	0.92
DN1006_c1_g1_i4	DN1006_c1_g1	9793	9657.90	1039.36	0.66	0.60	0.82
DN1006_c1_g1_i5	DN1006_c1_g1	2739	2603.90	7078.16	16.57	15.13	20.73
DN1006_c1_g1_i6	DN1006_c1_g1	5274	5138.90	5839.76	6.93	6.32	8.66
DN1006_c2_g1_i1	DN1006_c2_g1	223	88.60	73.00	5.02	4.58	100.00
DN1006_c3_g1_i1	DN1006_c3_g1	4583	4447.90	12938.00	17.73	16.19	100.00
DN1006_c4_g1_i1	DN1006_c4_g1	1216	1080.90	5396.00	30.42	27.78	100.00
DN1006_c5_g1_i1	DN1006_c5_g1	2265	2129.90	7186.00	20.56	18.77	100.00
DN1006_c7_g1_i1	DN1006_c7_g1	2426	2290.90	2384.55	6.34	5.79	100.00
DN1006_c8_g1_i1	DN1006_c8_g1	313	177.96	22.00	0.75	0.69	100.00
DN100700_c0_g1_i1	DN100700_c0_g1	269	134.07	34.00	1.55	1.41	100.00
DN100701_c0_g1_i1	DN100701_c0_g1	297	161.98	11.00	0.41	0.38	100.00
DN100702_c0_g1_i1	DN100702_c0_g1	252	117.18	5.00	0.26	0.24	100.00
DN100703_c0_g1_i1	DN100703_c0_g1	304	168.97	9.00	0.32	0.30	100.00
DN100704_c0_g1_i1	DN100704_c0_g1	226	91.53	8.00	0.53	0.49	100.00
DN100705_c0_g1_i1	DN100705_c0_g1	320	184.95	2.00	0.07	0.06	100.00
DN100706_c0_g1_i1	DN100706_c0_g1	258	123.13	8.00	0.40	0.36	100.00
DN100708_c0_g1_i1	DN100708_c0_g1	286	151.01	8.00	0.32	0.29	100.00
DN100709_c0_g1_i1	DN100709_c0_g1	232	97.42	11.00	0.69	0.63	100.00
DN10070_c0_g1_i1	DN10070_c0_g1	877	741.90	27.00	0.22	0.20	100.00
DN10070_c0_g2_i1	DN10070_c0_g2	473	337.91	46.00	0.83	0.76	100.00
DN100710_c0_g1_i1	DN100710_c0_g1	219	84.70	4.00	0.29	0.26	100.00
DN100711_c0_g1_i1	DN100711_c0_g1	260	125.12	9.00	0.44	0.40	100.00
DN100712_c0_g1_i1	DN100712_c0_g1	286	151.01	2.00	0.08	0.07	100.00
DN100713_c0_g1_i1	DN100713_c0_g1	248	113.22	6.00	0.32	0.29	100.00
DN100714_c0_g1_i1	DN100714_c0_g1	313	177.96	5.00	0.17	0.16	100.00
DN100715_c0_g1_i1	DN100715_c0_g1	228	93.49	4.00	0.26	0.24	100.00
DN100716_c0_g1_i1	DN100716_c0_g1	374	238.92	9.00	0.23	0.21	100.00
DN100717_c0_g1_i1	DN100717_c0_g1	335	199.94	8.00	0.24	0.22	100.00
DN100718_c0_g1_i1	DN100718_c0_g1	453	317.91	17.00	0.33	0.30	100.00
DN100719_c0_g1_i1	DN100719_c0_g1	227	92.51	3.00	0.20	0.18	100.00
DN10071_c0_g1_i1	DN10071_c0_g1	1118	982.90	236.11	1.46	1.34	44.77
DN10071_c0_g1_i2	DN10071_c0_g1	589	453.91	4.85	0.07	0.06	1.99
DN10071_c0_g1_i4	DN10071_c0_g1	1046	910.90	112.65	0.75	0.69	23.05
DN10071_c0_g1_i5	DN10071_c0_g1	354	218.93	3.11	0.09	0.08	2.64
DN10071_c0_g1_i6	DN10071_c0_g1	702	566.90	69.66	0.75	0.68	22.90
DN10071_c0_g1_i7	DN10071_c0_g1	883	747.90	18.62	0.15	0.14	4.64
DN100720_c0_g1_i1	DN100720_c0_g1	718	582.90	48.00	0.50	0.46	100.00
DN100721_c0_g1_i1	DN100721_c0_g1	345	209.93	16.00	0.46	0.42	100.00
DN100722_c0_g1_i1	DN100722_c0_g1	689	553.90	18.00	0.20	0.18	100.00
DN100723_c0_g1_i1	DN100723_c0_g1	257	122.14	9.00	0.45	0.41	100.00
DN100724_c0_g1_i1	DN100724_c0_g1	231	96.44	7.00	0.44	0.40	100.00
DN100725_c0_g1_i1	DN100725_c0_g1	331	195.94	6.00	0.19	0.17	100.00
DN100726_c0_g1_i1	DN100726_c0_g1	261	126.11	6.00	0.29	0.26	100.00
DN100727_c0_g1_i1	DN100727_c0_g1	277	142.04	6.00	0.26	0.24	100.00
DN100728_c0_g1_i1	DN100728_c0_g1	279	144.03	7.00	0.30	0.27	100.00
DN100729_c0_g1_i1	DN100729_c0_g1	276	141.04	15.00	0.65	0.59	100.00
DN10072_c0_g1_i1	DN10072_c0_g1	343	207.93	22.82	0.67	0.61	15.03
DN10072_c0_g1_i2	DN10072_c0_g1	206	72.12	32.16	2.72	2.48	61.08
DN10072_c0_g1_i3	DN10072_c0_g1	429	293.91	51.27	1.06	0.97	23.89
DN10072_c0_g2_i1	DN10072_c0_g2	268	133.07	20.34	0.93	0.85	100.00
DN10072_c2_g1_i1	DN10072_c2_g1	484	348.91	296.64	5.18	4.73	100.00
DN10072_c3_g1_i1	DN10072_c3_g1	380	244.92	12.00	0.30	0.27	100.00
DN100730_c0_g1_i1	DN100730_c0_g1	222	87.62	2.00	0.14	0.13	100.00
DN100731_c0_g1_i1	DN100731_c0_g1	1051	915.90	62.00	0.41	0.38	100.00
DN100732_c0_g1_i1	DN100732_c0_g1	489	353.91	20.00	0.34	0.31	100.00
DN100733_c0_g1_i1	DN100733_c0_g1	276	141.04	7.00	0.30	0.28	100.00
DN100735_c0_g1_i1	DN100735_c0_g1	257	122.14	13.00	0.65	0.59	100.00
DN100736_c0_g1_i1	DN100736_c0_g1	237	102.35	10.00	0.60	0.54	100.00
DN100737_c0_g1_i1	DN100737_c0_g1	313	177.96	4.00	0.14	0.13	100.00
DN100738_c0_g1_i1	DN100738_c0_g1	431	295.91	21.00	0.43	0.39	100.00
DN100739_c0_g1_i1	DN100739_c0_g1	225	90.55	2.00	0.13	0.12	100.00
DN10073_c0_g1_i1	DN10073_c0_g1	424	288.91	19.00	0.40	0.37	100.00
DN100740_c0_g1_i1	DN100740_c0_g1	355	219.93	38.00	1.05	0.96	100.00
DN100741_c0_g1_i1	DN100741_c0_g1	405	269.91	17.00	0.38	0.35	100.00
DN100742_c0_g1_i1	DN100742_c0_g1	303	167.97	16.00	0.58	0.53	100.00
DN100743_c0_g1_i1	DN100743_c0_g1	534	398.91	28.00	0.43	0.39	100.00
DN100744_c0_g1_i1	DN100744_c0_g1	478	342.91	34.00	0.60	0.55	100.00
DN100745_c0_g1_i1	DN100745_c0_g1	374	238.92	22.00	0.56	0.51	100.00
DN100746_c0_g1_i1	DN100746_c0_g1	242	107.28	3.00	0.17	0.16	100.00
DN100747_c0_g1_i1	DN100747_c0_g1	218	83.72	8.00	0.58	0.53	100.00
DN100748_c0_g1_i1	DN100748_c0_g1	268	133.07	19.00	0.87	0.79	100.00
DN100749_c0_g1_i1	DN100749_c0_g1	272	137.06	7.00	0.31	0.28	100.00
DN10074_c0_g1_i10	DN10074_c0_g1	2008	1872.90	287.12	0.93	0.85	7.38
DN10074_c0_g1_i11	DN10074_c0_g1	468	332.91	46.91	0.86	0.78	6.78
DN10074_c0_g1_i15	DN10074_c0_g1	341	205.93	27.00	0.80	0.73	6.31
DN10074_c0_g1_i16	DN10074_c0_g1	1982	1846.90	294.12	0.97	0.89	7.67
DN10074_c0_g1_i17	DN10074_c0_g1	1566	1430.90	549.07	2.34	2.14	18.47
DN10074_c0_g1_i19	DN10074_c0_g1	2052	1916.90	42.69	0.14	0.12	1.07
DN10074_c0_g1_i2	DN10074_c0_g1	2425	2289.90	146.71	0.39	0.36	3.08
DN10074_c0_g1_i22	DN10074_c0_g1	481	345.91	5.14	0.09	0.08	0.71
DN10074_c0_g1_i24	DN10074_c0_g1	1107	971.90	356.97	2.24	2.04	17.68
DN10074_c0_g1_i4	DN10074_c0_g1	1330	1194.90	170.25	0.87	0.79	6.86
DN10074_c0_g1_i6	DN10074_c0_g1	1100	964.90	0.00	0.00	0.00	0.00
DN10074_c0_g1_i7	DN10074_c0_g1	1867	1731.90	773.73	2.72	2.49	21.51
DN10074_c0_g1_i8	DN10074_c0_g1	1284	1148.90	58.65	0.31	0.28	2.46
DN10074_c0_g2_i1	DN10074_c0_g2	964	828.90	3.88	0.03	0.03	2.61
DN10074_c0_g2_i2	DN10074_c0_g2	2149	2013.90	296.27	0.90	0.82	82.14
DN10074_c0_g2_i4	DN10074_c0_g2	276	141.04	3.85	0.17	0.15	15.25
DN10074_c0_g3_i1	DN10074_c0_g3	737	601.90	186.64	1.89	1.73	100.00
DN10074_c1_g1_i1	DN10074_c1_g1	898	762.90	138.00	1.10	1.01	100.00
DN10074_c2_g1_i1	DN10074_c2_g1	833	697.90	74.00	0.65	0.59	100.00
DN100750_c0_g1_i1	DN100750_c0_g1	412	276.91	9.00	0.20	0.18	100.00
DN100751_c0_g1_i1	DN100751_c0_g1	222	87.62	3.00	0.21	0.19	100.00
DN100752_c0_g1_i1	DN100752_c0_g1	402	266.92	13.00	0.30	0.27	100.00
DN100753_c0_g1_i1	DN100753_c0_g1	512	376.91	18.00	0.29	0.27	100.00
DN100754_c0_g1_i1	DN100754_c0_g1	294	158.99	4.00	0.15	0.14	100.00
DN100755_c0_g1_i1	DN100755_c0_g1	206	72.12	2.00	0.17	0.15	100.00
DN100756_c0_g1_i1	DN100756_c0_g1	430	294.91	24.00	0.50	0.45	100.00
DN100757_c0_g1_i1	DN100757_c0_g1	217	82.75	10.00	0.74	0.67	100.00
DN100758_c0_g1_i1	DN100758_c0_g1	346	210.93	18.00	0.52	0.47	100.00
DN100759_c0_g1_i1	DN100759_c0_g1	397	261.92	12.00	0.28	0.25	100.00
DN10075_c0_g1_i1	DN10075_c0_g1	1639	1503.90	951.98	3.86	3.52	41.46
DN10075_c0_g1_i10	DN10075_c0_g1	3014	2878.90	599.80	1.27	1.16	13.64
DN10075_c0_g1_i11	DN10075_c0_g1	3041	2905.90	461.20	0.97	0.88	10.39
DN10075_c0_g1_i13	DN10075_c0_g1	910	774.90	36.03	0.28	0.26	3.05
DN10075_c0_g1_i14	DN10075_c0_g1	336	200.94	3.00	0.09	0.08	0.98
DN10075_c0_g1_i15	DN10075_c0_g1	874	738.90	169.97	1.40	1.28	15.07
DN10075_c0_g1_i4	DN10075_c0_g1	1329	1193.90	281.00	1.43	1.31	15.41
DN10075_c0_g1_i5	DN10075_c0_g1	2063	1927.90	0.00	0.00	0.00	0.00
DN10075_c0_g1_i7	DN10075_c0_g1	2090	1954.90	0.00	0.00	0.00	0.00
DN10075_c0_g1_i9	DN10075_c0_g1	677	541.90	0.00	0.00	0.00	0.00
DN10075_c0_g2_i1	DN10075_c0_g2	334	198.94	28.00	0.86	0.78	100.00
DN10075_c0_g3_i1	DN10075_c0_g3	1494	1358.90	7.08	0.03	0.03	1.55
DN10075_c0_g3_i2	DN10075_c0_g3	2438	2302.90	537.59	1.42	1.30	69.63
DN10075_c0_g3_i3	DN10075_c0_g3	449	313.91	30.33	0.59	0.54	28.82
DN10075_c0_g4_i1	DN10075_c0_g4	272	137.06	6.00	0.27	0.24	100.00
DN10075_c1_g1_i1	DN10075_c1_g1	420	284.91	22.00	0.47	0.43	100.00
DN10075_c3_g1_i1	DN10075_c3_g1	497	361.91	30.00	0.51	0.46	100.00
DN10075_c4_g1_i1	DN10075_c4_g1	326	190.94	70.00	2.23	2.04	100.00
DN10075_c5_g1_i1	DN10075_c5_g1	256	121.15	14.00	0.70	0.64	100.00
DN10075_c6_g1_i1	DN10075_c6_g1	319	183.95	10.00	0.33	0.30	100.00
DN10075_c7_g1_i1	DN10075_c7_g1	212	77.90	2.00	0.16	0.14	100.00
DN100760_c0_g1_i1	DN100760_c0_g1	234	99.39	8.00	0.49	0.45	100.00
DN100761_c0_g1_i1	DN100761_c0_g1	484	348.91	28.00	0.49	0.45	100.00
DN100762_c0_g1_i1	DN100762_c0_g1	964	828.90	88.00	0.65	0.59	100.00
DN100763_c0_g1_i1	DN100763_c0_g1	216	81.78	10.00	0.75	0.68	100.00
DN100764_c0_g1_i1	DN100764_c0_g1	398	262.92	10.00	0.23	0.21	100.00
DN100765_c0_g1_i1	DN100765_c0_g1	321	185.95	11.00	0.36	0.33	100.00
DN100766_c0_g1_i1	DN100766_c0_g1	378	242.92	12.00	0.30	0.27	100.00
DN100767_c0_g1_i1	DN100767_c0_g1	533	397.91	21.00	0.32	0.29	100.00
DN100768_c0_g1_i1	DN100768_c0_g1	365	229.92	12.00	0.32	0.29	100.00
DN100769_c0_g1_i1	DN100769_c0_g1	400	264.92	11.00	0.25	0.23	100.00
DN10076_c0_g1_i1	DN10076_c0_g1	1620	1484.90	118.23	0.49	0.44	31.31
DN10076_c0_g1_i2	DN10076_c0_g1	957	821.90	9.61	0.07	0.07	4.60
DN10076_c0_g1_i3	DN10076_c0_g1	1547	1411.90	77.14	0.33	0.30	21.49
DN10076_c0_g1_i4	DN10076_c0_g1	1520	1384.90	150.03	0.66	0.60	42.60
DN100770_c0_g1_i1	DN100770_c0_g1	261	126.11	4.00	0.19	0.18	100.00
DN100771_c0_g1_i1	DN100771_c0_g1	430	294.91	13.00	0.27	0.25	100.00
DN100772_c0_g1_i1	DN100772_c0_g1	246	111.24	5.00	0.27	0.25	100.00
DN100773_c0_g1_i1	DN100773_c0_g1	244	109.26	13.00	0.73	0.66	100.00
DN100774_c0_g1_i1	DN100774_c0_g1	368	232.92	10.00	0.26	0.24	100.00
DN100775_c0_g1_i1	DN100775_c0_g1	265	130.09	26.00	1.22	1.11	100.00
DN100776_c0_g1_i1	DN100776_c0_g1	535	399.91	22.00	0.34	0.31	100.00
DN100777_c0_g1_i1	DN100777_c0_g1	336	200.94	25.00	0.76	0.69	100.00
DN100778_c0_g1_i1	DN100778_c0_g1	300	164.98	8.00	0.30	0.27	100.00
DN100779_c0_g1_i1	DN100779_c0_g1	233	98.41	4.00	0.25	0.23	100.00
DN10077_c0_g1_i1	DN10077_c0_g1	2847	2711.90	88.91	0.20	0.18	1.79
DN10077_c0_g1_i2	DN10077_c0_g1	2814	2678.90	61.30	0.14	0.13	1.25
DN10077_c0_g1_i3	DN10077_c0_g1	2184	2048.90	54.24	0.16	0.15	1.45
DN10077_c0_g1_i6	DN10077_c0_g1	3445	3309.90	1168.37	2.15	1.96	19.33
DN10077_c0_g1_i8	DN10077_c0_g1	4671	4535.90	6311.18	8.48	7.74	76.18
DN100780_c0_g1_i1	DN100780_c0_g1	210	75.97	3.00	0.24	0.22	100.00
DN100781_c0_g1_i1	DN100781_c0_g1	295	159.99	9.00	0.34	0.31	100.00
DN100782_c0_g1_i1	DN100782_c0_g1	341	205.93	14.00	0.41	0.38	100.00
DN100783_c0_g1_i1	DN100783_c0_g1	506	370.91	27.00	0.44	0.41	100.00
DN100784_c0_g1_i1	DN100784_c0_g1	303	167.97	4.00	0.15	0.13	100.00
DN100785_c0_g1_i1	DN100785_c0_g1	241	106.29	4.00	0.23	0.21	100.00
DN100786_c0_g1_i1	DN100786_c0_g1	250	115.20	4.00	0.21	0.19	100.00
DN100787_c0_g1_i1	DN100787_c0_g1	357	221.93	14.00	0.38	0.35	100.00
DN100788_c0_g1_i1	DN100788_c0_g1	856	720.90	44.00	0.37	0.34	100.00
DN100789_c0_g1_i1	DN100789_c0_g1	532	396.91	65.00	1.00	0.91	100.00
DN10078_c0_g1_i12	DN10078_c0_g1	581	445.91	6.11	0.08	0.08	6.60
DN10078_c0_g1_i13	DN10078_c0_g1	471	335.91	16.98	0.31	0.28	24.33
DN10078_c0_g1_i14	DN10078_c0_g1	225	90.55	0.00	0.00	0.00	0.00
DN10078_c0_g1_i2	DN10078_c0_g1	346	210.93	4.00	0.12	0.11	9.13
DN10078_c0_g1_i3	DN10078_c0_g1	470	334.91	0.00	0.00	0.00	0.00
DN10078_c0_g1_i6	DN10078_c0_g1	607	471.91	2.00	0.03	0.02	2.04
DN10078_c0_g1_i7	DN10078_c0_g1	419	283.91	1.00	0.02	0.02	1.70
DN10078_c0_g1_i8	DN10078_c0_g1	262	127.11	6.52	0.31	0.29	24.72
DN10078_c0_g1_i9	DN10078_c0_g1	401	265.92	17.39	0.40	0.36	31.49
DN100790_c0_g1_i1	DN100790_c0_g1	460	324.91	33.00	0.62	0.57	100.00
DN100791_c0_g1_i1	DN100791_c0_g1	232	97.42	7.00	0.44	0.40	100.00
DN100792_c0_g1_i1	DN100792_c0_g1	422	286.91	15.00	0.32	0.29	100.00
DN100793_c0_g1_i1	DN100793_c0_g1	264	129.10	6.00	0.28	0.26	100.00
DN100794_c0_g1_i1	DN100794_c0_g1	238	103.33	2.00	0.12	0.11	100.00
DN100795_c0_g1_i1	DN100795_c0_g1	210	75.97	3.00	0.24	0.22	100.00
DN100796_c0_g1_i1	DN100796_c0_g1	287	152.00	13.00	0.52	0.48	100.00
DN100797_c0_g1_i1	DN100797_c0_g1	291	155.99	7.00	0.27	0.25	100.00
DN100798_c0_g1_i1	DN100798_c0_g1	247	112.23	7.00	0.38	0.35	100.00
DN100799_c0_g1_i1	DN100799_c0_g1	356	220.93	10.00	0.28	0.25	100.00
DN10079_c0_g1_i1	DN10079_c0_g1	2536	2400.90	297.79	0.76	0.69	5.00
DN10079_c0_g1_i2	DN10079_c0_g1	1589	1453.90	96.21	0.40	0.37	2.67
DN10079_c0_g1_i6	DN10079_c0_g1	2595	2459.90	223.91	0.55	0.51	3.67
DN10079_c0_g1_i7	DN10079_c0_g1	2689	2553.90	5612.09	13.39	12.23	88.65
DN10079_c1_g1_i1	DN10079_c1_g1	703	567.90	34.00	0.36	0.33	100.00
DN10079_c1_g2_i1	DN10079_c1_g2	726	590.90	16.93	0.17	0.16	11.51
DN10079_c1_g2_i2	DN10079_c1_g2	721	585.90	129.07	1.34	1.23	88.49
DN10079_c1_g3_i1	DN10079_c1_g3	471	335.91	15.00	0.27	0.25	100.00
DN10079_c1_g4_i1	DN10079_c1_g4	566	430.91	28.00	0.40	0.36	100.00
DN10079_c2_g1_i1	DN10079_c2_g1	421	285.91	51.00	1.09	0.99	100.00
DN10079_c3_g1_i1	DN10079_c3_g1	231	96.44	7.00	0.44	0.40	100.00
DN10079_c4_g1_i1	DN10079_c4_g1	350	214.93	7.00	0.20	0.18	100.00
DN1007_c0_g1_i1	DN1007_c0_g1	1086	950.90	2214.75	14.19	12.96	85.55
DN1007_c0_g1_i2	DN1007_c0_g1	1478	1342.90	393.13	1.78	1.63	10.75
DN1007_c0_g1_i3	DN1007_c0_g1	1307	1171.90	118.12	0.61	0.56	3.70
DN1007_c0_g2_i1	DN1007_c0_g2	1206	1070.90	1225.42	6.97	6.37	75.87
DN1007_c0_g2_i2	DN1007_c0_g2	1387	1251.90	64.15	0.31	0.29	3.40
DN1007_c0_g2_i3	DN1007_c0_g2	1418	1282.90	92.74	0.44	0.40	4.79
DN1007_c0_g2_i4	DN1007_c0_g2	1507	1371.90	64.24	0.29	0.26	3.10
DN1007_c0_g2_i6	DN1007_c0_g2	1298	1162.90	165.45	0.87	0.79	9.43
DN1007_c0_g2_i7	DN1007_c0_g2	1599	1463.90	75.00	0.31	0.29	3.40
DN100800_c0_g1_i1	DN100800_c0_g1	595	459.91	20.00	0.27	0.24	100.00
DN100801_c0_g1_i1	DN100801_c0_g1	240	105.31	13.00	0.75	0.69	100.00
DN100802_c0_g1_i1	DN100802_c0_g1	268	133.07	11.00	0.50	0.46	100.00
DN100803_c0_g1_i1	DN100803_c0_g1	349	213.93	6.00	0.17	0.16	100.00
DN100804_c0_g1_i1	DN100804_c0_g1	237	102.35	3.00	0.18	0.16	100.00
DN100805_c0_g1_i1	DN100805_c0_g1	220	85.67	5.00	0.36	0.32	100.00
DN100806_c0_g1_i1	DN100806_c0_g1	242	107.28	4.00	0.23	0.21	100.00
DN100807_c0_g1_i1	DN100807_c0_g1	340	204.93	229.00	6.81	6.22	100.00
DN100808_c0_g1_i1	DN100808_c0_g1	502	366.91	23.00	0.38	0.35	100.00
DN100809_c0_g1_i1	DN100809_c0_g1	269	134.07	12.00	0.55	0.50	100.00
DN10080_c0_g1_i1	DN10080_c0_g1	659	523.90	18.38	0.21	0.20	2.19
DN10080_c0_g1_i3	DN10080_c0_g1	1776	1640.90	43.48	0.16	0.15	1.65
DN10080_c0_g1_i4	DN10080_c0_g1	807	671.90	325.64	2.95	2.70	30.22
DN10080_c0_g1_i5	DN10080_c0_g1	2113	1977.90	424.65	1.31	1.19	13.39
DN10080_c0_g1_i6	DN10080_c0_g1	447	311.91	262.85	5.14	4.69	52.55
DN100810_c0_g1_i1	DN100810_c0_g1	424	288.91	15.00	0.32	0.29	100.00
DN100811_c0_g1_i1	DN100811_c0_g1	289	154.00	6.00	0.24	0.22	100.00
DN100812_c0_g1_i1	DN100812_c0_g1	289	154.00	15.00	0.59	0.54	100.00
DN100813_c0_g1_i1	DN100813_c0_g1	308	172.96	7.00	0.25	0.23	100.00
DN100814_c0_g1_i1	DN100814_c0_g1	360	224.92	9.00	0.24	0.22	100.00
DN100815_c0_g1_i1	DN100815_c0_g1	204	70.21	3.00	0.26	0.24	100.00
DN100816_c0_g1_i1	DN100816_c0_g1	256	121.15	5.00	0.25	0.23	100.00
DN100817_c0_g1_i1	DN100817_c0_g1	269	134.07	3.00	0.14	0.12	100.00
DN100818_c0_g1_i1	DN100818_c0_g1	346	210.93	22.00	0.64	0.58	100.00
DN100819_c0_g1_i1	DN100819_c0_g1	527	391.91	14.00	0.22	0.20	100.00
DN100820_c0_g1_i1	DN100820_c0_g1	240	105.31	9.00	0.52	0.48	100.00
DN100821_c0_g1_i1	DN100821_c0_g1	384	248.92	17.00	0.42	0.38	100.00
DN100822_c0_g1_i1	DN100822_c0_g1	289	154.00	7.00	0.28	0.25	100.00
DN100823_c0_g1_i1	DN100823_c0_g1	240	105.31	6.00	0.35	0.32	100.00
DN100824_c0_g1_i1	DN100824_c0_g1	867	731.90	46.00	0.38	0.35	100.00
DN100825_c0_g1_i1	DN100825_c0_g1	294	158.99	6.00	0.23	0.21	100.00
DN100826_c0_g1_i1	DN100826_c0_g1	880	744.90	4604.00	37.66	34.39	100.00
DN100827_c0_g1_i1	DN100827_c0_g1	201	67.34	1.00	0.09	0.08	100.00
DN100828_c0_g1_i1	DN100828_c0_g1	407	271.91	14.00	0.31	0.29	100.00
DN100829_c0_g1_i1	DN100829_c0_g1	345	209.93	16.00	0.46	0.42	100.00
DN10082_c0_g1_i1	DN10082_c0_g1	5214	5078.90	152.03	0.18	0.17	6.67
DN10082_c0_g1_i11	DN10082_c0_g1	5202	5066.90	170.54	0.21	0.19	7.50
DN10082_c0_g1_i2	DN10082_c0_g1	5236	5100.90	141.40	0.17	0.15	6.18
DN10082_c0_g1_i5	DN10082_c0_g1	4200	4064.90	116.12	0.17	0.16	6.37
DN10082_c0_g1_i7	DN10082_c0_g1	4071	3935.90	513.90	0.80	0.73	29.10
DN10082_c0_g1_i9	DN10082_c0_g1	5085	4949.90	981.01	1.21	1.10	44.18
DN10082_c0_g2_i1	DN10082_c0_g2	1442	1306.90	65.18	0.30	0.28	41.67
DN10082_c0_g2_i2	DN10082_c0_g2	1221	1085.90	75.82	0.43	0.39	58.33
DN100830_c0_g1_i1	DN100830_c0_g1	767	631.90	19.00	0.18	0.17	100.00
DN100831_c0_g1_i1	DN100831_c0_g1	353	217.93	13.00	0.36	0.33	100.00
DN100832_c0_g1_i1	DN100832_c0_g1	719	583.90	12.00	0.13	0.11	100.00
DN100833_c0_g1_i1	DN100833_c0_g1	275	140.04	6.00	0.26	0.24	100.00
DN100834_c0_g1_i1	DN100834_c0_g1	707	571.90	24.00	0.26	0.23	100.00
DN100835_c0_g1_i1	DN100835_c0_g1	279	144.03	11.00	0.47	0.42	100.00
DN100836_c0_g1_i1	DN100836_c0_g1	288	153.00	8.00	0.32	0.29	100.00
DN100837_c0_g1_i1	DN100837_c0_g1	258	123.13	5.00	0.25	0.23	100.00
DN100838_c0_g1_i1	DN100838_c0_g1	227	92.51	6.00	0.40	0.36	100.00
DN100839_c0_g1_i1	DN100839_c0_g1	216	81.78	8.00	0.60	0.54	100.00
DN10083_c0_g1_i1	DN10083_c0_g1	546	410.91	57.54	0.85	0.78	11.87
DN10083_c0_g1_i2	DN10083_c0_g1	558	422.91	439.46	6.33	5.78	88.13
DN100840_c0_g1_i1	DN100840_c0_g1	334	198.94	8.00	0.25	0.22	100.00
DN100842_c0_g1_i1	DN100842_c0_g1	277	142.04	5.00	0.21	0.20	100.00
DN100843_c0_g1_i1	DN100843_c0_g1	244	109.26	10.00	0.56	0.51	100.00
DN100844_c0_g1_i1	DN100844_c0_g1	633	497.90	22.00	0.27	0.25	100.00
DN100845_c0_g1_i1	DN100845_c0_g1	325	189.94	4.00	0.13	0.12	100.00
DN100846_c0_g1_i1	DN100846_c0_g1	245	110.25	4.00	0.22	0.20	100.00
DN100847_c0_g1_i1	DN100847_c0_g1	204	70.21	6.00	0.52	0.48	100.00
DN100848_c0_g1_i1	DN100848_c0_g1	246	111.24	5.00	0.27	0.25	100.00
DN100849_c0_g1_i1	DN100849_c0_g1	1478	1342.90	102.00	0.46	0.42	100.00
DN10084_c0_g1_i10	DN10084_c0_g1	4005	3869.90	792.56	1.25	1.14	3.45
DN10084_c0_g1_i12	DN10084_c0_g1	1273	1137.90	118.20	0.63	0.58	1.75
DN10084_c0_g1_i13	DN10084_c0_g1	1327	1191.90	1009.12	5.16	4.71	14.25
DN10084_c0_g1_i15	DN10084_c0_g1	7116	6980.90	5910.63	5.16	4.71	14.25
DN10084_c0_g1_i2	DN10084_c0_g1	1029	893.90	98.49	0.67	0.61	1.85
DN10084_c0_g1_i4	DN10084_c0_g1	3905	3769.90	10863.12	17.56	16.03	48.51
DN10084_c0_g1_i8	DN10084_c0_g1	529	393.91	15.61	0.24	0.22	0.67
DN10084_c0_g1_i9	DN10084_c0_g1	8913	8777.90	7961.27	5.53	5.05	15.27
DN10084_c0_g2_i1	DN10084_c0_g2	875	739.90	55.00	0.45	0.41	100.00
DN10084_c1_g1_i1	DN10084_c1_g1	284	149.01	12.28	0.50	0.46	72.38
DN10084_c1_g1_i2	DN10084_c1_g1	1017	881.90	27.72	0.19	0.17	27.62
DN10084_c1_g2_i1	DN10084_c1_g2	454	318.91	62.47	1.19	1.09	86.90
DN10084_c1_g2_i2	DN10084_c1_g2	229	94.47	2.00	0.13	0.12	9.39
DN10084_c1_g2_i3	DN10084_c1_g2	438	302.91	2.53	0.05	0.05	3.71
DN10084_c1_g3_i1	DN10084_c1_g3	222	87.62	2.00	0.14	0.13	100.00
DN10084_c2_g1_i1	DN10084_c2_g1	215	80.81	8.00	0.60	0.55	100.00
DN10084_c3_g1_i1	DN10084_c3_g1	223	88.60	0.00	0.00	0.00	0.00
DN100850_c0_g1_i1	DN100850_c0_g1	367	231.92	19.00	0.50	0.46	100.00
DN100851_c0_g1_i1	DN100851_c0_g1	286	151.01	13.00	0.52	0.48	100.00
DN100852_c0_g1_i1	DN100852_c0_g1	371	235.92	19.00	0.49	0.45	100.00
DN100853_c0_g1_i1	DN100853_c0_g1	518	382.91	14.00	0.22	0.20	100.00
DN100854_c0_g1_i1	DN100854_c0_g1	235	100.37	7.00	0.42	0.39	100.00
DN100855_c0_g1_i1	DN100855_c0_g1	1550	1414.90	134.00	0.58	0.53	100.00
DN100856_c0_g1_i1	DN100856_c0_g1	309	173.96	5.00	0.18	0.16	100.00
DN100857_c0_g1_i1	DN100857_c0_g1	246	111.24	3.00	0.16	0.15	100.00
DN100858_c0_g1_i1	DN100858_c0_g1	461	325.91	15.00	0.28	0.26	100.00
DN100859_c0_g1_i1	DN100859_c0_g1	221	86.64	4.00	0.28	0.26	100.00
DN10085_c0_g1_i1	DN10085_c0_g1	585	449.91	27.89	0.38	0.34	8.42
DN10085_c0_g1_i2	DN10085_c0_g1	558	422.91	285.11	4.11	3.75	91.58
DN10085_c1_g1_i1	DN10085_c1_g1	254	119.16	2.00	0.10	0.09	100.00
DN100860_c0_g1_i1	DN100860_c0_g1	593	457.91	14.00	0.19	0.17	100.00
DN100861_c0_g1_i1	DN100861_c0_g1	277	142.04	14.00	0.60	0.55	100.00
DN100862_c0_g1_i1	DN100862_c0_g1	306	170.97	7.00	0.25	0.23	100.00
DN100863_c0_g1_i1	DN100863_c0_g1	349	213.93	23.00	0.66	0.60	100.00
DN100864_c0_g1_i1	DN100864_c0_g1	309	173.96	3.00	0.11	0.10	100.00
DN100865_c0_g1_i1	DN100865_c0_g1	462	326.91	13.00	0.24	0.22	100.00
DN100866_c0_g1_i1	DN100866_c0_g1	240	105.31	9.00	0.52	0.48	100.00
DN100867_c0_g1_i1	DN100867_c0_g1	285	150.01	9.00	0.37	0.33	100.00
DN100868_c0_g1_i1	DN100868_c0_g1	687	551.90	699.00	7.72	7.05	100.00
DN100869_c0_g1_i1	DN100869_c0_g1	210	75.97	8.00	0.64	0.59	100.00
DN10086_c0_g1_i1	DN10086_c0_g1	257	122.14	0.00	0.00	0.00	0.00
DN10086_c0_g1_i2	DN10086_c0_g1	440	304.91	16.46	0.33	0.30	19.31
DN10086_c0_g1_i4	DN10086_c0_g1	270	135.07	10.00	0.45	0.41	26.48
DN10086_c0_g1_i5	DN10086_c0_g1	999	863.90	56.20	0.40	0.36	23.27
DN10086_c0_g1_i6	DN10086_c0_g1	589	453.91	11.57	0.16	0.14	9.12
DN10086_c0_g1_i7	DN10086_c0_g1	1115	979.90	59.78	0.37	0.34	21.82
DN100870_c0_g1_i1	DN100870_c0_g1	263	128.10	7.00	0.33	0.30	100.00
DN100871_c0_g1_i1	DN100871_c0_g1	422	286.91	10.00	0.21	0.19	100.00
DN100872_c0_g1_i1	DN100872_c0_g1	275	140.04	9.00	0.39	0.36	100.00
DN100873_c0_g1_i1	DN100873_c0_g1	475	339.91	1928.00	34.57	31.56	100.00
DN100874_c0_g1_i1	DN100874_c0_g1	579	443.91	54.00	0.74	0.68	100.00
DN100875_c0_g1_i1	DN100875_c0_g1	435	299.91	1093.00	22.21	20.28	100.00
DN100876_c0_g1_i1	DN100876_c0_g1	484	348.91	19.00	0.33	0.30	100.00
DN100877_c0_g1_i1	DN100877_c0_g1	211	76.93	3.00	0.24	0.22	100.00
DN100878_c0_g1_i1	DN100878_c0_g1	246	111.24	9.00	0.49	0.45	100.00
DN100879_c0_g1_i1	DN100879_c0_g1	314	178.96	5.00	0.17	0.16	100.00
DN10087_c0_g1_i1	DN10087_c0_g1	722	586.90	97.00	1.01	0.92	60.59
DN10087_c0_g1_i2	DN10087_c0_g1	218	83.72	9.00	0.66	0.60	39.41
DN100880_c0_g1_i1	DN100880_c0_g1	251	116.19	21.00	1.10	1.01	100.00
DN100881_c0_g1_i1	DN100881_c0_g1	431	295.91	8.00	0.16	0.15	100.00
DN100882_c0_g1_i1	DN100882_c0_g1	285	150.01	7.00	0.28	0.26	100.00
DN100883_c0_g1_i1	DN100883_c0_g1	349	213.93	6.00	0.17	0.16	100.00
DN100884_c0_g1_i1	DN100884_c0_g1	993	857.90	158.00	1.12	1.02	100.00
DN100885_c0_g1_i1	DN100885_c0_g1	588	452.91	51.00	0.69	0.63	100.00
DN100886_c0_g1_i1	DN100886_c0_g1	261	126.11	7.00	0.34	0.31	100.00
DN100887_c0_g1_i1	DN100887_c0_g1	522	386.91	19.00	0.30	0.27	100.00
DN100888_c0_g1_i1	DN100888_c0_g1	1034	898.90	41.00	0.28	0.25	100.00
DN100889_c0_g1_i1	DN100889_c0_g1	305	169.97	12.00	0.43	0.39	100.00
DN10088_c0_g1_i1	DN10088_c0_g1	380	244.92	5.74	0.14	0.13	17.12
DN10088_c0_g1_i2	DN10088_c0_g1	393	257.92	29.26	0.69	0.63	82.88
DN10088_c0_g2_i1	DN10088_c0_g2	2968	2832.90	1960.00	4.22	3.85	100.00
DN100890_c0_g1_i1	DN100890_c0_g1	357	221.93	31.00	0.85	0.78	100.00
DN100891_c0_g1_i1	DN100891_c0_g1	736	600.90	54.00	0.55	0.50	100.00
DN100892_c0_g1_i1	DN100892_c0_g1	280	145.03	6.00	0.25	0.23	100.00
DN100893_c0_g1_i1	DN100893_c0_g1	516	380.91	131.00	2.10	1.91	100.00
DN100894_c0_g1_i1	DN100894_c0_g1	272	137.06	7.00	0.31	0.28	100.00
DN100895_c0_g1_i1	DN100895_c0_g1	488	352.91	28.00	0.48	0.44	100.00
DN100896_c0_g1_i1	DN100896_c0_g1	538	402.91	10.00	0.15	0.14	100.00
DN100897_c0_g1_i1	DN100897_c0_g1	260	125.12	12.00	0.58	0.53	100.00
DN100898_c0_g1_i1	DN100898_c0_g1	268	133.07	7.00	0.32	0.29	100.00
DN100899_c0_g1_i1	DN100899_c0_g1	232	97.42	5.00	0.31	0.29	100.00
DN10089_c0_g1_i1	DN10089_c0_g1	449	313.91	41.11	0.80	0.73	17.67
DN10089_c0_g1_i2	DN10089_c0_g1	347	211.93	7.42	0.21	0.19	4.72
DN10089_c0_g1_i3	DN10089_c0_g1	2350	2214.90	0.00	0.00	0.00	0.00
DN10089_c0_g1_i5	DN10089_c0_g1	2985	2849.90	811.84	1.74	1.59	38.44
DN10089_c0_g1_i6	DN10089_c0_g1	1170	1034.90	104.15	0.61	0.56	13.58
DN10089_c0_g1_i7	DN10089_c0_g1	2895	2759.90	177.82	0.39	0.36	8.69
DN10089_c0_g1_i8	DN10089_c0_g1	2559	2423.90	125.66	0.32	0.29	7.00
DN10089_c0_g1_i9	DN10089_c0_g1	326	190.94	14.00	0.45	0.41	9.89
DN1008_c0_g1_i1	DN1008_c0_g1	1304	1168.90	5254.00	27.39	25.01	100.00
DN1008_c1_g1_i1	DN1008_c1_g1	2688	2552.90	50901.00	121.50	110.95	100.00
DN1008_c2_g1_i1	DN1008_c2_g1	355	219.93	145.00	4.02	3.67	100.00
DN1008_c3_g1_i1	DN1008_c3_g1	2143	2007.90	668.79	2.03	1.85	31.91
DN1008_c3_g1_i2	DN1008_c3_g1	1499	1363.90	193.54	0.86	0.79	13.59
DN1008_c3_g1_i3	DN1008_c3_g1	465	329.91	187.67	3.47	3.17	54.50
DN1008_c3_g2_i1	DN1008_c3_g2	458	322.91	8.00	0.15	0.14	100.00
DN1008_c3_g3_i1	DN1008_c3_g3	400	264.92	108.01	2.48	2.27	100.00
DN1008_c3_g4_i1	DN1008_c3_g4	617	481.91	244.00	3.09	2.82	100.00
DN1008_c3_g5_i1	DN1008_c3_g5	422	286.91	489.00	10.39	9.48	100.00
DN1008_c4_g1_i1	DN1008_c4_g1	1518	1382.90	281.70	1.24	1.13	80.29
DN1008_c4_g1_i2	DN1008_c4_g1	1581	1445.90	72.30	0.30	0.28	19.71
DN1008_c5_g1_i1	DN1008_c5_g1	275	140.04	14.00	0.61	0.56	100.00
DN100900_c0_g1_i1	DN100900_c0_g1	276	141.04	3.00	0.13	0.12	100.00
DN100901_c0_g1_i1	DN100901_c0_g1	390	254.92	18.00	0.43	0.39	100.00
DN100902_c0_g1_i1	DN100902_c0_g1	239	104.32	3.00	0.18	0.16	100.00
DN100903_c0_g1_i1	DN100903_c0_g1	234	99.39	4.00	0.25	0.22	100.00
DN100904_c0_g1_i1	DN100904_c0_g1	267	132.08	5.00	0.23	0.21	100.00
DN100905_c0_g1_i1	DN100905_c0_g1	514	378.91	10.00	0.16	0.15	100.00
DN100906_c0_g1_i1	DN100906_c0_g1	256	121.15	11.00	0.55	0.51	100.00
DN100907_c0_g1_i1	DN100907_c0_g1	290	155.00	4.00	0.16	0.14	100.00
DN100908_c0_g1_i1	DN100908_c0_g1	213	78.87	4.00	0.31	0.28	100.00
DN100909_c0_g1_i1	DN100909_c0_g1	299	163.98	10.00	0.37	0.34	100.00
DN10090_c0_g1_i1	DN10090_c0_g1	580	444.91	175.00	2.40	2.19	100.00
DN10090_c0_g2_i1	DN10090_c0_g2	1787	1651.90	73.94	0.27	0.25	15.83
DN10090_c0_g2_i2	DN10090_c0_g2	3721	3585.90	853.06	1.45	1.32	84.17
DN10090_c0_g3_i1	DN10090_c0_g3	466	330.91	26.00	0.48	0.44	100.00
DN100910_c0_g1_i1	DN100910_c0_g1	204	70.21	3.00	0.26	0.24	100.00
DN100911_c0_g1_i1	DN100911_c0_g1	205	71.16	0.00	0.00	0.00	0.00
DN100912_c0_g1_i1	DN100912_c0_g1	273	138.05	15.00	0.66	0.60	100.00
DN100913_c0_g1_i1	DN100913_c0_g1	323	187.95	7.00	0.23	0.21	100.00
DN100914_c0_g1_i1	DN100914_c0_g1	234	99.39	2.00	0.12	0.11	100.00
DN100915_c0_g1_i1	DN100915_c0_g1	976	840.90	3637.00	26.36	24.07	100.00
DN100916_c0_g1_i1	DN100916_c0_g1	201	67.34	3.00	0.27	0.25	100.00
DN100917_c0_g1_i1	DN100917_c0_g1	893	757.90	99.00	0.80	0.73	100.00
DN100918_c0_g1_i1	DN100918_c0_g1	271	136.06	24.00	1.07	0.98	100.00
DN100919_c0_g1_i1	DN100919_c0_g1	311	175.96	6.00	0.21	0.19	100.00
DN10091_c0_g1_i1	DN10091_c0_g1	1172	1036.90	340.00	2.00	1.82	100.00
DN100920_c0_g1_i1	DN100920_c0_g1	672	536.90	30.00	0.34	0.31	100.00
DN100921_c0_g1_i1	DN100921_c0_g1	391	255.92	11.00	0.26	0.24	100.00
DN100922_c0_g1_i1	DN100922_c0_g1	363	227.92	8.00	0.21	0.20	100.00
DN100923_c0_g1_i1	DN100923_c0_g1	311	175.96	6.00	0.21	0.19	100.00
DN100924_c0_g1_i1	DN100924_c0_g1	361	225.92	11.00	0.30	0.27	100.00
DN100925_c0_g1_i1	DN100925_c0_g1	377	241.92	13.00	0.33	0.30	100.00
DN100926_c0_g1_i1	DN100926_c0_g1	249	114.21	6.00	0.32	0.29	100.00
DN100927_c0_g1_i1	DN100927_c0_g1	314	178.96	15.00	0.51	0.47	100.00
DN100928_c0_g1_i1	DN100928_c0_g1	345	209.93	15.00	0.44	0.40	100.00
DN100929_c0_g1_i1	DN100929_c0_g1	335	199.94	5.00	0.15	0.14	100.00
DN10092_c0_g1_i1	DN10092_c0_g1	3209	3073.90	2979.00	5.91	5.39	100.00
DN10092_c1_g1_i1	DN10092_c1_g1	1323	1187.90	139.00	0.71	0.65	100.00
DN10092_c2_g1_i1	DN10092_c2_g1	440	304.91	21.00	0.42	0.38	100.00
DN100930_c0_g1_i1	DN100930_c0_g1	504	368.91	14.00	0.23	0.21	100.00
DN100931_c0_g1_i1	DN100931_c0_g1	419	283.91	25.00	0.54	0.49	100.00
DN100932_c0_g1_i1	DN100932_c0_g1	997	861.90	192.37	1.36	1.24	92.37
DN100932_c0_g1_i2	DN100932_c0_g1	983	847.90	15.63	0.11	0.10	7.63
DN100933_c0_g1_i1	DN100933_c0_g1	263	128.10	5.00	0.24	0.22	100.00
DN100934_c0_g1_i1	DN100934_c0_g1	279	144.03	10.00	0.42	0.39	100.00
DN100935_c0_g1_i1	DN100935_c0_g1	488	352.91	12.00	0.21	0.19	100.00
DN100936_c0_g1_i1	DN100936_c0_g1	701	565.90	40.00	0.43	0.39	100.00
DN100937_c0_g1_i1	DN100937_c0_g1	236	101.36	7.00	0.42	0.38	100.00
DN100938_c0_g1_i1	DN100938_c0_g1	411	275.91	16.00	0.35	0.32	100.00
DN100939_c0_g1_i1	DN100939_c0_g1	315	179.95	10.00	0.34	0.31	100.00
DN10093_c0_g1_i1	DN10093_c0_g1	1559	1423.90	1789.81	7.66	6.99	22.64
DN10093_c0_g1_i2	DN10093_c0_g1	1846	1710.90	7349.19	26.18	23.90	77.36
DN100940_c0_g1_i1	DN100940_c0_g1	403	267.91	9.00	0.20	0.19	100.00
DN100941_c0_g1_i1	DN100941_c0_g1	293	157.99	3.00	0.12	0.11	100.00
DN100942_c0_g1_i1	DN100942_c0_g1	298	162.98	5.00	0.19	0.17	100.00
DN100943_c0_g1_i1	DN100943_c0_g1	476	340.91	15.00	0.27	0.24	100.00
DN100944_c0_g1_i1	DN100944_c0_g1	304	168.97	8.00	0.29	0.26	100.00
DN100945_c0_g1_i1	DN100945_c0_g1	238	103.33	10.00	0.59	0.54	100.00
DN100946_c0_g1_i1	DN100946_c0_g1	769	633.90	27.00	0.26	0.24	100.00
DN100947_c0_g1_i1	DN100947_c0_g1	201	67.34	5.00	0.45	0.41	100.00
DN100948_c0_g1_i1	DN100948_c0_g1	211	76.93	3.00	0.24	0.22	100.00
DN100949_c0_g1_i1	DN100949_c0_g1	454	318.91	7.00	0.13	0.12	100.00
DN10094_c0_g1_i1	DN10094_c0_g1	1445	1309.90	5.71	0.03	0.02	2.11
DN10094_c0_g1_i12	DN10094_c0_g1	2598	2462.90	10.74	0.03	0.02	2.11
DN10094_c0_g1_i2	DN10094_c0_g1	1167	1031.90	18.16	0.11	0.10	8.52
DN10094_c0_g1_i4	DN10094_c0_g1	1979	1843.90	25.50	0.08	0.08	6.69
DN10094_c0_g1_i6	DN10094_c0_g1	1734	1598.90	17.72	0.07	0.06	5.37
DN10094_c0_g1_i7	DN10094_c0_g1	3747	3611.90	352.04	0.59	0.54	47.18
DN10094_c0_g1_i8	DN10094_c0_g1	3624	3488.90	98.15	0.17	0.16	13.62
DN10094_c0_g1_i9	DN10094_c0_g1	3732	3596.90	106.98	0.18	0.17	14.40
DN100950_c0_g1_i1	DN100950_c0_g1	209	75.01	3.00	0.24	0.22	100.00
DN100951_c0_g1_i1	DN100951_c0_g1	210	75.97	2.00	0.16	0.15	100.00
DN100952_c0_g1_i1	DN100952_c0_g1	287	152.00	10.00	0.40	0.37	100.00
DN100953_c0_g1_i1	DN100953_c0_g1	445	309.91	24.00	0.47	0.43	100.00
DN100954_c0_g1_i1	DN100954_c0_g1	231	96.44	3.00	0.19	0.17	100.00
DN100955_c0_g1_i1	DN100955_c0_g1	508	372.91	23.00	0.38	0.34	100.00
DN100956_c0_g1_i1	DN100956_c0_g1	424	288.91	6.00	0.13	0.12	100.00
DN100957_c0_g1_i1	DN100957_c0_g1	270	135.07	6.00	0.27	0.25	100.00
DN100958_c0_g1_i1	DN100958_c0_g1	278	143.03	11.00	0.47	0.43	100.00
DN100959_c0_g1_i1	DN100959_c0_g1	264	129.10	497.00	23.46	21.42	100.00
DN10095_c0_g1_i1	DN10095_c0_g1	914	778.90	16.52	0.13	0.12	21.17
DN10095_c0_g1_i2	DN10095_c0_g1	639	503.90	7.78	0.09	0.09	15.41
DN10095_c0_g1_i3	DN10095_c0_g1	1195	1059.90	58.00	0.33	0.30	54.63
DN10095_c0_g1_i4	DN10095_c0_g1	897	761.90	6.71	0.05	0.05	8.79
DN100960_c0_g1_i1	DN100960_c0_g1	527	391.91	29.00	0.45	0.41	100.00
DN100961_c0_g1_i1	DN100961_c0_g1	507	371.91	10.00	0.16	0.15	100.00
DN100962_c0_g1_i1	DN100962_c0_g1	356	220.93	14.00	0.39	0.35	100.00
DN100963_c0_g1_i1	DN100963_c0_g1	327	191.94	19.00	0.60	0.55	100.00
DN100964_c0_g1_i1	DN100964_c0_g1	241	106.29	8.00	0.46	0.42	100.00
DN100965_c0_g1_i1	DN100965_c0_g1	254	119.16	14.00	0.72	0.65	100.00
DN100966_c0_g1_i1	DN100966_c0_g1	332	196.94	10.00	0.31	0.28	100.00
DN100967_c0_g1_i1	DN100967_c0_g1	440	304.91	17.00	0.34	0.31	100.00
DN100968_c0_g1_i1	DN100968_c0_g1	408	272.91	15.00	0.33	0.31	100.00
DN100969_c0_g1_i1	DN100969_c0_g1	251	116.19	8.00	0.42	0.38	100.00
DN10096_c0_g1_i1	DN10096_c0_g1	382	246.92	9.49	0.23	0.21	48.36
DN10096_c0_g1_i2	DN10096_c0_g1	464	328.91	13.51	0.25	0.23	51.64
DN100970_c0_g1_i1	DN100970_c0_g1	209	75.01	2.00	0.16	0.15	100.00
DN100971_c0_g1_i1	DN100971_c0_g1	329	193.94	19.00	0.60	0.55	100.00
DN100972_c0_g1_i1	DN100972_c0_g1	223	88.60	2.00	0.14	0.13	100.00
DN100973_c0_g1_i1	DN100973_c0_g1	542	406.91	45.00	0.67	0.62	100.00
DN100974_c0_g1_i1	DN100974_c0_g1	288	153.00	10.00	0.40	0.36	100.00
DN100975_c0_g1_i1	DN100975_c0_g1	260	125.12	6.00	0.29	0.27	100.00
DN100976_c0_g1_i1	DN100976_c0_g1	243	108.27	8.00	0.45	0.41	100.00
DN100977_c0_g1_i1	DN100977_c0_g1	448	312.91	22.00	0.43	0.39	100.00
DN100978_c0_g1_i1	DN100978_c0_g1	1018	882.90	254.00	1.75	1.60	100.00
DN100979_c0_g1_i1	DN100979_c0_g1	252	117.18	5.00	0.26	0.24	100.00
DN10097_c0_g1_i1	DN10097_c0_g1	1967	1831.90	114.51	0.38	0.35	13.96
DN10097_c0_g1_i2	DN10097_c0_g1	1964	1828.90	49.88	0.17	0.15	6.09
DN10097_c0_g1_i3	DN10097_c0_g1	1844	1708.90	140.03	0.50	0.46	18.30
DN10097_c0_g1_i4	DN10097_c0_g1	1959	1823.90	171.55	0.57	0.52	21.01
DN10097_c0_g1_i5	DN10097_c0_g1	452	316.91	9.08	0.17	0.16	6.40
DN10097_c0_g1_i6	DN10097_c0_g1	444	308.91	0.00	0.00	0.00	0.00
DN10097_c0_g1_i7	DN10097_c0_g1	2033	1897.90	290.95	0.93	0.85	34.24
DN10097_c1_g1_i1	DN10097_c1_g1	1241	1105.90	239.21	1.32	1.20	81.16
DN10097_c1_g1_i2	DN10097_c1_g1	1455	1319.90	66.27	0.31	0.28	18.84
DN10097_c1_g2_i1	DN10097_c1_g2	544	408.91	78.00	1.16	1.06	100.00
DN10097_c2_g1_i1	DN10097_c2_g1	262	127.11	16.00	0.77	0.70	100.00
DN10097_c3_g1_i1	DN10097_c3_g1	332	196.94	11.00	0.34	0.31	100.00
DN100980_c0_g1_i1	DN100980_c0_g1	264	129.10	11.00	0.52	0.47	100.00
DN100981_c0_g1_i1	DN100981_c0_g1	231	96.44	7.00	0.44	0.40	100.00
DN100982_c0_g1_i1	DN100982_c0_g1	608	472.91	71.00	0.91	0.84	100.00
DN100983_c0_g1_i1	DN100983_c0_g1	307	171.96	11.00	0.39	0.36	100.00
DN100984_c0_g1_i1	DN100984_c0_g1	222	87.62	8.00	0.56	0.51	100.00
DN100985_c0_g1_i1	DN100985_c0_g1	291	155.99	10.00	0.39	0.36	100.00
DN100986_c0_g1_i1	DN100986_c0_g1	759	623.90	71.00	0.69	0.63	100.00
DN100987_c0_g1_i1	DN100987_c0_g1	335	199.94	11.00	0.34	0.31	100.00
DN100988_c0_g1_i1	DN100988_c0_g1	888	752.90	66.00	0.53	0.49	100.00
DN100989_c0_g1_i1	DN100989_c0_g1	216	81.78	11.00	0.82	0.75	100.00
DN10098_c0_g1_i1	DN10098_c0_g1	203	69.25	8.00	0.70	0.64	100.00
DN10098_c0_g1_i2	DN10098_c0_g1	205	71.16	0.00	0.00	0.00	0.00
DN10098_c0_g2_i1	DN10098_c0_g2	237	102.35	11.00	0.65	0.60	100.00
DN10098_c0_g3_i1	DN10098_c0_g3	291	155.99	4.00	0.16	0.14	100.00
DN10098_c0_g4_i1	DN10098_c0_g4	294	158.99	6.00	0.23	0.21	100.00
DN10098_c1_g1_i1	DN10098_c1_g1	2045	1909.90	1759.06	5.61	5.13	100.00
DN10098_c2_g1_i1	DN10098_c2_g1	332	196.94	40.00	1.24	1.13	100.00
DN10098_c4_g1_i1	DN10098_c4_g1	214	79.84	4.00	0.31	0.28	100.00
DN100990_c0_g1_i1	DN100990_c0_g1	620	484.91	25.00	0.31	0.29	100.00
DN100991_c0_g1_i1	DN100991_c0_g1	207	73.08	2.00	0.17	0.15	100.00
DN100992_c0_g1_i1	DN100992_c0_g1	300	164.98	6.00	0.22	0.20	100.00
DN100993_c0_g1_i1	DN100993_c0_g1	339	203.93	7.00	0.21	0.19	100.00
DN100994_c0_g1_i1	DN100994_c0_g1	280	145.03	12.00	0.50	0.46	100.00
DN100995_c0_g1_i1	DN100995_c0_g1	286	151.01	15.00	0.61	0.55	100.00
DN100996_c0_g1_i1	DN100996_c0_g1	211	76.93	6.00	0.48	0.43	100.00
DN100997_c0_g1_i1	DN100997_c0_g1	227	92.51	2.00	0.13	0.12	100.00
DN100998_c0_g1_i1	DN100998_c0_g1	246	111.24	0.00	0.00	0.00	0.00
DN100999_c0_g1_i1	DN100999_c0_g1	425	289.91	18.00	0.38	0.35	100.00
DN10099_c0_g1_i1	DN10099_c0_g1	1194	1058.90	184.09	1.06	0.97	94.89
DN10099_c0_g1_i2	DN10099_c0_g1	1195	1059.90	9.91	0.06	0.05	5.11
DN1009_c0_g1_i1	DN1009_c0_g1	204	70.21	128.16	11.12	10.16	11.18
DN1009_c0_g1_i10	DN1009_c0_g1	228	93.49	0.00	0.00	0.00	0.00
DN1009_c0_g1_i12	DN1009_c0_g1	293	157.99	0.00	0.00	0.00	0.00
DN1009_c0_g1_i13	DN1009_c0_g1	221	86.64	188.47	13.26	12.10	13.33
DN1009_c0_g1_i15	DN1009_c0_g1	257	122.14	71.28	3.56	3.25	3.58
DN1009_c0_g1_i16	DN1009_c0_g1	347	211.93	562.52	16.17	14.77	16.26
DN1009_c0_g1_i17	DN1009_c0_g1	695	559.90	284.47	3.10	2.83	3.11
DN1009_c0_g1_i19	DN1009_c0_g1	286	151.01	288.49	11.64	10.63	11.70
DN1009_c0_g1_i2	DN1009_c0_g1	219	84.70	62.38	4.49	4.10	4.51
DN1009_c0_g1_i20	DN1009_c0_g1	279	144.03	0.00	0.00	0.00	0.00
DN1009_c0_g1_i21	DN1009_c0_g1	728	592.90	243.33	2.50	2.28	2.51
DN1009_c0_g1_i3	DN1009_c0_g1	715	579.90	310.21	3.26	2.98	3.28
DN1009_c0_g1_i5	DN1009_c0_g1	376	240.92	324.76	8.21	7.50	8.26
DN1009_c0_g1_i6	DN1009_c0_g1	312	176.96	0.00	0.00	0.00	0.00
DN1009_c0_g1_i7	DN1009_c0_g1	734	598.90	625.59	6.37	5.81	6.40
DN1009_c0_g1_i9	DN1009_c0_g1	254	119.16	308.74	15.79	14.42	15.87
DN1009_c0_g2_i1	DN1009_c0_g2	286	151.01	122.00	4.92	4.50	100.00
DN1009_c1_g1_i1	DN1009_c1_g1	338	202.93	157.00	4.71	4.30	100.00
DN1009_c1_g2_i1	DN1009_c1_g2	492	356.91	149.03	2.54	2.32	100.00
DN100_c0_g1_i1	DN100_c0_g1	1958	1822.90	286.48	0.96	0.87	9.50
DN100_c0_g1_i2	DN100_c0_g1	2383	2247.90	1531.47	4.15	3.79	41.17
DN100_c0_g1_i3	DN100_c0_g1	2207	2071.90	1192.05	3.51	3.20	34.77
DN100_c0_g1_i4	DN100_c0_g1	890	754.90	182.00	1.47	1.34	14.57
DN101000_c0_g1_i1	DN101000_c0_g1	295	159.99	5.00	0.19	0.17	100.00
DN101001_c0_g1_i1	DN101001_c0_g1	587	451.91	34.00	0.46	0.42	100.00
DN101002_c0_g1_i1	DN101002_c0_g1	270	135.07	3.00	0.14	0.12	100.00
DN101003_c0_g1_i1	DN101003_c0_g1	305	169.97	5.00	0.18	0.16	100.00
DN101004_c0_g1_i1	DN101004_c0_g1	287	152.00	15.00	0.60	0.55	100.00
DN101005_c0_g1_i1	DN101005_c0_g1	338	202.93	12.00	0.36	0.33	100.00
DN101006_c0_g1_i1	DN101006_c0_g1	327	191.94	8.00	0.25	0.23	100.00
DN101007_c0_g1_i1	DN101007_c0_g1	215	80.81	1.00	0.08	0.07	100.00
DN101008_c0_g1_i1	DN101008_c0_g1	482	346.91	21.00	0.37	0.34	100.00
DN101009_c0_g1_i1	DN101009_c0_g1	279	144.03	8.00	0.34	0.31	100.00
DN10100_c0_g1_i1	DN10100_c0_g1	764	628.90	35.57	0.34	0.31	2.62
DN10100_c0_g1_i2	DN10100_c0_g1	743	607.90	1277.43	12.81	11.69	97.38
DN101010_c0_g1_i1	DN101010_c0_g1	466	330.91	24.00	0.44	0.40	100.00
DN101011_c0_g1_i1	DN101011_c0_g1	249	114.21	11.00	0.59	0.54	100.00
DN101012_c0_g1_i1	DN101012_c0_g1	289	154.00	6.00	0.24	0.22	100.00
DN101013_c0_g1_i1	DN101013_c0_g1	241	106.29	17.00	0.97	0.89	100.00
DN101014_c0_g1_i1	DN101014_c0_g1	264	129.10	10.00	0.47	0.43	100.00
DN101015_c0_g1_i1	DN101015_c0_g1	395	259.92	18.00	0.42	0.39	100.00
DN101016_c0_g1_i1	DN101016_c0_g1	484	348.91	80.00	1.40	1.28	100.00
DN101017_c0_g1_i1	DN101017_c0_g1	246	111.24	9.00	0.49	0.45	100.00
DN101018_c0_g1_i1	DN101018_c0_g1	408	272.91	16.00	0.36	0.33	100.00
DN101019_c0_g1_i1	DN101019_c0_g1	1247	1111.90	140.00	0.77	0.70	100.00
DN10101_c0_g1_i1	DN10101_c0_g1	206	72.12	1.00	0.08	0.08	8.00
DN10101_c0_g1_i2	DN10101_c0_g1	235	100.37	16.00	0.97	0.89	92.00
DN101020_c0_g1_i1	DN101020_c0_g1	531	395.91	31.00	0.48	0.44	100.00
DN101021_c0_g1_i1	DN101021_c0_g1	345	209.93	5.00	0.15	0.13	100.00
DN101022_c0_g1_i1	DN101022_c0_g1	1105	969.90	51.00	0.32	0.29	100.00
DN101023_c0_g1_i1	DN101023_c0_g1	310	174.96	12.00	0.42	0.38	100.00
DN101024_c0_g1_i1	DN101024_c0_g1	559	423.91	49.00	0.70	0.64	100.00
DN101025_c0_g1_i1	DN101025_c0_g1	257	122.14	6.00	0.30	0.27	100.00
DN101026_c0_g1_i1	DN101026_c0_g1	436	300.91	15.00	0.30	0.28	100.00
DN101027_c0_g1_i1	DN101027_c0_g1	253	118.17	11.00	0.57	0.52	100.00
DN101028_c0_g1_i1	DN101028_c0_g1	368	232.92	5.00	0.13	0.12	100.00
DN101029_c0_g1_i1	DN101029_c0_g1	329	193.94	7.00	0.22	0.20	100.00
DN10102_c0_g1_i1	DN10102_c0_g1	343	207.93	21.00	0.62	0.56	100.00
DN10102_c0_g2_i1	DN10102_c0_g2	813	677.90	100.00	0.90	0.82	100.00
DN10102_c1_g1_i1	DN10102_c1_g1	277	142.04	10.00	0.43	0.39	100.00
DN10102_c2_g1_i1	DN10102_c2_g1	284	149.01	21.00	0.86	0.78	100.00
DN10102_c2_g1_i2	DN10102_c2_g1	223	88.60	0.00	0.00	0.00	0.00
DN10102_c3_g1_i1	DN10102_c3_g1	241	106.29	4.00	0.23	0.21	100.00
DN10102_c4_g1_i1	DN10102_c4_g1	265	130.09	4.00	0.19	0.17	100.00
DN10102_c5_g1_i1	DN10102_c5_g1	219	84.70	1.00	0.07	0.07	100.00
DN101030_c0_g1_i1	DN101030_c0_g1	411	275.91	15.00	0.33	0.30	100.00
DN101031_c0_g1_i1	DN101031_c0_g1	254	119.16	22.00	1.13	1.03	100.00
DN101032_c0_g1_i1	DN101032_c0_g1	1037	901.90	84.00	0.57	0.52	100.00
DN101033_c0_g1_i1	DN101033_c0_g1	286	151.01	17.00	0.69	0.63	100.00
DN101034_c0_g1_i1	DN101034_c0_g1	396	260.92	14.00	0.33	0.30	100.00
DN101035_c0_g1_i1	DN101035_c0_g1	453	317.91	9.00	0.17	0.16	100.00
DN101036_c0_g1_i1	DN101036_c0_g1	380	244.92	7.00	0.17	0.16	100.00
DN101037_c0_g1_i1	DN101037_c0_g1	276	141.04	6.00	0.26	0.24	100.00
DN101038_c0_g1_i1	DN101038_c0_g1	534	398.91	26.00	0.40	0.36	100.00
DN101039_c0_g1_i1	DN101039_c0_g1	235	100.37	6.00	0.36	0.33	100.00
DN10103_c0_g1_i1	DN10103_c0_g1	455	319.91	19.00	0.36	0.33	53.32
DN10103_c0_g1_i2	DN10103_c0_g1	211	76.93	4.00	0.32	0.29	46.68
DN10103_c0_g2_i1	DN10103_c0_g2	604	468.91	38.00	0.49	0.45	100.00
DN10103_c1_g1_i1	DN10103_c1_g1	282	147.02	8.00	0.33	0.30	100.00
DN101041_c0_g1_i1	DN101041_c0_g1	381	245.92	11.00	0.27	0.25	100.00
DN101042_c0_g1_i1	DN101042_c0_g1	1039	903.90	42.00	0.28	0.26	100.00
DN101043_c0_g1_i1	DN101043_c0_g1	278	143.03	6.00	0.26	0.23	100.00
DN101044_c0_g1_i1	DN101044_c0_g1	376	240.92	19.00	0.48	0.44	100.00
DN101045_c0_g1_i1	DN101045_c0_g1	235	100.37	6.00	0.36	0.33	100.00
DN101046_c0_g1_i1	DN101046_c0_g1	286	151.01	2.00	0.08	0.07	100.00
DN101047_c0_g1_i1	DN101047_c0_g1	495	359.91	63.00	1.07	0.97	100.00
DN101048_c0_g1_i1	DN101048_c0_g1	712	576.90	111.00	1.17	1.07	100.00
DN101049_c0_g1_i1	DN101049_c0_g1	589	453.91	15.00	0.20	0.18	100.00
DN10104_c0_g1_i1	DN10104_c0_g1	2731	2595.90	31.62	0.07	0.07	2.27
DN10104_c0_g1_i12	DN10104_c0_g1	1144	1008.90	15.43	0.09	0.09	2.85
DN10104_c0_g1_i2	DN10104_c0_g1	440	304.91	10.48	0.21	0.19	6.40
DN10104_c0_g1_i3	DN10104_c0_g1	2826	2690.90	434.53	0.98	0.90	30.08
DN10104_c0_g1_i4	DN10104_c0_g1	562	426.91	21.17	0.30	0.28	9.23
DN10104_c0_g1_i5	DN10104_c0_g1	2949	2813.90	61.94	0.13	0.12	4.10
DN10104_c0_g1_i7	DN10104_c0_g1	1193	1057.90	84.63	0.49	0.45	14.90
DN10104_c0_g1_i8	DN10104_c0_g1	1098	962.90	14.09	0.09	0.08	2.73
DN10104_c0_g1_i9	DN10104_c0_g1	2579	2443.90	360.11	0.90	0.82	27.45
DN101051_c0_g1_i1	DN101051_c0_g1	226	91.53	2.00	0.13	0.12	100.00
DN101052_c0_g1_i1	DN101052_c0_g1	676	540.90	138.00	1.55	1.42	100.00
DN101053_c0_g1_i1	DN101053_c0_g1	452	316.91	23.00	0.44	0.40	100.00
DN101054_c0_g1_i1	DN101054_c0_g1	429	293.91	21.00	0.44	0.40	100.00
DN101055_c0_g1_i1	DN101055_c0_g1	274	139.05	4.00	0.18	0.16	100.00
DN101056_c0_g1_i1	DN101056_c0_g1	240	105.31	6.00	0.35	0.32	100.00
DN101057_c0_g1_i1	DN101057_c0_g1	255	120.16	6.00	0.30	0.28	100.00
DN101059_c0_g1_i1	DN101059_c0_g1	215	80.81	6.00	0.45	0.41	100.00
DN10105_c0_g1_i10	DN10105_c0_g1	3640	3504.90	245.76	0.43	0.39	19.54
DN10105_c0_g1_i2	DN10105_c0_g1	2126	1990.90	39.77	0.12	0.11	5.57
DN10105_c0_g1_i4	DN10105_c0_g1	3375	3239.90	586.71	1.10	1.01	50.48
DN10105_c0_g1_i6	DN10105_c0_g1	1240	1104.90	96.77	0.53	0.49	24.41
DN10105_c1_g1_i1	DN10105_c1_g1	285	150.01	20.02	0.81	0.74	100.00
DN101060_c0_g1_i1	DN101060_c0_g1	635	499.90	18.00	0.22	0.20	100.00
DN101061_c0_g1_i1	DN101061_c0_g1	369	233.92	28.00	0.73	0.67	100.00
DN101062_c0_g1_i1	DN101062_c0_g1	392	256.92	12.00	0.28	0.26	100.00
DN101063_c0_g1_i1	DN101063_c0_g1	263	128.10	7.00	0.33	0.30	100.00
DN101064_c0_g1_i1	DN101064_c0_g1	303	167.97	6.00	0.22	0.20	100.00
DN101065_c0_g1_i1	DN101065_c0_g1	361	225.92	10.00	0.27	0.25	100.00
DN101066_c0_g1_i1	DN101066_c0_g1	206	72.12	6.00	0.51	0.46	100.00
DN101067_c0_g1_i1	DN101067_c0_g1	310	174.96	10.00	0.35	0.32	100.00
DN101068_c0_g1_i1	DN101068_c0_g1	404	268.91	7.00	0.16	0.14	100.00
DN101069_c0_g1_i1	DN101069_c0_g1	495	359.91	26.00	0.44	0.40	100.00
DN10106_c0_g1_i1	DN10106_c0_g1	1397	1261.90	594.62	2.87	2.62	50.63
DN10106_c0_g1_i2	DN10106_c0_g1	276	141.04	35.85	1.55	1.41	27.31
DN10106_c0_g1_i3	DN10106_c0_g1	2277	2141.90	421.46	1.20	1.09	21.14
DN10106_c0_g1_i4	DN10106_c0_g1	1079	943.90	8.08	0.05	0.05	0.92
DN10106_c1_g1_i1	DN10106_c1_g1	987	851.90	113.00	0.81	0.74	42.38
DN10106_c1_g1_i4	DN10106_c1_g1	501	365.91	66.00	1.10	1.00	57.62
DN10106_c1_g1_i5	DN10106_c1_g1	415	279.91	0.00	0.00	0.00	0.00
DN10106_c1_g2_i1	DN10106_c1_g2	1528	1392.90	138.00	0.60	0.55	100.00
DN10106_c2_g1_i1	DN10106_c2_g1	279	144.03	3.00	0.13	0.12	100.00
DN10106_c3_g1_i1	DN10106_c3_g1	211	76.93	10.00	0.79	0.72	100.00
DN10106_c4_g1_i1	DN10106_c4_g1	228	93.49	1.00	0.07	0.06	100.00
DN101070_c0_g1_i1	DN101070_c0_g1	332	196.94	9.00	0.28	0.25	100.00
DN101071_c0_g1_i1	DN101071_c0_g1	265	130.09	7.00	0.33	0.30	100.00
DN101072_c0_g1_i1	DN101072_c0_g1	597	461.91	39.00	0.51	0.47	100.00
DN101073_c0_g1_i1	DN101073_c0_g1	692	556.90	52.00	0.57	0.52	100.00
DN101074_c0_g1_i1	DN101074_c0_g1	202	68.30	3.00	0.27	0.24	100.00
DN101075_c0_g1_i1	DN101075_c0_g1	213	78.87	2.00	0.15	0.14	100.00
DN101076_c0_g1_i1	DN101076_c0_g1	650	514.90	67.00	0.79	0.72	100.00
DN101077_c0_g1_i1	DN101077_c0_g1	588	452.91	15.00	0.20	0.18	100.00
DN101078_c0_g1_i1	DN101078_c0_g1	687	551.90	46.00	0.51	0.46	100.00
DN101079_c1_g1_i1	DN101079_c1_g1	254	119.16	4.00	0.20	0.19	100.00
DN10107_c0_g1_i1	DN10107_c0_g1	547	411.91	46.00	0.68	0.62	100.00
DN101080_c0_g1_i1	DN101080_c0_g1	654	518.90	78.00	0.92	0.84	100.00
DN101081_c0_g1_i1	DN101081_c0_g1	472	336.91	16.00	0.29	0.26	100.00
DN101082_c0_g1_i1	DN101082_c0_g1	213	78.87	4.00	0.31	0.28	100.00
DN101083_c0_g1_i1	DN101083_c0_g1	239	104.32	6.00	0.35	0.32	100.00
DN101084_c0_g1_i1	DN101084_c0_g1	271	136.06	22.00	0.99	0.90	100.00
DN101085_c0_g1_i1	DN101085_c0_g1	316	180.95	18.00	0.61	0.55	100.00
DN101086_c0_g1_i1	DN101086_c0_g1	309	173.96	12.00	0.42	0.38	100.00
DN101087_c0_g1_i1	DN101087_c0_g1	203	69.25	2.00	0.18	0.16	100.00
DN101088_c0_g1_i1	DN101088_c0_g1	406	270.91	21.00	0.47	0.43	100.00
DN101089_c0_g1_i1	DN101089_c0_g1	519	383.91	33.00	0.52	0.48	100.00
DN10108_c0_g1_i1	DN10108_c0_g1	303	167.97	59.00	2.14	1.95	100.00
DN101090_c0_g1_i1	DN101090_c0_g1	482	346.91	8.00	0.14	0.13	100.00
DN101091_c0_g1_i1	DN101091_c0_g1	201	67.34	6.00	0.54	0.50	100.00
DN101092_c0_g1_i1	DN101092_c0_g1	209	75.01	5.00	0.41	0.37	100.00
DN101093_c0_g1_i1	DN101093_c0_g1	220	85.67	3.00	0.21	0.19	100.00
DN101094_c0_g1_i1	DN101094_c0_g1	304	168.97	9.00	0.32	0.30	100.00
DN101095_c0_g1_i1	DN101095_c0_g1	222	87.62	11.00	0.77	0.70	100.00
DN101096_c0_g1_i1	DN101096_c0_g1	418	282.91	29.00	0.62	0.57	100.00
DN101097_c0_g1_i1	DN101097_c0_g1	504	368.91	15.00	0.25	0.23	100.00
DN101098_c0_g1_i1	DN101098_c0_g1	264	129.10	12.00	0.57	0.52	100.00
DN101099_c0_g1_i1	DN101099_c0_g1	269	134.07	17.00	0.77	0.71	100.00
DN10109_c0_g1_i1	DN10109_c0_g1	1867	1731.90	52.67	0.19	0.17	15.82
DN10109_c0_g1_i2	DN10109_c0_g1	2053	1917.90	310.33	0.99	0.90	84.18
DN1010_c0_g1_i1	DN1010_c0_g1	298	162.98	17.02	0.64	0.58	0.36
DN1010_c0_g1_i2	DN1010_c0_g1	1520	1384.90	40057.74	176.26	160.95	99.64
DN1010_c0_g2_i10	DN1010_c0_g2	7942	7806.90	2611.91	2.04	1.86	7.37
DN1010_c0_g2_i12	DN1010_c0_g2	955	819.90	97.07	0.72	0.66	2.61
DN1010_c0_g2_i16	DN1010_c0_g2	8014	7878.90	1203.29	0.93	0.85	3.36
DN1010_c0_g2_i21	DN1010_c0_g2	5650	5514.90	7558.13	8.35	7.63	30.19
DN1010_c0_g2_i23	DN1010_c0_g2	767	631.90	53.51	0.52	0.47	1.87
DN1010_c0_g2_i26	DN1010_c0_g2	826	690.90	22.47	0.20	0.18	0.72
DN1010_c0_g2_i27	DN1010_c0_g2	8205	8069.90	286.97	0.22	0.20	0.78
DN1010_c0_g2_i28	DN1010_c0_g2	8264	8128.90	275.30	0.21	0.19	0.75
DN1010_c0_g2_i29	DN1010_c0_g2	1035	899.90	129.21	0.87	0.80	3.16
DN1010_c0_g2_i3	DN1010_c0_g2	7937	7801.90	6116.19	4.78	4.36	17.27
DN1010_c0_g2_i30	DN1010_c0_g2	4102	3966.90	1119.90	1.72	1.57	6.22
DN1010_c0_g2_i31	DN1010_c0_g2	7520	7384.90	1327.72	1.10	1.00	3.96
DN1010_c0_g2_i32	DN1010_c0_g2	7973	7837.90	336.22	0.26	0.24	0.94
DN1010_c0_g2_i33	DN1010_c0_g2	7978	7842.90	141.00	0.11	0.10	0.40
DN1010_c0_g2_i34	DN1010_c0_g2	4072	3936.90	1177.33	1.82	1.66	6.59
DN1010_c0_g2_i35	DN1010_c0_g2	8269	8133.90	118.34	0.09	0.08	0.32
DN1010_c0_g2_i36	DN1010_c0_g2	8009	7873.90	2812.11	2.18	1.99	7.87
DN1010_c0_g2_i37	DN1010_c0_g2	8133	7997.90	615.31	0.47	0.43	1.69
DN1010_c0_g2_i38	DN1010_c0_g2	3955	3819.90	218.22	0.35	0.32	1.26
DN1010_c0_g2_i5	DN1010_c0_g2	3122	2986.90	106.03	0.22	0.20	0.78
DN1010_c0_g2_i6	DN1010_c0_g2	3985	3849.90	206.76	0.33	0.30	1.18
DN1010_c0_g2_i8	DN1010_c0_g2	2325	2189.90	71.03	0.20	0.18	0.71
DN1010_c1_g1_i1	DN1010_c1_g1	260	125.12	4.00	0.19	0.18	100.00
DN101100_c0_g1_i1	DN101100_c0_g1	978	842.90	58.00	0.42	0.38	100.00
DN101101_c0_g1_i1	DN101101_c0_g1	231	96.44	9.00	0.57	0.52	100.00
DN101102_c0_g1_i1	DN101102_c0_g1	400	264.92	10.00	0.23	0.21	100.00
DN101103_c0_g1_i1	DN101103_c0_g1	582	446.91	130.00	1.77	1.62	100.00
DN101104_c0_g1_i1	DN101104_c0_g1	415	279.91	5.00	0.11	0.10	100.00
DN101105_c0_g1_i1	DN101105_c0_g1	352	216.93	8.00	0.22	0.21	100.00
DN101106_c0_g1_i1	DN101106_c0_g1	237	102.35	8.00	0.48	0.43	100.00
DN101107_c0_g1_i1	DN101107_c0_g1	203	69.25	3.00	0.26	0.24	100.00
DN101108_c0_g1_i1	DN101108_c0_g1	411	275.91	14.00	0.31	0.28	100.00
DN101109_c0_g1_i1	DN101109_c0_g1	207	73.08	4.00	0.33	0.30	100.00
DN10110_c0_g1_i1	DN10110_c0_g1	354	218.93	6.54	0.18	0.17	12.58
DN10110_c0_g1_i2	DN10110_c0_g1	1409	1273.90	152.06	0.73	0.66	50.24
DN10110_c0_g1_i3	DN10110_c0_g1	366	230.92	20.40	0.54	0.49	37.18
DN101110_c0_g1_i1	DN101110_c0_g1	332	196.94	8.03	0.25	0.23	100.00
DN101111_c0_g1_i1	DN101111_c0_g1	408	272.91	9.00	0.20	0.18	100.00
DN101112_c0_g1_i1	DN101112_c0_g1	272	137.06	7.00	0.31	0.28	100.00
DN101113_c0_g1_i1	DN101113_c0_g1	584	448.91	37.00	0.50	0.46	100.00
DN101114_c0_g1_i1	DN101114_c0_g1	246	111.24	9.00	0.49	0.45	100.00
DN101115_c0_g1_i1	DN101115_c0_g1	340	204.93	7.00	0.21	0.19	100.00
DN101116_c0_g1_i1	DN101116_c0_g1	217	82.75	6.00	0.44	0.40	100.00
DN101117_c0_g1_i1	DN101117_c0_g1	208	74.04	5.00	0.41	0.38	100.00
DN101118_c0_g1_i1	DN101118_c0_g1	496	360.91	42.00	0.71	0.65	100.00
DN101119_c0_g1_i1	DN101119_c0_g1	716	580.90	40.00	0.42	0.38	100.00
DN10111_c0_g1_i1	DN10111_c0_g1	3850	3714.90	156.67	0.26	0.23	2.61
DN10111_c0_g1_i4	DN10111_c0_g1	3755	3619.90	62.74	0.11	0.10	1.07
DN10111_c0_g1_i5	DN10111_c0_g1	3592	3456.90	4999.34	8.81	8.05	89.44
DN10111_c0_g1_i6	DN10111_c0_g1	3687	3551.90	96.56	0.17	0.15	1.68
DN10111_c0_g1_i8	DN10111_c0_g1	3722	3586.90	301.24	0.51	0.47	5.19
DN10111_c0_g2_i1	DN10111_c0_g2	400	264.92	18.45	0.42	0.39	100.00
DN101120_c0_g1_i1	DN101120_c0_g1	207	73.08	6.00	0.50	0.46	100.00
DN101121_c0_g1_i1	DN101121_c0_g1	260	125.12	6.00	0.29	0.27	100.00
DN101122_c0_g1_i1	DN101122_c0_g1	575	439.91	68.00	0.94	0.86	100.00
DN101123_c0_g1_i1	DN101123_c0_g1	438	302.91	15.00	0.30	0.28	100.00
DN101124_c0_g1_i1	DN101124_c0_g1	274	139.05	3.00	0.13	0.12	100.00
DN101125_c0_g1_i1	DN101125_c0_g1	285	150.01	7.00	0.28	0.26	100.00
DN101126_c0_g1_i1	DN101126_c0_g1	376	240.92	9.00	0.23	0.21	100.00
DN101127_c0_g1_i1	DN101127_c0_g1	359	223.92	17.00	0.46	0.42	100.00
DN101128_c0_g1_i1	DN101128_c0_g1	462	326.91	23.00	0.43	0.39	100.00
DN101129_c0_g1_i1	DN101129_c0_g1	635	499.90	33.00	0.40	0.37	100.00
DN10112_c0_g1_i1	DN10112_c0_g1	1085	949.90	114.09	0.73	0.67	80.78
DN10112_c0_g1_i2	DN10112_c0_g1	517	381.91	10.91	0.17	0.16	19.22
DN10112_c0_g2_i1	DN10112_c0_g2	232	97.42	3.00	0.19	0.17	100.00
DN101130_c0_g1_i1	DN101130_c0_g1	258	123.13	7.00	0.35	0.32	100.00
DN101131_c0_g1_i1	DN101131_c0_g1	447	311.91	16.00	0.31	0.29	100.00
DN101132_c0_g1_i1	DN101132_c0_g1	374	238.92	39.00	0.99	0.91	100.00
DN101133_c0_g1_i1	DN101133_c0_g1	317	181.95	5.00	0.17	0.15	100.00
DN101134_c0_g1_i1	DN101134_c0_g1	379	243.92	10.00	0.25	0.23	100.00
DN101135_c0_g1_i1	DN101135_c0_g1	296	160.98	10.00	0.38	0.35	100.00
DN101136_c0_g1_i1	DN101136_c0_g1	1001	865.90	68.00	0.48	0.44	100.00
DN101137_c0_g1_i1	DN101137_c0_g1	815	679.90	30.00	0.27	0.25	100.00
DN101138_c0_g1_i1	DN101138_c0_g1	449	313.91	12.00	0.23	0.21	100.00
DN101139_c0_g1_i1	DN101139_c0_g1	364	228.92	63.00	1.68	1.53	100.00
DN10113_c0_g1_i1	DN10113_c0_g1	2048	1912.90	0.02	0.00	0.00	0.00
DN10113_c0_g1_i10	DN10113_c0_g1	5448	5312.90	459.86	0.53	0.48	1.76
DN10113_c0_g1_i2	DN10113_c0_g1	5304	5168.90	370.22	0.44	0.40	1.46
DN10113_c0_g1_i3	DN10113_c0_g1	448	312.91	10.04	0.20	0.18	0.65
DN10113_c0_g1_i5	DN10113_c0_g1	2361	2225.90	2384.27	6.53	5.96	21.79
DN10113_c0_g1_i7	DN10113_c0_g1	5761	5625.90	19440.80	21.06	19.23	70.29
DN10113_c0_g1_i8	DN10113_c0_g1	5859	5723.90	718.31	0.76	0.70	2.55
DN10113_c0_g1_i9	DN10113_c0_g1	5546	5410.90	398.48	0.45	0.41	1.50
DN10113_c1_g1_i1	DN10113_c1_g1	590	454.91	47.00	0.63	0.57	100.00
DN10113_c2_g1_i1	DN10113_c2_g1	1345	1209.90	116.04	0.58	0.53	88.47
DN10113_c2_g1_i2	DN10113_c2_g1	1012	876.90	10.96	0.08	0.07	11.53
DN10113_c3_g1_i1	DN10113_c3_g1	313	177.96	20.00	0.68	0.63	100.00
DN10113_c5_g1_i1	DN10113_c5_g1	221	86.64	7.00	0.49	0.45	100.00
DN101140_c0_g1_i1	DN101140_c0_g1	205	71.16	4.00	0.34	0.31	100.00
DN101141_c0_g1_i1	DN101141_c0_g1	203	69.25	4.00	0.35	0.32	100.00
DN101142_c0_g1_i1	DN101142_c0_g1	236	101.36	12.00	0.72	0.66	100.00
DN101143_c0_g1_i1	DN101143_c0_g1	345	209.93	7.00	0.20	0.19	100.00
DN101144_c0_g1_i1	DN101144_c0_g1	402	266.92	15.00	0.34	0.31	100.00
DN101145_c0_g1_i1	DN101145_c0_g1	566	430.91	17.00	0.24	0.22	100.00
DN101146_c0_g1_i1	DN101146_c0_g1	367	231.92	37.00	0.97	0.89	100.00
DN101147_c0_g1_i1	DN101147_c0_g1	276	141.04	15.00	0.65	0.59	100.00
DN101148_c0_g1_i1	DN101148_c0_g1	422	286.91	62.00	1.32	1.20	100.00
DN101149_c0_g1_i1	DN101149_c0_g1	414	278.91	18.00	0.39	0.36	100.00
DN10114_c0_g1_i1	DN10114_c0_g1	407	271.91	21.00	0.47	0.43	100.00
DN101150_c0_g1_i1	DN101150_c0_g1	347	211.93	14.00	0.40	0.37	100.00
DN101151_c0_g1_i1	DN101151_c0_g1	297	161.98	6.00	0.23	0.21	100.00
DN101152_c0_g1_i1	DN101152_c0_g1	255	120.16	5.00	0.25	0.23	100.00
DN101153_c0_g1_i1	DN101153_c0_g1	349	213.93	16.00	0.46	0.42	100.00
DN101154_c0_g1_i1	DN101154_c0_g1	569	433.91	22.00	0.31	0.28	100.00
DN101155_c0_g1_i1	DN101155_c0_g1	277	142.04	4.00	0.17	0.16	100.00
DN101156_c0_g1_i1	DN101156_c0_g1	215	80.81	7.00	0.53	0.48	100.00
DN101157_c0_g1_i1	DN101157_c0_g1	353	217.93	11.00	0.31	0.28	100.00
DN101158_c0_g1_i1	DN101158_c0_g1	508	372.91	12.00	0.20	0.18	100.00
DN101159_c0_g1_i1	DN101159_c0_g1	277	142.04	21.09	0.91	0.83	84.78
DN101159_c0_g1_i2	DN101159_c0_g1	319	183.95	4.91	0.16	0.15	15.22
DN10115_c0_g1_i1	DN10115_c0_g1	533	397.91	37.20	0.57	0.52	61.55
DN10115_c0_g1_i2	DN10115_c0_g1	303	167.97	9.81	0.36	0.33	38.45
DN10115_c1_g1_i1	DN10115_c1_g1	397	261.92	60.48	1.41	1.28	89.18
DN10115_c1_g1_i2	DN10115_c1_g1	439	303.91	8.52	0.17	0.16	10.82
DN10115_c2_g1_i1	DN10115_c2_g1	843	707.90	53.00	0.46	0.42	100.00
DN10115_c3_g1_i1	DN10115_c3_g1	245	110.25	5.00	0.28	0.25	100.00
DN10115_c4_g1_i1	DN10115_c4_g1	399	263.92	16.00	0.37	0.34	100.00
DN101160_c0_g1_i1	DN101160_c0_g1	289	154.00	5.00	0.20	0.18	100.00
DN101161_c0_g1_i1	DN101161_c0_g1	245	110.25	5.00	0.28	0.25	100.00
DN101162_c0_g1_i1	DN101162_c0_g1	488	352.91	25.00	0.43	0.39	100.00
DN101163_c0_g1_i1	DN101163_c0_g1	464	328.91	15.00	0.28	0.25	100.00
DN101164_c0_g1_i1	DN101164_c0_g1	336	200.94	11.00	0.33	0.30	100.00
DN101165_c0_g1_i1	DN101165_c0_g1	402	266.92	16.00	0.37	0.33	100.00
DN101166_c0_g1_i1	DN101166_c0_g1	380	244.92	5.00	0.12	0.11	100.00
DN101167_c0_g1_i1	DN101167_c0_g1	212	77.90	3.00	0.23	0.21	100.00
DN101168_c0_g1_i1	DN101168_c0_g1	294	158.99	8.00	0.31	0.28	100.00
DN101169_c0_g1_i1	DN101169_c0_g1	246	111.24	11.00	0.60	0.55	100.00
DN10116_c0_g1_i1	DN10116_c0_g1	737	601.90	37.00	0.37	0.34	100.00
DN10116_c0_g2_i1	DN10116_c0_g2	956	820.90	108.00	0.80	0.73	100.00
DN101170_c0_g1_i1	DN101170_c0_g1	228	93.49	6.00	0.39	0.36	100.00
DN101171_c0_g1_i1	DN101171_c0_g1	207	73.08	8.00	0.67	0.61	100.00
DN101172_c0_g1_i1	DN101172_c0_g1	238	103.33	4.00	0.24	0.22	100.00
DN101173_c0_g1_i1	DN101173_c0_g1	234	99.39	5.00	0.31	0.28	100.00
DN101174_c0_g1_i1	DN101174_c0_g1	592	456.91	13.00	0.17	0.16	100.00
DN101175_c0_g1_i1	DN101175_c0_g1	310	174.96	22.00	0.77	0.70	100.00
DN101176_c0_g1_i1	DN101176_c0_g1	549	413.91	39.00	0.57	0.52	100.00
DN101177_c0_g1_i1	DN101177_c0_g1	248	113.22	8.00	0.43	0.39	100.00
DN101178_c0_g1_i1	DN101178_c0_g1	717	581.90	88.00	0.92	0.84	100.00
DN101179_c0_g1_i1	DN101179_c0_g1	692	556.90	171.00	1.87	1.71	100.00
DN10117_c0_g1_i1	DN10117_c0_g1	2103	1967.90	24.73	0.08	0.07	9.59
DN10117_c0_g1_i2	DN10117_c0_g1	2146	2010.90	238.27	0.72	0.66	90.41
DN10117_c0_g2_i1	DN10117_c0_g2	296	160.98	11.00	0.42	0.38	100.00
DN101180_c0_g1_i1	DN101180_c0_g1	284	149.01	8.00	0.33	0.30	100.00
DN101181_c0_g1_i1	DN101181_c0_g1	310	174.96	27.00	0.94	0.86	100.00
DN101182_c0_g1_i1	DN101182_c0_g1	272	137.06	7.00	0.31	0.28	100.00
DN101183_c0_g1_i1	DN101183_c0_g1	280	145.03	7.00	0.29	0.27	100.00
DN101184_c0_g1_i1	DN101184_c0_g1	355	219.93	9.00	0.25	0.23	100.00
DN101185_c0_g1_i1	DN101185_c0_g1	298	162.98	18.00	0.67	0.61	100.00
DN101186_c0_g1_i1	DN101186_c0_g1	513	377.91	63.00	1.02	0.93	100.00
DN101187_c0_g1_i1	DN101187_c0_g1	618	482.91	109.00	1.38	1.26	100.00
DN101189_c0_g1_i1	DN101189_c0_g1	268	133.07	2.00	0.09	0.08	100.00
DN10118_c0_g1_i1	DN10118_c0_g1	229	94.47	17.00	1.10	1.00	100.00
DN101190_c0_g1_i1	DN101190_c0_g1	275	140.04	6.00	0.26	0.24	100.00
DN101191_c0_g1_i1	DN101191_c0_g1	850	714.90	75.00	0.64	0.58	100.00
DN101192_c0_g1_i1	DN101192_c0_g1	260	125.12	11.00	0.54	0.49	100.00
DN101193_c0_g1_i1	DN101193_c0_g1	577	441.91	25.00	0.34	0.31	100.00
DN101194_c0_g1_i1	DN101194_c0_g1	207	73.08	2.00	0.17	0.15	100.00
DN101196_c0_g1_i1	DN101196_c0_g1	273	138.05	4.00	0.18	0.16	100.00
DN101197_c0_g1_i1	DN101197_c0_g1	271	136.06	9.00	0.40	0.37	100.00
DN101198_c0_g1_i1	DN101198_c0_g1	206	72.12	2.00	0.17	0.15	100.00
DN101199_c0_g1_i1	DN101199_c0_g1	252	117.18	11.00	0.57	0.52	100.00
DN10119_c0_g1_i1	DN10119_c0_g1	609	473.91	32.00	0.41	0.38	100.00
DN10119_c0_g2_i1	DN10119_c0_g2	313	177.96	11.00	0.38	0.34	100.00
DN1011_c0_g1_i10	DN1011_c0_g1	474	338.91	36.94	0.66	0.61	10.44
DN1011_c0_g1_i11	DN1011_c0_g1	3426	3290.90	734.96	1.36	1.24	21.38
DN1011_c0_g1_i13	DN1011_c0_g1	656	520.90	0.00	0.00	0.00	0.00
DN1011_c0_g1_i15	DN1011_c0_g1	2735	2599.90	30.40	0.07	0.07	1.12
DN1011_c0_g1_i19	DN1011_c0_g1	483	347.91	48.96	0.86	0.78	13.47
DN1011_c0_g1_i3	DN1011_c0_g1	288	153.00	24.30	0.97	0.88	15.20
DN1011_c0_g1_i4	DN1011_c0_g1	233	98.41	10.00	0.62	0.57	9.73
DN1011_c0_g1_i5	DN1011_c0_g1	3420	3284.90	820.39	1.52	1.39	23.91
DN1011_c0_g1_i6	DN1011_c0_g1	486	350.91	7.55	0.13	0.12	2.06
DN1011_c0_g1_i7	DN1011_c0_g1	3401	3265.90	91.54	0.17	0.16	2.68
DN1011_c1_g1_i1	DN1011_c1_g1	400	264.92	111.00	2.55	2.33	100.00
DN1011_c1_g2_i1	DN1011_c1_g2	517	381.91	365.00	5.82	5.32	100.00
DN1011_c2_g1_i1	DN1011_c2_g1	702	566.90	494.00	5.31	4.85	100.00
DN1011_c2_g2_i1	DN1011_c2_g2	1046	910.90	820.00	5.49	5.01	100.00
DN1011_c2_g2_i2	DN1011_c2_g2	1057	921.90	0.00	0.00	0.00	0.00
DN1011_c3_g1_i1	DN1011_c3_g1	4105	3969.90	2902.00	4.45	4.07	100.00
DN1011_c5_g1_i1	DN1011_c5_g1	1562	1426.90	50.00	0.21	0.19	100.00
DN101200_c0_g1_i1	DN101200_c0_g1	321	185.95	10.00	0.33	0.30	100.00
DN101201_c0_g1_i1	DN101201_c0_g1	331	195.94	7.00	0.22	0.20	100.00
DN101202_c0_g1_i1	DN101202_c0_g1	278	143.03	5.00	0.21	0.19	100.00
DN101203_c0_g1_i1	DN101203_c0_g1	283	148.02	7.00	0.29	0.26	100.00
DN101204_c0_g1_i1	DN101204_c0_g1	706	570.90	27.00	0.29	0.26	100.00
DN101205_c0_g1_i1	DN101205_c0_g1	350	214.93	11.00	0.31	0.28	100.00
DN101206_c0_g1_i1	DN101206_c0_g1	394	258.92	15.00	0.35	0.32	100.00
DN101207_c0_g1_i1	DN101207_c0_g1	205	71.16	2.00	0.17	0.16	100.00
DN101208_c0_g1_i1	DN101208_c0_g1	201	67.34	3.00	0.27	0.25	100.00
DN101209_c0_g1_i1	DN101209_c0_g1	243	108.27	11.00	0.62	0.57	100.00
DN10120_c0_g1_i1	DN10120_c0_g1	427	291.91	26.75	0.56	0.51	30.42
DN10120_c0_g1_i2	DN10120_c0_g1	442	306.91	11.14	0.22	0.20	12.05
DN10120_c0_g1_i4	DN10120_c0_g1	443	307.91	0.00	0.00	0.00	0.00
DN10120_c0_g1_i6	DN10120_c0_g1	661	525.90	91.12	1.06	0.96	57.53
DN10120_c0_g2_i1	DN10120_c0_g2	269	134.07	16.00	0.73	0.66	17.48
DN10120_c0_g2_i10	DN10120_c0_g2	452	316.91	0.00	0.00	0.00	0.00
DN10120_c0_g2_i11	DN10120_c0_g2	517	381.91	34.45	0.55	0.50	13.22
DN10120_c0_g2_i12	DN10120_c0_g2	259	124.13	17.00	0.83	0.76	20.06
DN10120_c0_g2_i13	DN10120_c0_g2	256	121.15	0.00	0.00	0.00	0.00
DN10120_c0_g2_i2	DN10120_c0_g2	350	214.93	32.72	0.93	0.85	22.30
DN10120_c0_g2_i3	DN10120_c0_g2	493	357.91	13.18	0.22	0.20	5.39
DN10120_c0_g2_i5	DN10120_c0_g2	320	184.95	0.00	0.00	0.00	0.00
DN10120_c0_g2_i8	DN10120_c0_g2	551	415.91	61.15	0.90	0.82	21.54
DN10120_c0_g3_i1	DN10120_c0_g3	290	155.00	21.85	0.86	0.78	100.00
DN10120_c1_g1_i1	DN10120_c1_g1	291	155.99	3.00	0.12	0.11	100.00
DN101210_c0_g1_i1	DN101210_c0_g1	499	363.91	16.00	0.27	0.24	100.00
DN101211_c0_g1_i1	DN101211_c0_g1	440	304.91	8.00	0.16	0.15	100.00
DN101212_c0_g1_i1	DN101212_c0_g1	390	254.92	21.00	0.50	0.46	100.00
DN101213_c0_g1_i1	DN101213_c0_g1	229	94.47	7.00	0.45	0.41	100.00
DN101214_c0_g1_i1	DN101214_c0_g1	453	317.91	18.00	0.35	0.32	100.00
DN101215_c0_g1_i1	DN101215_c0_g1	306	170.97	5.00	0.18	0.16	100.00
DN101216_c0_g1_i1	DN101216_c0_g1	582	446.91	14.00	0.19	0.17	100.00
DN101217_c0_g1_i1	DN101217_c0_g1	936	800.90	46.00	0.35	0.32	100.00
DN101218_c0_g1_i1	DN101218_c0_g1	287	152.00	7.00	0.28	0.26	100.00
DN101219_c0_g1_i1	DN101219_c0_g1	284	149.01	10.00	0.41	0.37	100.00
DN10121_c0_g1_i1	DN10121_c0_g1	343	207.93	24.60	0.72	0.66	28.16
[truncated: 242,722+ more rows]

## Sheet: ST3-S2 EnTAP
Query Sequence	Subject Sequence	Percent Identical	Alignment Length	Mismatches	Gap Openings	Query Start	Query End	Subject Start	Subject End	E Value	Coverage	Description	Species	Taxonomic Lineage	Contaminant	Informative	EggNOG Seed Ortholog	EggNOG Seed E-Value	EggNOG Seed Score	EggNOG Predicted Gene	EggNOG Tax Scope	EggNOG Tax Scope Max	EggNOG Member OGs	EggNOG Description	EggNOG KEGG Terms	EggNOG GO Biological	EggNOG GO Cellular	EggNOG GO Molecular	EggNOG Protein Domains
DN75733_c0_g1_i1	AAA92496.1	72.7	77	21	0	4	234	21	97	1.81e-31	98.70	AAA92496.1 melatonin receptor, partial [Danio rerio]	danio rerio	danio rerio;danio;danioninae;danionidae;cyprinoidei;cypriniformes;cypriniphysae;otophysi;ostariophysi;otomorpha;clupeocephala;osteoglossocephalai;teleostei;neopterygii;actinopteri;actinopterygii;euteleostomi;teleostomi;gnathostomata;vertebrata;craniata;chordata;deuterostomia;bilateria;eumetazoa;metazoa;opisthokonta;eukaryota;cellular organisms;root	No	Yes	7955.ENSDARP00000070419	6.63e-40	140		Animals	meNOG[21]	09YWK@biNOG,0V9UA@meNOG,0XRW9@NOG,12RH3@opiNOG,KOG3656@euNOG	G protein-coupled receptor 84		GO:0001508(L=4),GO:0001885(L=6),GO:0002064(L=6),GO:0003008(L=2),GO:0003158(L=5),GO:0006464(L=5),GO:0006468(L=6),GO:0006793(L=3),GO:0006796(L=4),GO:0006996(L=3),GO:0007010(L=4),GO:0007043(L=5),GO:0007154(L=2),GO:0007165(L=3),GO:0007166(L=4),GO:0007186(L=4),GO:0007218(L=5),GO:0007267(L=3),GO:0007268(L=7),GO:0007272(L=5),GO:0007275(L=3),GO:0007399(L=5),GO:0007417(L=5),GO:0007419(L=5),GO:0007610(L=1)…	GO:0005575(L=0),GO:0005623(L=1),GO:0005886(L=3),GO:0005911(L=2),GO:0005918(L=4),GO:0005919(L=5),GO:0016020(L=1),GO:0016021(L=4),GO:0030054(L=1),GO:0031224(L=3),GO:0043296(L=3),GO:0044425(L=2),GO:0044464(L=2),GO:0070160(L=3),GO:0071944(L=3),	GO:0001653(L=3),GO:0003674(L=0),GO:0003824(L=1),GO:0004672(L=5),GO:0004871(L=1),GO:0004872(L=2),GO:0004888(L=3),GO:0004930(L=4),GO:0004983(L=6),GO:0008188(L=5),GO:0008502(L=5),GO:0008528(L=4),GO:0016301(L=4),GO:0016740(L=2),GO:0016772(L=3),GO:0016773(L=4),GO:0030594(L=3),GO:0038023(L=2),GO:0050254(L=6),GO:0060089(L=1),	PFAM (7tm_1, 7TM_GPCR_Srx, 7TM_GPCR_Srsx, 7TM_GPCR_Srw, 7TM_GPCR_Srv, Git3), SMART (TRANS)
DN84962_c0_g1_i1	AAB25728.2	66.0	47	16	0	38	178	6	52	9.28e-18	60.00	AAB25728.2 complement protein, partial [Oncorhynchus mykiss]	oncorhynchus mykiss	oncorhynchus mykiss;oncorhynchus;salmoninae;salmonidae;salmoniformes;protacanthopterygii;euteleosteomorpha;clupeocephala;osteoglossocephalai;teleostei;neopterygii;actinopteri;actinopterygii;euteleostomi;teleostomi;gnathostomata;vertebrata;craniata;chordata;deuterostomia;bilateria;eumetazoa;metazoa;opisthokonta;eukaryota;cellular organisms;root	No	Yes	7955.ENSDARP00000121323	2.23e-15	75.5	C9	Fishes	fiNOG[1]	09ZVI@biNOG,0DPAP@chorNOG,0IH3C@euNOG,0N6GA@fiNOG,0VCIB@meNOG,0XT9A@NOG,138UP@opiNOG,1CXFT@veNOG	Complement component 9	4610,5020,5146,5322	GO:0002250(L=3),GO:0002252(L=2),GO:0002253(L=4),GO:0002376(L=1),GO:0002443(L=3),GO:0002449(L=4),GO:0002455(L=4),GO:0002460(L=4),GO:0002682(L=3),GO:0002684(L=4),GO:0006950(L=2),GO:0006952(L=3),GO:0006955(L=2),GO:0006956(L=3),GO:0006957(L=4),GO:0006958(L=5),GO:0006959(L=3),GO:0008150(L=0),GO:0008152(L=1),GO:0008219(L=3),GO:0009987(L=1),GO:0016064(L=6),GO:0016265(L=-1),GO:0019538(L=3),GO:0019724(L=5…	GO:0005575(L=0),GO:0005576(L=1),GO:0005579(L=5),GO:0005623(L=1),GO:0005886(L=3),GO:0005887(L=4),GO:0016020(L=1),GO:0016021(L=4),GO:0031224(L=3),GO:0031226(L=3),GO:0032991(L=1),GO:0043234(L=2),GO:0044425(L=2),GO:0044459(L=3),GO:0044464(L=2),GO:0046930(L=4),GO:0071944(L=3),		PFAM (MACPF, Ldl_recept_a), SMART (TSP1, LDLa, MACPF, SIGNAL, EGF, TRANS)
DN5916_c3_g1_i1	AAB32824.1	68.0	50	16	0	17	166	1	50	3.58e-16	66.10	AAB32824.1 proteolipid protein DM gamma=DM20-related product [Torpedo californica, rays, brain, Peptide Partial, 90 aa]	torpedo californica, rays, brain, peptide partial, 90 aa	torpedo;torpedinidae;torpediniformes;batoidea;elasmobranchii;chondrichthyes;gnathostomata;vertebrata;craniata;chordata;deuterostomia;bilateria;eumetazoa;metazoa;opisthokonta;eukaryota;cellular organisms;root	No	Yes	8128.ENSONIP00000005460	8.87e-25	98.6		Fishes	fiNOG[1]	09TUF@biNOG,0DF4R@chorNOG,0MZRE@fiNOG,0V4TN@meNOG,10EPW@NOG,12NDN@opiNOG,1CPUK@veNOG,KOG4800@euNOG	proteolipid protein 1			GO:0005575(L=0),GO:0016020(L=1),GO:0016021(L=4),GO:0031224(L=3),GO:0044425(L=2),		PFAM (Myelin_PLP), SMART (TRANS, PLP)
DN61090_c0_g1_i1	AAB38874.1	47.8	90	47	0	59	328	2	91	5.64e-19	82.10	AAB38874.1 odorant receptor 10, partial [Danio rerio]	danio rerio	danio rerio;danio;danioninae;danionidae;cyprinoidei;cypriniformes;cypriniphysae;otophysi;ostariophysi;otomorpha;clupeocephala;osteoglossocephalai;teleostei;neopterygii;actinopteri;actinopterygii;euteleostomi;teleostomi;gnathostomata;vertebrata;craniata;chordata;deuterostomia;bilateria;eumetazoa;metazoa;opisthokonta;eukaryota;cellular organisms;root	No	Yes	7955.ENSDARP00000090168	8.72e-26	103		Fishes	fiNOG[1]	09TWN@biNOG,0DF74@chorNOG,0IKK8@euNOG,0NA3Z@fiNOG,0V4VR@meNOG,0YDA3@NOG,13J6P@opiNOG,1CPWN@veNOG	7 transmembrane receptor (rhodopsin family)	4740	GO:0003008(L=2),GO:0007154(L=2),GO:0007165(L=3),GO:0007166(L=4),GO:0007186(L=4),GO:0007600(L=4),GO:0007606(L=5),GO:0007608(L=6),GO:0008150(L=0),GO:0009593(L=3),GO:0009987(L=1),GO:0023052(L=1),GO:0032501(L=1),GO:0042221(L=2),GO:0044699(L=1),GO:0044700(L=2),GO:0044707(L=2),GO:0044763(L=2),GO:0050789(L=2),GO:0050794(L=3),GO:0050877(L=3),GO:0050896(L=1),GO:0050906(L=5),GO:0050907(L=5),GO:0050911(L=7)…	GO:0005575(L=0),GO:0005623(L=1),GO:0005886(L=3),GO:0016020(L=1),GO:0016021(L=4),GO:0031224(L=3),GO:0044425(L=2),GO:0044464(L=2),GO:0071944(L=3),	GO:0003674(L=0),GO:0004871(L=1),GO:0004872(L=2),GO:0004888(L=3),GO:0004930(L=4),GO:0004984(L=4),GO:0038023(L=2),GO:0060089(L=1),	PFAM (7tm_1, 7TM_GPCR_Srsx, 7TM_GPCR_Srx), SMART (TRANS)
DN43313_c0_g1_i1	AAB40059.1	90.5	84	8	0	254	3	1	84	3.60e-49	98.80	AAB40059.1 ependymin, partial [Gasteropelecus sp.]	gasteropelecus sp.	gasteropelecus sp.;unclassified gasteropelecus;gasteropelecus;gasteropelecidae;characoidei;characiformes;characiphysae;otophysi;ostariophysi;otomorpha;clupeocephala;osteoglossocephalai;teleostei;neopterygii;actinopteri;actinopterygii;euteleostomi;teleostomi;gnathostomata;vertebrata;craniata;chordata;deuterostomia;bilateria;eumetazoa;metazoa;opisthokonta;eukaryota;cellular organisms;root	No	Yes	7955.ENSDARP00000049894	1.12e-38	133		Fishes	fiNOG[1]	09VT9@biNOG,0DH1J@chorNOG,0KDXW@euNOG,0MV4Z@fiNOG,0V6S1@meNOG,11EFB@NOG,13BAZ@opiNOG,1CRRU@veNOG	EPEND		GO:0007155(L=2),GO:0007160(L=4),GO:0008150(L=0),GO:0009987(L=1),GO:0022610(L=1),GO:0031589(L=3),GO:0044699(L=1),GO:0044763(L=2),	GO:0005575(L=0),GO:0005576(L=1),	GO:0003674(L=0),GO:0005488(L=1),GO:0005509(L=5),GO:0043167(L=2),GO:0043169(L=3),GO:0046872(L=4),	PFAM (Ependymin), SMART (SIGNAL, EPEND)
DN112481_c0_g1_i1	AAB65836.1	50.0	70	35	0	212	3	48	117	1.89e-19	98.60	AAB65836.1 cytochrome P450, partial [Oncorhynchus mykiss]	oncorhynchus mykiss	oncorhynchus mykiss;oncorhynchus;salmoninae;salmonidae;salmoniformes;protacanthopterygii;euteleosteomorpha;clupeocephala;osteoglossocephalai;teleostei;neopterygii;actinopteri;actinopterygii;euteleostomi;teleostomi;gnathostomata;vertebrata;craniata;chordata;deuterostomia;bilateria;eumetazoa;metazoa;opisthokonta;eukaryota;cellular organisms;root	No	Yes	8083.ENSXMAP00000008136	9.71e-33	122	CYP4F2	Fishes	fiNOG[1]	09XIZ@biNOG,0DIWE@chorNOG,0MWRX@fiNOG,0V8GR@meNOG,12PPT@opiNOG,1CTMR@veNOG,COG2124@NOG,KOG0157@euNOG	cytochrome P450, family 4, subfamily F, polypeptide	590.11	GO:0008150(L=0),GO:0008152(L=1),GO:0044710(L=2),GO:0055114(L=3),		GO:0003674(L=0),GO:0003824(L=1),GO:0004497(L=3),GO:0005488(L=1),GO:0005506(L=6),GO:0009055(L=1),GO:0016491(L=2),GO:0016705(L=3),GO:0020037(L=4),GO:0043167(L=2),GO:0043169(L=3),GO:0046872(L=4),GO:0046906(L=3),GO:0046914(L=5),GO:0097159(L=2),GO:1901363(L=2),	PFAM (p450), SMART (TRANS)
DN32315_c0_g1_i1	AAD39897.1	95.1	103	5	0	309	1	19	121	1.71e-70	100.00	AAD39897.1 homeobox protein SIX1, partial [Petromyzon marinus]	petromyzon marinus	petromyzon marinus;petromyzon;petromyzontidae;petromyzontiformes;hyperoartia;cyclostomata;vertebrata;craniata;chordata;deuterostomia;bilateria;eumetazoa;metazoa;opisthokonta;eukaryota;cellular organisms;root	No	Yes	7955.ENSDARP00000071623	4.94e-70	216	SIX4	Eukaryotes	euNOG[57]	0XRPB@NOG,KOG0775@euNOG	SIX homeobox	5202	GO:0000003(L=1),GO:0000122(L=8),GO:0000768(L=6),GO:0000902(L=5),GO:0000904(L=5),GO:0001501(L=5),GO:0001568(L=5),GO:0001654(L=7),GO:0001655(L=5),GO:0001656(L=7),GO:0001657(L=5),GO:0001658(L=9),GO:0001667(L=5),GO:0001704(L=5),GO:0001707(L=5),GO:0001708(L=5),GO:0001710(L=6),GO:0001743(L=4),GO:0001744(L=6),GO:0001745(L=6),GO:0001746(L=6),GO:0001748(L=3),GO:0001759(L=6),GO:0001763(L=4),GO:0001764(L=7)…	GO:0005575(L=0),GO:0005622(L=3),GO:0005623(L=1),GO:0005634(L=5),GO:0005654(L=5),GO:0005667(L=4),GO:0005730(L=5),GO:0005737(L=4),GO:0031974(L=1),GO:0031981(L=6),GO:0032991(L=1),GO:0043226(L=1),GO:0043227(L=2),GO:0043228(L=2),GO:0043229(L=3),GO:0043231(L=4),GO:0043232(L=3),GO:0043233(L=2),GO:0043234(L=2),GO:0044422(L=2),GO:0044424(L=3),GO:0044428(L=5),GO:0044446(L=3),GO:0044451(L=5),GO:0044464(L=2)…	GO:0000975(L=5),GO:0000976(L=7),GO:0000981(L=3),GO:0001067(L=4),GO:0001071(L=1),GO:0003674(L=0),GO:0003676(L=3),GO:0003677(L=4),GO:0003682(L=3),GO:0003700(L=2),GO:0003705(L=4),GO:0005488(L=1),GO:0005515(L=2),GO:0008134(L=3),GO:0032403(L=3),GO:0043565(L=5),GO:0044212(L=6),GO:0097159(L=2),GO:1901363(L=2),	PFAM (Homeobox), SMART (HOX, COIL)
DN5849_c0_g1_i1	AAD46574.1	60.9	192	69	1	1	576	105	290	7.31e-82	100.00	AAD46574.1 odorant receptor 10.8, partial [Carassius auratus]	carassius auratus	carassius auratus;carassius;cyprininae;cyprinidae;cyprinoidei;cypriniformes;cypriniphysae;otophysi;ostariophysi;otomorpha;clupeocephala;osteoglossocephalai;teleostei;neopterygii;actinopteri;actinopterygii;euteleostomi;teleostomi;gnathostomata;vertebrata;craniata;chordata;deuterostomia;bilateria;eumetazoa;metazoa;opisthokonta;eukaryota;cellular organisms;root	No	Yes	7955.ENSDARP00000067573	5.24e-82	265	CASR	Eukaryotes	euNOG[57]	0XR6W@NOG,KOG1056@euNOG	receptor	250,330,1100,250,330,1100,4742,4973	GO:0000003(L=1),GO:0000165(L=5),GO:0001101(L=3),GO:0001503(L=3),GO:0001661(L=3),GO:0001662(L=3),GO:0001666(L=3),GO:0001678(L=5),GO:0001763(L=4),GO:0002009(L=5),GO:0002209(L=2),GO:0002791(L=6),GO:0002793(L=7),GO:0002931(L=3),GO:0003008(L=2),GO:0003013(L=3),GO:0003018(L=4),GO:0005513(L=4),GO:0006082(L=3),GO:0006139(L=3),GO:0006140(L=6),GO:0006520(L=3),GO:0006536(L=7),GO:0006560(L=4),GO:0006561(L=5)…	GO:0005575(L=0),GO:0005622(L=3),GO:0005623(L=1),GO:0005634(L=5),GO:0005737(L=4),GO:0005739(L=5),GO:0005759(L=6),GO:0005886(L=3),GO:0005887(L=4),GO:0005938(L=5),GO:0009986(L=3),GO:0016020(L=1),GO:0016021(L=4),GO:0016323(L=3),GO:0016324(L=3),GO:0030424(L=5),GO:0030425(L=4),GO:0031224(L=3),GO:0031226(L=3),GO:0031974(L=1),GO:0033267(L=5),GO:0042734(L=3),GO:0042995(L=3),GO:0043005(L=4),GO:0043025(L=4)…	GO:0000166(L=3),GO:0000287(L=5),GO:0001640(L=6),GO:0001642(L=7),GO:0003674(L=0),GO:0003676(L=3),GO:0003824(L=1),GO:0003842(L=5),GO:0003887(L=6),GO:0004435(L=7),GO:0004620(L=5),GO:0004629(L=6),GO:0004857(L=3),GO:0004866(L=5),GO:0004869(L=6),GO:0004871(L=1),GO:0004872(L=2),GO:0004888(L=3),GO:0004930(L=4),GO:0004965(L=5),GO:0005215(L=1),GO:0005216(L=5),GO:0005244(L=6),GO:0005245(L=8),GO:0005246(L=4)…	PFAM (ANF_receptor, 7tm_3, NCD3G), SMART (TRANS, SIGNAL)
DN5849_c0_g1_i2	AAD46574.1	58.4	178	68	1	1	534	105	276	2.78e-70	82.80	AAD46574.1 odorant receptor 10.8, partial [Carassius auratus]	carassius auratus	carassius auratus;carassius;cyprininae;cyprinidae;cyprinoidei;cypriniformes;cypriniphysae;otophysi;ostariophysi;otomorpha;clupeocephala;osteoglossocephalai;teleostei;neopterygii;actinopteri;actinopterygii;euteleostomi;teleostomi;gnathostomata;vertebrata;craniata;chordata;deuterostomia;bilateria;eumetazoa;metazoa;opisthokonta;eukaryota;cellular organisms;root	No	Yes	7955.ENSDARP00000067573	6.34e-71	237	CASR	Eukaryotes	euNOG[57]	0XR6W@NOG,KOG1056@euNOG	receptor	250,330,1100,250,330,1100,4742,4973	GO:0000003(L=1),GO:0000165(L=5),GO:0001101(L=3),GO:0001503(L=3),GO:0001661(L=3),GO:0001662(L=3),GO:0001666(L=3),GO:0001678(L=5),GO:0001763(L=4),GO:0002009(L=5),GO:0002209(L=2),GO:0002791(L=6),GO:0002793(L=7),GO:0002931(L=3),GO:0003008(L=2),GO:0003013(L=3),GO:0003018(L=4),GO:0005513(L=4),GO:0006082(L=3),GO:0006139(L=3),GO:0006140(L=6),GO:0006520(L=3),GO:0006536(L=7),GO:0006560(L=4),GO:0006561(L=5)…	GO:0005575(L=0),GO:0005622(L=3),GO:0005623(L=1),GO:0005634(L=5),GO:0005737(L=4),GO:0005739(L=5),GO:0005759(L=6),GO:0005886(L=3),GO:0005887(L=4),GO:0005938(L=5),GO:0009986(L=3),GO:0016020(L=1),GO:0016021(L=4),GO:0016323(L=3),GO:0016324(L=3),GO:0030424(L=5),GO:0030425(L=4),GO:0031224(L=3),GO:0031226(L=3),GO:0031974(L=1),GO:0033267(L=5),GO:0042734(L=3),GO:0042995(L=3),GO:0043005(L=4),GO:0043025(L=4)…	GO:0000166(L=3),GO:0000287(L=5),GO:0001640(L=6),GO:0001642(L=7),GO:0003674(L=0),GO:0003676(L=3),GO:0003824(L=1),GO:0003842(L=5),GO:0003887(L=6),GO:0004435(L=7),GO:0004620(L=5),GO:0004629(L=6),GO:0004857(L=3),GO:0004866(L=5),GO:0004869(L=6),GO:0004871(L=1),GO:0004872(L=2),GO:0004888(L=3),GO:0004930(L=4),GO:0004965(L=5),GO:0005215(L=1),GO:0005216(L=5),GO:0005244(L=6),GO:0005245(L=8),GO:0005246(L=4)…	PFAM (ANF_receptor, 7tm_3, NCD3G), SMART (TRANS, SIGNAL)
DN5849_c0_g1_i4	AAD46574.1	58.4	178	68	1	1	534	105	276	2.41e-71	100.00	AAD46574.1 odorant receptor 10.8, partial [Carassius auratus]	carassius auratus	carassius auratus;carassius;cyprininae;cyprinidae;cyprinoidei;cypriniformes;cypriniphysae;otophysi;ostariophysi;otomorpha;clupeocephala;osteoglossocephalai;teleostei;neopterygii;actinopteri;actinopterygii;euteleostomi;teleostomi;gnathostomata;vertebrata;craniata;chordata;deuterostomia;bilateria;eumetazoa;metazoa;opisthokonta;eukaryota;cellular organisms;root	No	Yes	7955.ENSDARP00000067566	7.23e-72	238	CASR	Eukaryotes	euNOG[57]	0XR6W@NOG,KOG1056@euNOG	receptor	250,330,1100,250,330,1100,4742,4973	GO:0000003(L=1),GO:0000165(L=5),GO:0001101(L=3),GO:0001503(L=3),GO:0001661(L=3),GO:0001662(L=3),GO:0001666(L=3),GO:0001678(L=5),GO:0001763(L=4),GO:0002009(L=5),GO:0002209(L=2),GO:0002791(L=6),GO:0002793(L=7),GO:0002931(L=3),GO:0003008(L=2),GO:0003013(L=3),GO:0003018(L=4),GO:0005513(L=4),GO:0006082(L=3),GO:0006139(L=3),GO:0006140(L=6),GO:0006520(L=3),GO:0006536(L=7),GO:0006560(L=4),GO:0006561(L=5)…	GO:0005575(L=0),GO:0005622(L=3),GO:0005623(L=1),GO:0005634(L=5),GO:0005737(L=4),GO:0005739(L=5),GO:0005759(L=6),GO:0005886(L=3),GO:0005887(L=4),GO:0005938(L=5),GO:0009986(L=3),GO:0016020(L=1),GO:0016021(L=4),GO:0016323(L=3),GO:0016324(L=3),GO:0030424(L=5),GO:0030425(L=4),GO:0031224(L=3),GO:0031226(L=3),GO:0031974(L=1),GO:0033267(L=5),GO:0042734(L=3),GO:0042995(L=3),GO:0043005(L=4),GO:0043025(L=4)…	GO:0000166(L=3),GO:0000287(L=5),GO:0001640(L=6),GO:0001642(L=7),GO:0003674(L=0),GO:0003676(L=3),GO:0003824(L=1),GO:0003842(L=5),GO:0003887(L=6),GO:0004435(L=7),GO:0004620(L=5),GO:0004629(L=6),GO:0004857(L=3),GO:0004866(L=5),GO:0004869(L=6),GO:0004871(L=1),GO:0004872(L=2),GO:0004888(L=3),GO:0004930(L=4),GO:0004965(L=5),GO:0005215(L=1),GO:0005216(L=5),GO:0005244(L=6),GO:0005245(L=8),GO:0005246(L=4)…	PFAM (ANF_receptor, 7tm_3, NCD3G), SMART (TRANS, SIGNAL)
DN12154_c0_g1_i17	AAD56011.2	79.1	397	57	5	1443	292	18	401	2.89e-219	77.30	AAD56011.2 flt4 protein, partial [Danio rerio]	danio rerio	danio rerio;danio;danioninae;danionidae;cyprinoidei;cypriniformes;cypriniphysae;otophysi;ostariophysi;otomorpha;clupeocephala;osteoglossocephalai;teleostei;neopterygii;actinopteri;actinopterygii;euteleostomi;teleostomi;gnathostomata;vertebrata;craniata;chordata;deuterostomia;bilateria;eumetazoa;metazoa;opisthokonta;eukaryota;cellular organisms;root	No	Yes	7955.ENSDARP00000112456	9.41e-207	617	FLT4	Fishes	fiNOG[1]	09U2S@biNOG,0DFCG@chorNOG,0N5MZ@fiNOG,0V51R@meNOG,12TBY@opiNOG,1CQ26@veNOG,COG0515@NOG,KOG0200@euNOG	fms-related tyrosine kinase 4	4060,4151,4510	GO:0001525(L=4),GO:0001568(L=5),GO:0001944(L=5),GO:0001945(L=5),GO:0006464(L=5),GO:0006468(L=6),GO:0006793(L=3),GO:0006796(L=4),GO:0007154(L=2),GO:0007165(L=3),GO:0007166(L=4),GO:0007167(L=5),GO:0007169(L=6),GO:0007275(L=3),GO:0008150(L=0),GO:0008152(L=1),GO:0009653(L=3),GO:0009987(L=1),GO:0010033(L=3),GO:0016310(L=5),GO:0019538(L=3),GO:0023052(L=1),GO:0030154(L=4),GO:0032501(L=1),GO:0032502(L=1)…	GO:0005575(L=0),GO:0005623(L=1),GO:0005886(L=3),GO:0005887(L=4),GO:0016020(L=1),GO:0016021(L=4),GO:0031224(L=3),GO:0031226(L=3),GO:0044425(L=2),GO:0044459(L=3),GO:0044464(L=2),GO:0071944(L=3),	GO:0000166(L=3),GO:0001882(L=3),GO:0001883(L=4),GO:0003674(L=0),GO:0003824(L=1),GO:0004672(L=5),GO:0004713(L=6),GO:0004714(L=5),GO:0004871(L=1),GO:0004872(L=2),GO:0004888(L=3),GO:0005021(L=6),GO:0005488(L=1),GO:0005524(L=7),GO:0016301(L=4),GO:0016740(L=2),GO:0016772(L=3),GO:0016773(L=4),GO:0017076(L=4),GO:0019199(L=4),GO:0030554(L=5),GO:0032549(L=4),GO:0032550(L=5),GO:0032553(L=3),GO:0032555(L=4)…	PFAM (I-set, Pkinase, ig, Pkinase_Tyr, V-set), SMART (IG, IGc2, TRANS, TyrKc, IG_like)
DN88674_c0_g1_i1	AAF00097.1	91.9	74	6	0	224	3	26	99	3.01e-42	98.20	AAF00097.1 cardiac myosin light chain 2, partial [Danio rerio]	danio rerio	danio rerio;danio;danioninae;danionidae;cyprinoidei;cypriniformes;cypriniphysae;otophysi;ostariophysi;otomorpha;clupeocephala;osteoglossocephalai;teleostei;neopterygii;actinopteri;actinopterygii;euteleostomi;teleostomi;gnathostomata;vertebrata;craniata;chordata;deuterostomia;bilateria;eumetazoa;metazoa;opisthokonta;eukaryota;cellular organisms;root	No	Yes	7955.ENSDARP00000040012	5.46e-42	140	MYL7	Fishes	fiNOG[1]	0A4X0@biNOG,0DSC0@chorNOG,0MYQN@fiNOG,0VFRT@meNOG,13KBT@opiNOG,1D1MG@veNOG,COG5126@NOG,KOG0031@euNOG	myosin, light chain 7, regulatory	4510,4530,4670,4810	GO:0003008(L=2),GO:0003013(L=3),GO:0003015(L=4),GO:0006996(L=3),GO:0007010(L=4),GO:0007275(L=3),GO:0007507(L=5),GO:0008015(L=4),GO:0008016(L=6),GO:0008150(L=0),GO:0009653(L=3),GO:0009888(L=3),GO:0009987(L=1),GO:0010927(L=3),GO:0014706(L=5),GO:0016043(L=2),GO:0022607(L=3),GO:0030029(L=3),GO:0030036(L=4),GO:0030154(L=4),GO:0030239(L=6),GO:0031032(L=5),GO:0032501(L=1),GO:0032502(L=1),GO:0032989(L=4)…		GO:0003674(L=0),GO:0005488(L=1),GO:0005509(L=5),GO:0043167(L=2),GO:0043169(L=3),GO:0046872(L=4),	PFAM (efhand), SMART (EFh)
DN1035_c0_g2_i1	AAF82309.1	92.9	99	7	0	299	3	1	99	4.99e-57	78.80	AAF82309.1 taurine transporter, partial [Platichthys flesus]	platichthys flesus	platichthys flesus;platichthys;pleuronectidae;pleuronectoidei;pleuronectiformes;carangaria;percomorphaceae;euacanthomorphacea;acanthomorphata;ctenosquamata;eurypterygia;neoteleostei;euteleosteomorpha;clupeocephala;osteoglossocephalai;teleostei;neopterygii;actinopteri;actinopterygii;euteleostomi;teleostomi;gnathostomata;vertebrata;craniata;chordata;deuterostomia;bilateria;eumetazoa;metazoa;opistho…	No	Yes	7955.ENSDARP00000123063	2.09e-73	235		Fishes	fiNOG[1]	09U0F@biNOG,0DHIB@chorNOG,0MX6P@fiNOG,0V4BE@meNOG,12NMW@opiNOG,1CS8J@veNOG,COG0733@NOG,KOG3659@euNOG	solute carrier family 6 (neurotransmitter transporter, taurine), member 6		GO:0006810(L=3),GO:0006811(L=4),GO:0006812(L=5),GO:0006814(L=7),GO:0006836(L=4),GO:0008150(L=0),GO:0009987(L=1),GO:0015672(L=6),GO:0015849(L=4),GO:0030001(L=6),GO:0034220(L=5),GO:0035725(L=8),GO:0044699(L=1),GO:0044763(L=2),GO:0044765(L=3),GO:0051179(L=1),GO:0051234(L=2),GO:0055085(L=4),GO:0071702(L=4),	GO:0005575(L=0),GO:0005623(L=1),GO:0005886(L=3),GO:0005887(L=4),GO:0016020(L=1),GO:0016021(L=4),GO:0031224(L=3),GO:0031226(L=3),GO:0044425(L=2),GO:0044459(L=3),GO:0044464(L=2),GO:0071944(L=3),	GO:0003674(L=0),GO:0005215(L=1),GO:0005326(L=2),GO:0005328(L=3),GO:0005342(L=4),GO:0005343(L=5),GO:0005368(L=4),GO:0005369(L=5),GO:0008324(L=5),GO:0015075(L=4),GO:0015077(L=7),GO:0015081(L=8),GO:0015291(L=4),GO:0015293(L=5),GO:0015294(L=6),GO:0015370(L=7),GO:0022804(L=3),GO:0022857(L=2),GO:0022890(L=6),GO:0022891(L=3),GO:0022892(L=2),GO:0046873(L=7),GO:1901682(L=3),	PFAM (SNF), SMART (TRANS)
DN100868_c0_g1_i1	AAH44516.1	81.2	229	43	0	1	687	34	262	1.77e-138	100.00	AAH44516.1 Scavenger receptor class B, member 1 [Danio rerio]	danio rerio	danio rerio;danio;danioninae;danionidae;cyprinoidei;cypriniformes;cypriniphysae;otophysi;ostariophysi;otomorpha;clupeocephala;osteoglossocephalai;teleostei;neopterygii;actinopteri;actinopterygii;euteleostomi;teleostomi;gnathostomata;vertebrata;craniata;chordata;deuterostomia;bilateria;eumetazoa;metazoa;opisthokonta;eukaryota;cellular organisms;root	No	Yes	7955.ENSDARP00000106590	9.56e-139	404	SCARB1	Fishes	fiNOG[1]	09XSV@biNOG,0DJ4W@chorNOG,0MUPP@fiNOG,0V8QD@meNOG,0XS17@NOG,12SAC@opiNOG,1CXQM@veNOG,KOG3776@euNOG	Scavenger receptor class B, member 1	4145,4913,4975,4976,4977,5160	GO:0007155(L=2),GO:0008150(L=0),GO:0009987(L=1),GO:0022610(L=1),GO:0044699(L=1),GO:0044763(L=2),	GO:0005575(L=0),GO:0016020(L=1),GO:0016021(L=4),GO:0031224(L=3),GO:0044425(L=2),		PFAM (CD36), SMART (TRANS)
DN8143_c0_g1_i7	AAH45964.1	82.9	275	47	0	1	825	88	362	9.48e-172	75.80	AAH45964.1 Sema6d protein [Danio rerio]	danio rerio	danio rerio;danio;danioninae;danionidae;cyprinoidei;cypriniformes;cypriniphysae;otophysi;ostariophysi;otomorpha;clupeocephala;osteoglossocephalai;teleostei;neopterygii;actinopteri;actinopterygii;euteleostomi;teleostomi;gnathostomata;vertebrata;craniata;chordata;deuterostomia;bilateria;eumetazoa;metazoa;opisthokonta;eukaryota;cellular organisms;root	No	Yes	7955.ENSDARP00000121171	1.26e-164	489	SEMA-2A	Animals	meNOG[21]	0A2XP@biNOG,0VE11@meNOG,0XQZC@NOG,13G80@opiNOG,KOG3611@euNOG	neuron recognition	4360	GO:0000003(L=1),GO:0000902(L=5),GO:0000904(L=5),GO:0002009(L=5),GO:0006139(L=3),GO:0006259(L=4),GO:0006260(L=5),GO:0006278(L=7),GO:0006725(L=3),GO:0006807(L=2),GO:0006928(L=3),GO:0006935(L=3),GO:0007275(L=3),GO:0007399(L=5),GO:0007409(L=7),GO:0007411(L=7),GO:0007413(L=6),GO:0007431(L=5),GO:0007610(L=1),GO:0007626(L=2),GO:0007629(L=4),GO:0007631(L=2),GO:0007632(L=3),GO:0008037(L=3),GO:0008038(L=5)…	GO:0005575(L=0),GO:0005576(L=1),GO:0005623(L=1),GO:0009986(L=3),GO:0016020(L=1),GO:0016021(L=4),GO:0031224(L=3),GO:0044425(L=2),GO:0044464(L=2),	GO:0003674(L=0),GO:0003676(L=3),GO:0003723(L=4),GO:0003824(L=1),GO:0003964(L=6),GO:0004872(L=2),GO:0005488(L=1),GO:0005515(L=2),GO:0016740(L=2),GO:0016772(L=3),GO:0016779(L=4),GO:0034061(L=5),GO:0097159(L=2),GO:1901363(L=2),	PFAM (Sema, I-set, V-set, PSI), SMART (Sema, IG, SIGNAL, TRANS)
DN8143_c0_g1_i9	AAH45964.1	82.8	221	38	0	173	835	142	362	4.00e-133	60.40	AAH45964.1 Sema6d protein [Danio rerio]	danio rerio	danio rerio;danio;danioninae;danionidae;cyprinoidei;cypriniformes;cypriniphysae;otophysi;ostariophysi;otomorpha;clupeocephala;osteoglossocephalai;teleostei;neopterygii;actinopteri;actinopterygii;euteleostomi;teleostomi;gnathostomata;vertebrata;craniata;chordata;deuterostomia;bilateria;eumetazoa;metazoa;opisthokonta;eukaryota;cellular organisms;root	No	Yes	7955.ENSDARP00000121171	1.19e-126	391	SEMA-2A	Animals	meNOG[21]	0A2XP@biNOG,0VE11@meNOG,0XQZC@NOG,13G80@opiNOG,KOG3611@euNOG	neuron recognition	4360	GO:0000003(L=1),GO:0000902(L=5),GO:0000904(L=5),GO:0002009(L=5),GO:0006139(L=3),GO:0006259(L=4),GO:0006260(L=5),GO:0006278(L=7),GO:0006725(L=3),GO:0006807(L=2),GO:0006928(L=3),GO:0006935(L=3),GO:0007275(L=3),GO:0007399(L=5),GO:0007409(L=7),GO:0007411(L=7),GO:0007413(L=6),GO:0007431(L=5),GO:0007610(L=1),GO:0007626(L=2),GO:0007629(L=4),GO:0007631(L=2),GO:0007632(L=3),GO:0008037(L=3),GO:0008038(L=5)…	GO:0005575(L=0),GO:0005576(L=1),GO:0005623(L=1),GO:0009986(L=3),GO:0016020(L=1),GO:0016021(L=4),GO:0031224(L=3),GO:0044425(L=2),GO:0044464(L=2),	GO:0003674(L=0),GO:0003676(L=3),GO:0003723(L=4),GO:0003824(L=1),GO:0003964(L=6),GO:0004872(L=2),GO:0005488(L=1),GO:0005515(L=2),GO:0016740(L=2),GO:0016772(L=3),GO:0016779(L=4),GO:0034061(L=5),GO:0097159(L=2),GO:1901363(L=2),	PFAM (Sema, I-set, V-set, PSI), SMART (Sema, IG, SIGNAL, TRANS)
DN8143_c0_g1_i5	AAH45964.1	83.0	230	39	0	1	690	88	317	3.17e-142	89.70	AAH45964.1 Sema6d protein [Danio rerio]	danio rerio	danio rerio;danio;danioninae;danionidae;cyprinoidei;cypriniformes;cypriniphysae;otophysi;ostariophysi;otomorpha;clupeocephala;osteoglossocephalai;teleostei;neopterygii;actinopteri;actinopterygii;euteleostomi;teleostomi;gnathostomata;vertebrata;craniata;chordata;deuterostomia;bilateria;eumetazoa;metazoa;opisthokonta;eukaryota;cellular organisms;root	No	Yes	7955.ENSDARP00000121171	1.32e-135	409	SEMA-2A	Animals	meNOG[21]	0A2XP@biNOG,0VE11@meNOG,0XQZC@NOG,13G80@opiNOG,KOG3611@euNOG	neuron recognition	4360	GO:0000003(L=1),GO:0000902(L=5),GO:0000904(L=5),GO:0002009(L=5),GO:0006139(L=3),GO:0006259(L=4),GO:0006260(L=5),GO:0006278(L=7),GO:0006725(L=3),GO:0006807(L=2),GO:0006928(L=3),GO:0006935(L=3),GO:0007275(L=3),GO:0007399(L=5),GO:0007409(L=7),GO:0007411(L=7),GO:0007413(L=6),GO:0007431(L=5),GO:0007610(L=1),GO:0007626(L=2),GO:0007629(L=4),GO:0007631(L=2),GO:0007632(L=3),GO:0008037(L=3),GO:0008038(L=5)…	GO:0005575(L=0),GO:0005576(L=1),GO:0005623(L=1),GO:0009986(L=3),GO:0016020(L=1),GO:0016021(L=4),GO:0031224(L=3),GO:0044425(L=2),GO:0044464(L=2),	GO:0003674(L=0),GO:0003676(L=3),GO:0003723(L=4),GO:0003824(L=1),GO:0003964(L=6),GO:0004872(L=2),GO:0005488(L=1),GO:0005515(L=2),GO:0016740(L=2),GO:0016772(L=3),GO:0016779(L=4),GO:0034061(L=5),GO:0097159(L=2),GO:1901363(L=2),	PFAM (Sema, I-set, V-set, PSI), SMART (Sema, IG, SIGNAL, TRANS)
[truncated: 244,704+ more rows]

## Sheet: ST3-S3 Infernal
target name	target accession	query name	query accession	clan name	mdl	mdl from	mdl to	seq from	seq to	strand	trunc	pass	gc	bias	score	E-value	inc	olp	anyidx	afrct1	afrct2	winidx	wfrct1	wfrct2	description of target
SCARNA13	RF00231	DN193_c4_g2_i2	-	-	cm	1	275	1419	1149	-	no	1	0.48	0.0	97.5	1.2e-24	!	*	-	-	-	-	-	-	Small Cajal body specific RNA 13
SCARNA13	RF00231	DN193_c4_g2_i1	-	-	cm	1	275	1419	1149	-	no	1	0.48	0.0	97.5	1.2e-24	!	*	-	-	-	-	-	-	Small Cajal body specific RNA 13
SNORD78	RF00592	DN128_c1_g1_i35	-	CL00051	cm	1	65	994	931	-	no	1	0.36	0.0	48.2	2.5e-06	!	*	-	-	-	-	-	-	Small nucleolar RNA SNORD78
[truncated: 910 more rows]

## Sheet: ST3-S4 CPs
Transcript ID	Transcript length	CPC2	RNAsamba	CPAT	RNAmining	PLEK	Final classification	EnTAP annotation
[truncated: 244,695+ more rows]

[truncated: 8 more sheets: ST3-S5 Mapped lncRNAs, ST3-S6 Validation by ESTs, ST3-S7 Blast AmexLNC Top 3 Hits, ST3-S8 Blast ZFLNC Top 3 Hits, ST3-S9 Blast LncBook Top 3 Hits, ST3-S10 Blast Fishes Ensembl, ST3-S11 LncRNAs classification, ST3-S12 LncRNAs x Candidates]
